# Supplementary material for: Single-cell RNA-seq transcriptome analysis of linear and circular RNAs in mouse preimplantation embryos
Source: Genome Biol. 2015 Jul 23;16(1):148. doi: 10.1186/s13059-015-0706-1 (PMC4511241; doi:10.1186/s13059-015-0706-1)
Supplement: Additional file 1: — Maternal and zygotic genes found in the mouse embryos. Figure S1. SUPeR-seq could detect non-poly(A) genes without rRNA or genome contamination. Figure S2. SUPeR-seq shows high sensitivity, reproducibility and more accuracy. Figure S3. Correlations of gene expression levels among the pool-and-split HEK293T cells. Figure S4. SUPeR-seq achieves high correlation between biological replicates. Figure S5. Validation of circRNAs in HEK293T cells. Figure S6. CircRNA full-length validation. Figure S7. CircRNA validation in mouse oocytes. CircRNA abundance is related to introns adjacent to exons forming the circRNA. Figure S8. CircRNA abundance is related to introns adjacent to exons forming the circRNA. [file 13059_2015_706_MOESM1_ESM.zip › 13059_2015_706_MOESM6_ESM.xls]

## Sheet: annotated maternal genes
Ensembl gene ID	Refseq gene ID	average FPKM in oocyte	average FPKM in 2-cell	log2 fc(2-cell/oocyte)	p_value
ENSMUSG00000000094	Tbx4	20.415	3.02706	-2.2681	0.00107487
ENSMUSG00000000215	Ins2	13.2418	0.0716712	-6.63609	3.9613e-07
ENSMUSG00000000303	Cdh1	200.344	8.49771	-4.07413	2.32178e-21
ENSMUSG00000000365	Rnf17	32.4354	2.33309	-3.32143	4.74158e-09
ENSMUSG00000000440	Pparg	36.435	5.17038	-2.35211	0.0352632
ENSMUSG00000000489	Pdgfb	10.1011	1.06518	-2.74136	0.0147073
ENSMUSG00000000532	Acvr1b	39.1138	2.85692	-3.28816	2.29246e-16
ENSMUSG00000000544	Gpa33	2.56441	0.0368358	-5.31224	1.43666e-06
ENSMUSG00000000605	Clcn4-2	1.04352	0.0584953	-3.68745	0.013348
ENSMUSG00000000782	Tcf7	66.1156	11.0138	-2.10514	1.76642e-06
ENSMUSG00000000976	Heatr6	32.4791	4.28739	-2.63379	4.19838e-08
ENSMUSG00000001082	Mfsd10	126.995	18.4385	-2.61073	9.76614e-06
ENSMUSG00000001150	Mcm3ap	80.0649	8.74841	-2.71225	1.62734e-13
ENSMUSG00000001158	Snrnp27	547.582	93.2733	-2.10615	3.74639e-10
ENSMUSG00000001228	Uhrf1	129.175	12.1762	-3.00166	2.96156e-09
ENSMUSG00000001247	Lsr	90.708	3.32362	-4.5676	2.25751e-07
ENSMUSG00000001376	Ccdc132	39.049	6.34336	-2.13394	0.000248038
ENSMUSG00000001436	Slc19a1	20.3826	3.20614	-2.56541	0.0118696
ENSMUSG00000001604	Tcea3	44.9311	3.00073	-2.62771	0.00245987
ENSMUSG00000001665	Gstt3	2.68575	0	-7.96706	3.78374e-08
ENSMUSG00000001786	Fbxo7	30.5275	5.50889	-2.07781	0.00119304
ENSMUSG00000001995	Sipa1l2	32.7258	5.07596	-2.18994	1.354e-06
ENSMUSG00000001999	Blvra	89.0572	4.51698	-3.31274	2.32832e-05
ENSMUSG00000002064	Sdf2	181.075	20.0809	-2.72183	5.47254e-11
ENSMUSG00000002109	Ddb2	170.466	22.459	-2.4186	2.15721e-11
ENSMUSG00000002332	Dhrs1	406.333	26.98	-3.12287	1.01843e-06
ENSMUSG00000002455	Prpf6	127.467	7.67131	-3.55719	8.41576e-13
ENSMUSG00000002475	Abhd3	55.7627	8.44744	-2.04245	0.0114274
ENSMUSG00000002565	Scin	3.86699	0.393066	-2.7819	0.00840032
ENSMUSG00000002633	Shh	2.01695	0.275953	-2.38194	0.0263682
ENSMUSG00000002699	Lcp2	3.32623	0.017615	-6.30738	1.90997e-07
ENSMUSG00000002797	Ggct	2100.24	323.761	-2.17679	1.37436e-10
ENSMUSG00000002871	Tpra1	266.147	3.0893	-6.66442	5.19585e-09
ENSMUSG00000002900	Lamb1	657.777	11.1876	-5.32498	1.28086e-43
ENSMUSG00000002910	Arrdc2	273.936	10.6317	-4.20734	5.68657e-14
ENSMUSG00000003134	Tbc1d8	126.845	15.593	-2.55251	6.64498e-10
ENSMUSG00000003135	Cnot11	179.755	16.6829	-2.98017	1.21585e-09
ENSMUSG00000003166	Dgcr2	61.4417	12.9933	-2.34419	6.46681e-10
ENSMUSG00000003198	Zfp959	1.6989	0.00936592	-6.21705	1.2501e-06
ENSMUSG00000003227	Edar	4.13716	0	-9.70832	2.04039e-15
ENSMUSG00000003360	Ddx23	6.62898	0.728505	-3.20499	0.0140588
ENSMUSG00000003458	Ncstn	30.3754	2.82418	-3.001	0.000230501
ENSMUSG00000003581	Rnf215	40.5583	2.30187	-3.67667	4.32228e-05
ENSMUSG00000004099	Dnmt1	268.797	18.8335	-3.34625	2.3193e-23
ENSMUSG00000004341	Gpx6	31.0379	6.19839	-2.03667	0.0498596
ENSMUSG00000004462	Tbccd1	35.6771	2.24181	-3.50557	8.30708e-07
ENSMUSG00000004567	Mcoln1	14.0158	2.42586	-2.72696	0.0137808
ENSMUSG00000004642	Slbp	3140.81	425.906	-2.2563	2.72023e-09
ENSMUSG00000004885	Crabp2	421.71	2.16634	-7.13995	4.22288e-16
ENSMUSG00000004936	Map2k1	487.437	88.2876	-2.00134	6.62919e-08
ENSMUSG00000005078	Jkamp	161.564	6.56903	-4.07489	2.48501e-06
ENSMUSG00000005493	Msh4	26.9835	4.63399	-2.0882	0.0200525
ENSMUSG00000005503	Evx1	24.123	0.167615	-6.59648	2.58966e-06
ENSMUSG00000005514	Por	49.177	5.06483	-2.78966	0.000360292
ENSMUSG00000005533	Igf1r	2.27643	0.123558	-3.67999	0.000484477
ENSMUSG00000005763	Cd247	1.17898	0.00356208	-6.28387	5.16766e-05
ENSMUSG00000005897	Nr2c1	9.178	1.3714	-2.18883	0.0491834
ENSMUSG00000005949	Ctns	15.737	0.136562	-6.30265	5.56233e-08
ENSMUSG00000006169	Clint1	53.071	4.35938	-3.13176	5.21132e-09
ENSMUSG00000006463	Zdhhc24	141.432	5.01272	-4.33581	1.33784e-16
ENSMUSG00000006676	Usp19	214.011	30.2945	-2.32242	9.76418e-16
ENSMUSG00000006850	Tmco6	49.1812	2.78731	-3.67375	4.95561e-07
ENSMUSG00000006932	Ctnnb1	386.154	54.2974	-2.35698	5.51038e-14
ENSMUSG00000007036	Abhd16a	168.169	14.0926	-3.09867	1.18524e-10
ENSMUSG00000007564	Ppp2r1a	256.953	24.9661	-2.89973	2.30834e-23
ENSMUSG00000007867	Ift43	567.355	96.7167	-2.13166	2.22049e-07
ENSMUSG00000008333	Snrpb2	354.425	32.1117	-2.74243	7.90032e-16
ENSMUSG00000008575	Nfib	1.92385	0.149714	-3.33629	0.0026093
ENSMUSG00000009378	Slc16a12	3.30681	0.215888	-3.39695	0.0095679
ENSMUSG00000009545	Kcnq1	39.3415	4.91615	-2.52648	1.97494e-07
ENSMUSG00000009566	Fpgs	525.259	86.3678	-2.00679	6.46659e-10
ENSMUSG00000009646	Pla2g12b	15.5256	0.493812	-4.80433	2.07215e-05
ENSMUSG00000009995	Taz	240.248	22.845	-2.96448	3.09635e-13
ENSMUSG00000010047	Hyal2	2.48662	0.0270816	-5.82726	2.73532e-05
ENSMUSG00000010057	Nprl2	46.7598	4.73135	-2.82748	5.20067e-05
ENSMUSG00000010095	Slc3a2	242.258	41.5776	-2.05363	4.68211e-08
ENSMUSG00000010609	Psen2	44.8476	4.05228	-2.71398	0.00105613
ENSMUSG00000010796	Asz1	47.064	4.3777	-2.57021	0.0108744
ENSMUSG00000012350	Ehf	379.07	24.6393	-2.56449	1.74245e-06
ENSMUSG00000012428	Steap4	8.41142	0.154361	-5.29959	0.000104545
ENSMUSG00000012483	Rpa3	212.238	22.7361	-2.82066	6.33408e-08
ENSMUSG00000013584	Aldh1a2	25.6305	2.68719	-2.78746	0.0131649
ENSMUSG00000013766	Ly6g6e	15.4193	0.46479	-4.82216	7.21112e-05
ENSMUSG00000014177	Tvp23b	97.6579	13.5478	-2.42813	1.98167e-07
ENSMUSG00000014554	Dguok	299.928	6.34508	-5.15558	3.59786e-18
ENSMUSG00000014592	Camta1	105.48	12.2411	-2.11592	2.37753e-06
ENSMUSG00000014599	Csf1	84.2368	6.75436	-3.4867	1.01531e-08
ENSMUSG00000014763	Fam120b	4.53978	0.298168	-3.45741	0.00184332
ENSMUSG00000014782	Plekhg4	1.90969	0	-7.40505	1.56958e-07
ENSMUSG00000015090	Ptgds	13.757	0.288002	-4.93328	0.00354622
ENSMUSG00000015341	Golga7	93.8073	14.7866	-2.2053	4.07497e-07
ENSMUSG00000015342	Xk	1.04714	0.0920264	-3.06713	0.0193358
ENSMUSG00000015354	Pcolce2	8.82227	1.58329	-2.73478	0.0212438
ENSMUSG00000015401	Tmem27	19.5135	0.625519	-4.51472	0.00149242
ENSMUSG00000015478	Rnf5	35.2988	4.22288	-2.69211	0.00984646
ENSMUSG00000015619	Gata3	19.1824	0.54305	-4.63747	1.24704e-07
ENSMUSG00000015653	Steap2	115.015	3.81921	-4.47595	4.5969e-08
ENSMUSG00000015671	Psma2	1098.72	121.566	-2.70554	8.74218e-15
ENSMUSG00000015880	Ncapg	90.2811	16.0533	-2.05513	1.49621e-09
ENSMUSG00000015937	H2afy	9.66544	0.657518	-3.03336	0.0049245
ENSMUSG00000015971	Actr8	17.823	3.0933	-2.04729	0.00496089
ENSMUSG00000015981	Stk32c	4.67345	0.423404	-2.99231	0.00936898
ENSMUSG00000016028	Celsr1	18.1807	0.338958	-5.24045	1.72848e-08
ENSMUSG00000016128	Stard13	66.215	3.80817	-3.63642	3.27608e-24
ENSMUSG00000016194	Hsd11b1	1.18593	0.129472	-2.96651	0.0354168
ENSMUSG00000016495	Plgrkt	17.2941	0.651989	-4.01905	0.00209748
ENSMUSG00000016552	Foxred2	22.794	1.62093	-2.94611	0.000571493
ENSMUSG00000016946	Kctd5	227.147	22.3748	-2.86073	1.70974e-13
ENSMUSG00000017485	Top2b	14.2781	2.01941	-2.39777	0.000426788
ENSMUSG00000017667	Zfp334	8.87544	0.7534	-3.08182	0.000482873
ENSMUSG00000017740	Slc12a5	22.2327	1.06012	-3.85209	8.09199e-07
ENSMUSG00000017756	Slc12a7	11.2944	0.23762	-5.06866	6.08119e-08
ENSMUSG00000017801	Mlx	65.8978	5.73743	-3.43448	1.56434e-06
ENSMUSG00000018102	Hist1h2bc	42.3732	2.99577	-3.32195	0.00305347
ENSMUSG00000018211	Wfdc15b	3.67445	0.06851	-4.91433	0.00691445
ENSMUSG00000018238	Gdf9	7967.85	148.328	-5.27826	7.41292e-43
ENSMUSG00000018287	Spag7	127.055	13.5301	-2.75097	1.75819e-09
ENSMUSG00000018395	Kif3a	120.762	8.20715	-2.89686	5.67564e-06
ENSMUSG00000018809	Smyd4	6.68388	0.669134	-2.81127	0.00442992
ENSMUSG00000018914	Il3	1.21633	0	-5.16959	0.0077346
ENSMUSG00000018930	Ccl4	4.85778	0	-7.10727	8.47665e-07
ENSMUSG00000019188	H13	59.5931	8.68203	-2.17196	3.60915e-06
ENSMUSG00000019312	Grb7	59.7283	5.92935	-2.86981	0.000522129
ENSMUSG00000019487	Trip10	4.51796	0.0470608	-5.76121	1.89331e-05
ENSMUSG00000019647	Sema6a	7.01259	0.212604	-4.74906	6.84673e-05
ENSMUSG00000019761	Krt10	7.00013	0.731624	-2.78284	0.0102879
ENSMUSG00000019767	Ccdc170	3.87536	0.00260209	-6.96472	4.74137e-08
ENSMUSG00000019796	Lrp11	40.2159	4.45972	-2.8844	3.79094e-05
ENSMUSG00000019813	Cep57l1	192.852	15.1654	-3.19982	1.06022e-07
ENSMUSG00000019838	Slc16a10	44.8703	5.79259	-2.47797	2.64355e-09
ENSMUSG00000019845	Tube1	23.9389	3.12014	-2.46165	6.57231e-05
ENSMUSG00000019849	Prep	24.1159	2.33893	-2.92239	7.54473e-05
ENSMUSG00000019857	Asf1a	115.979	19.3278	-2.1281	7.22596e-08
ENSMUSG00000019868	Vta1	648.437	71.6435	-2.66664	3.1704e-15
ENSMUSG00000019874	Fabp7	2.20461	0.145376	-3.45872	0.0244298
ENSMUSG00000019892	Lrriq1	5.69926	0.669479	-2.71971	0.0410414
ENSMUSG00000019899	Lama2	9.34721	1.57086	-2.10641	0.000763791
ENSMUSG00000019932	Kera	2.67449	0.109925	-3.95295	0.011301
ENSMUSG00000019935	Slc17a8	1.33326	0.0165201	-5.91872	3.53271e-06
ENSMUSG00000019943	Atp2b1	37.9995	4.56678	-2.58585	4.67409e-09
ENSMUSG00000019947	Arid5b	91.2499	14.912	-2.09128	0.0241542
ENSMUSG00000019952	Poc1b	26.951	7.19699	-2.1208	0.00166026
ENSMUSG00000019992	Mtfr2	313.977	4.43254	-5.67449	2.79666e-26
ENSMUSG00000020018	Snrpf	56.7587	5.58683	-2.90689	5.77772e-08
ENSMUSG00000020034	Tcp11l2	1.00156	0	-7.2386	8.16858e-08
ENSMUSG00000020098	Pcbd1	158.823	23.831	-2.31412	4.84029e-07
ENSMUSG00000020180	Snrpd3	456.416	17.853	-4.22475	7.75343e-15
ENSMUSG00000020186	Csrp2	19.656	2.34467	-2.57363	0.0449521
ENSMUSG00000020250	Txnrd1	25.3165	3.27103	-2.44913	0.00795413
ENSMUSG00000020273	Papolg	20.6082	1.56849	-2.94586	2.73943e-05
ENSMUSG00000020275	Rel	4.09398	0.494295	-2.54896	0.0252437
ENSMUSG00000020287	Mpg	21.4405	1.54459	-3.27712	0.00597939
ENSMUSG00000020309	Chac2	27.5356	2.02744	-3.28028	0.0307727
ENSMUSG00000020321	Mdh1	189.815	22.9591	-2.71175	1.31163e-08
ENSMUSG00000020346	Mgat1	22.1825	3.78139	-2.23696	0.00108379
ENSMUSG00000020376	Rnf130	79.0625	1.57139	-5.44124	4.49272e-06
ENSMUSG00000020377	Ltc4s	18.5946	0.125193	-6.42018	7.07502e-09
ENSMUSG00000020413	Hus1	29.8971	7.27555	-2.39464	5.2291e-05
ENSMUSG00000020415	Pttg1	9297.12	692.701	-3.30794	5.13354e-19
ENSMUSG00000020435	Osbp2	3.86559	1.04357	-2.26906	0.017304
ENSMUSG00000020441	2310033P09Rik	127.219	1.28542	-6.11115	3.86717e-19
ENSMUSG00000020455	Trim11	188.702	7.164	-4.2217	4.29218e-14
ENSMUSG00000020464	Pnpt1	5.32193	1.16432	-2.30023	0.0482463
ENSMUSG00000020495	Smg8	141.26	15.1787	-2.68785	2.41363e-11
ENSMUSG00000020522	Mfap3	50.0325	5.65005	-2.65343	6.58175e-09
ENSMUSG00000020536	Llgl1	58.9668	6.20274	-2.77048	1.54352e-09
ENSMUSG00000020592	Sdc1	133.158	19.7608	-2.29733	1.93157e-09
ENSMUSG00000020630	Rnaseh1	129.863	22.3751	-2.0541	0.000153861
ENSMUSG00000020640	Itsn2	76.8724	7.11853	-2.9653	8.17064e-15
ENSMUSG00000020674	Pxdn	36.5845	4.14155	-2.65201	3.7262e-11
ENSMUSG00000020676	Ccl11	1.66361	0.110341	-3.47071	0.0268965
ENSMUSG00000020715	Ern1	225.976	14.6031	-3.54316	3.23469e-30
ENSMUSG00000020723	Cacng4	9.6881	0.0897871	-6.31016	4.75819e-07
ENSMUSG00000020728	Cep112	3.37504	0.420388	-2.51525	0.0371818
ENSMUSG00000020739	Nup85	878.772	54.674	-3.73803	1.78041e-16
ENSMUSG00000020888	Dvl2	14.5923	1.74741	-2.36253	0.00495327
ENSMUSG00000020912	Krt12	22.0201	3.56641	-2.09833	0.0258551
ENSMUSG00000020916	Krt36	2.75509	0.0896412	-4.44977	0.000949566
ENSMUSG00000020952	Scfd1	35.2583	6.12918	-2.07224	8.70262e-05
ENSMUSG00000021007	Spata7	43.6265	3.84227	-3.09645	0.00145129
ENSMUSG00000021010	Npas3	2.02152	0.215248	-2.68136	0.0381691
ENSMUSG00000021025	Nfkbia	133.488	7.47483	-3.70931	1.04032e-13
ENSMUSG00000021066	Atl1	99.827	10.1664	-2.83287	1.48509e-07
ENSMUSG00000021109	Hif1a	87.4319	8.12036	-2.89033	6.03379e-17
ENSMUSG00000021123	Rdh12	92.662	9.83632	-2.78755	0.000284248
ENSMUSG00000021171	Esyt2	64.9562	8.28052	-2.50598	3.2965e-11
ENSMUSG00000021176	Efcab11	19.2147	1.91332	-2.80976	0.00994014
ENSMUSG00000021177	Tdp1	125.704	4.94774	-4.34962	6.72484e-10
ENSMUSG00000021194	Chga	7.49454	0.954363	-2.5388	0.0132646
ENSMUSG00000021216	Tubal3	45.3312	3.16376	-3.36571	3.07068e-06
ENSMUSG00000021250	Fos	2.15448	0.0137958	-6.32766	3.93186e-07
ENSMUSG00000021252	0610007P14Rik	306.051	25.3651	-3.14176	3.65108e-12
ENSMUSG00000021270	Hsp90aa1	2596.02	88.1936	-2.78053	1.34079e-20
ENSMUSG00000021286	Zfyve21	465.186	49.9633	-2.75882	8.45072e-11
ENSMUSG00000021348	Prl7d1	2.86367	0	-7.06662	2.93377e-07
ENSMUSG00000021367	Edn1	15.3081	0.0217129	-8.88124	1.30225e-16
ENSMUSG00000021376	Tpmt	41.4376	4.769	-2.64337	0.00934946
ENSMUSG00000021384	Susd3	254.337	38.9655	-2.21627	8.10879e-09
ENSMUSG00000021414	Fam217a	12.5592	1.77937	-2.34439	0.017164
ENSMUSG00000021420	Fars2	54.9625	8.42443	-2.15271	0.0177285
ENSMUSG00000021428	Riok1	534.728	45.7234	-3.07691	1.35582e-15
ENSMUSG00000021432	Slc35b3	33.3018	1.40787	-4.06387	5.66673e-05
ENSMUSG00000021451	Sema4d	29.8552	4.90315	-2.13618	1.06417e-07
ENSMUSG00000021468	Sptlc1	140.517	14.3062	-2.81361	2.65584e-13
ENSMUSG00000021496	Pcbd2	21.0801	3.02449	-2.37533	0.0150825
ENSMUSG00000021556	Golm1	48.5225	7.62822	-2.20028	3.34029e-07
ENSMUSG00000021576	Pdcd6	162.158	1.90876	-5.90188	4.04445e-11
ENSMUSG00000021591	Glrx	162.09	10.9672	-3.41615	3.78346e-07
ENSMUSG00000021608	Lpcat1	38.5853	6.95597	-2.07102	0.000208665
ENSMUSG00000021610	Clptm1l	104.895	13.6857	-2.48064	1.4395e-08
ENSMUSG00000021631	Mrps36-ps1	99.6636	3.79155	-4.3072	2.06462e-09
ENSMUSG00000021640	Naip1	1.93606	0.0984519	-3.79778	0.00210899
ENSMUSG00000021645	Smn1	276.1	23.5381	-3.16894	5.82757e-15
ENSMUSG00000021670	Hmgcr	61.1664	2.71213	-4.01181	1.05127e-12
ENSMUSG00000021713	Ppwd1	21.0874	2.20172	-2.79189	0.000171183
ENSMUSG00000021716	Srek1ip1	102.846	13.1052	-2.58221	4.53281e-08
ENSMUSG00000021725	Parp8	3.79435	0.451598	-2.5934	0.00697727
ENSMUSG00000021732	Fgf10	1.20809	0.159313	-2.20677	0.0477241
ENSMUSG00000021763	BC067074	4.54842	0.68398	-2.26181	0.0283369
ENSMUSG00000021764	Ndufs4	25.9028	3.82733	-2.27912	0.00385381
ENSMUSG00000021908	Gm6768	72.749	10.2957	-2.35199	3.00941e-09
ENSMUSG00000021947	Cryl1	192.892	5.5362	-4.62365	1.52487e-09
ENSMUSG00000021958	Pinx1	61.755	2.73705	-3.99126	1.37334e-05
ENSMUSG00000021962	Dcp1a	521.62	36.7049	-3.34716	2.59889e-20
ENSMUSG00000021978	Extl3	9.49873	1.3926	-2.28497	0.00117514
ENSMUSG00000022000	Zc3h13	76.9412	12.1215	-2.18116	8.28606e-13
ENSMUSG00000022010	Tsc22d1	965.151	104.236	-2.43995	9.376e-13
ENSMUSG00000022014	Epsti1	146.435	5.5901	-4.09735	3.02567e-06
ENSMUSG00000022111	Uchl3	266.985	47.2389	-2.04417	8.14365e-09
ENSMUSG00000022120	Rnf219	35.0638	1.39913	-4.18178	1.38018e-05
ENSMUSG00000022131	Gpr180	75.1681	8.76682	-2.62183	4.08816e-09
ENSMUSG00000022136	Dnajc3	139.59	15.2801	-2.71398	1.02369e-16
ENSMUSG00000022186	Oxct1	111.197	9.78412	-2.46344	4.09129e-05
ENSMUSG00000022205	Sub1	2942.53	339.245	-2.63111	1.40166e-18
ENSMUSG00000022244	Amacr	10.2082	0.223879	-5.06766	0.000400635
ENSMUSG00000022265	Ank	16.6931	2.36968	-2.63134	0.000550341
ENSMUSG00000022304	Dpys	14.2818	0.80181	-3.56726	0.00169796
ENSMUSG00000022306	Zfpm2	2.01845	0.327041	-2.0714	0.033081
ENSMUSG00000022338	Eny2	116.389	18.4165	-2.1804	4.59792e-09
ENSMUSG00000022339	Ebag9	68.5356	7.10215	-2.79748	8.45121e-06
ENSMUSG00000022340	Sybu	11.945	1.4429	-2.57428	0.00352053
ENSMUSG00000022369	Mtbp	54.2366	4.47653	-3.10882	1.24636e-06
ENSMUSG00000022376	Adcy8	1.28963	0.0982271	-3.11888	0.0187343
ENSMUSG00000022386	Trmu	2.59725	0	-6.48449	5.39355e-05
ENSMUSG00000022471	Xrcc6	16.5351	1.98532	-2.84594	0.00808219
ENSMUSG00000022490	Ppp1r1a	1.00701	0	-6.05887	1.96256e-05
ENSMUSG00000022514	Il1rap	23.1943	0.928469	-4.20203	9.29336e-05
ENSMUSG00000022559	Fbxl6	302.015	31.6922	-2.77074	1.76521e-14
ENSMUSG00000022634	Yaf2	113.302	17.4636	-2.25888	3.25634e-05
ENSMUSG00000022673	Mcm4	114.659	15.3372	-2.43231	2.19534e-11
ENSMUSG00000022684	Bfar	40.4566	7.48768	-2.02192	8.36572e-05
ENSMUSG00000022696	Sidt1	53.6595	3.73871	-2.16544	0.0343154
ENSMUSG00000022701	2610015P09Rik	40.9848	5.02355	-2.04567	0.0200122
ENSMUSG00000022749	Tbc1d23	21.4217	3.65337	-2.10424	0.00103679
ENSMUSG00000022751	Nit2	103.864	8.37305	-3.17313	4.55878e-05
ENSMUSG00000022803	Popdc2	27.4316	3.35562	-3.20189	0.00472829
ENSMUSG00000022833	Ccdc14	142.107	9.35887	-3.43906	2.25753e-11
ENSMUSG00000022837	Iqcb1	17.7539	2.58373	-2.58303	0.000406036
ENSMUSG00000022844	Pdia5	85.4069	7.48513	-3.05546	1.43673e-05
ENSMUSG00000022849	Hspbap1	12.6275	1.13043	-2.98532	2.92822e-05
ENSMUSG00000022885	St6gal1	80.9142	5.30343	-2.40924	3.17765e-06
ENSMUSG00000022887	Masp1	2.90342	0.151522	-3.62545	0.00329816
ENSMUSG00000022895	Ets2	38.9327	6.43044	-2.10288	1.77324e-05
ENSMUSG00000022899	Slc15a2	3.54799	0.00215786	-8.56056	6.69325e-13
ENSMUSG00000022911	Arl13b	41.4305	5.52887	-2.29485	2.44287e-05
ENSMUSG00000022938	Fam3b	1.29779	0.053666	-3.8596	0.0380873
ENSMUSG00000023044	Csad	99.9128	11.0037	-2.69711	1.53938e-10
ENSMUSG00000023055	Calcoco1	6.1714	0.995068	-2.32045	0.0100004
ENSMUSG00000023066	Rttn	32.2004	3.57588	-2.70535	1.27944e-07
ENSMUSG00000023087	Ccrn4l	421.677	70.5536	-2.10838	1.85464e-09
ENSMUSG00000023274	Cd4	1.45467	0.171091	-2.57225	0.0220269
ENSMUSG00000023330	Dtwd1	9.66343	0.202221	-5.00903	1.86356e-05
ENSMUSG00000023571	Fam132a	177.807	29.8994	-2.20635	1.87896e-06
ENSMUSG00000023826	Park2	1.54889	0	-5.63242	0.000147227
ENSMUSG00000023828	Slc22a3	3.75867	0.433308	-2.59133	0.0200218
ENSMUSG00000023873	1700010I14Rik	26.3318	2.22607	-3.11671	0.0010869
ENSMUSG00000023886	Smoc2	140.677	3.92851	-4.6548	6.58968e-12
ENSMUSG00000023921	Mut	7.09311	0.870204	-2.57354	0.0150975
ENSMUSG00000024052	Lpin2	114.241	12.9523	-2.44216	6.71576e-12
ENSMUSG00000024056	Ndc80	173.652	23.451	-2.40634	3.93707e-13
ENSMUSG00000024083	Pja2	6.1212	0.847071	-2.39845	0.0114357
ENSMUSG00000024084	Qpct	1.63102	0	-7.39771	6.75007e-08
ENSMUSG00000024087	Cyp1b1	1.33684	0.0111083	-6.1237	3.84269e-07
ENSMUSG00000024088	4930583I09Rik	2.94976	0.2318	-3.35742	0.0244693
ENSMUSG00000024120	Lrpprc	12.1289	1.98661	-2.03959	0.0112416
ENSMUSG00000024127	Prepl	11.0514	1.81967	-2.30422	0.00119795
ENSMUSG00000024154	Gtf2a1l	123.441	2.83326	-5.00991	9.40347e-10
ENSMUSG00000024176	Sox8	6.8438	0.734217	-3.32801	0.00736255
ENSMUSG00000024190	Dusp1	229.043	22.1313	-2.91403	1.36745e-14
ENSMUSG00000024220	Zfp523	20.2818	1.51389	-2.78106	0.0226287
ENSMUSG00000024246	Thumpd2	8.12896	0.178347	-4.84883	0.000823002
ENSMUSG00000024253	Dync2li1	7.57113	0	-8.94899	2.46097e-11
ENSMUSG00000024413	Npc1	92.2326	1.30635	-5.67453	3.16155e-11
ENSMUSG00000024424	Ttc39c	63.7632	8.70376	-2.51918	0.00376019
ENSMUSG00000024425	Ndfip1	63.8412	8.00624	-2.57624	0.00270728
ENSMUSG00000024454	Hdac3	16.3168	1.52373	-3.00309	0.00853119
ENSMUSG00000024538	Ppic	1.44054	0.0122523	-5.51122	0.0011021
ENSMUSG00000024560	Cxxc1	70.1575	8.16111	-2.62227	5.03742e-06
ENSMUSG00000024589	Nedd4l	116.811	19.9659	-2.054	5.01716e-13
ENSMUSG00000024592	C330018D20Rik	53.2862	2.86808	-3.76177	0.000625147
ENSMUSG00000024594	Prrc1	6.4483	0.122576	-5.18746	2.41528e-05
ENSMUSG00000024669	Cd5	7.48317	1.02908	-2.39074	0.0125148
ENSMUSG00000024743	Syt7	7.15249	0.843855	-2.55991	0.00609401
ENSMUSG00000024754	Tmem2	8.63019	0.657669	-3.26325	0.000537038
ENSMUSG00000024807	Syvn1	58.1587	3.12077	-3.76586	1.22698e-06
ENSMUSG00000024911	Fibp	20.2379	0.152202	-6.51817	5.65906e-11
ENSMUSG00000024944	Arl2	8.7583	0.566998	-3.45924	0.00663249
ENSMUSG00000024974	Smc3	154.459	23.5489	-2.24147	8.00663e-13
ENSMUSG00000024983	Vti1a	5.54055	0.920802	-2.09993	0.0139989
ENSMUSG00000024985	Tcf7l2	8.84859	0.706719	-2.21143	0.0375753
ENSMUSG00000025026	Add3	47.8043	7.53613	-2.18931	1.5098e-06
ENSMUSG00000025038	Efhc2	22.1221	1.85531	-3.11915	0.000342849
ENSMUSG00000025069	Gsto2	13.234	1.02167	-3.21908	0.0213411
ENSMUSG00000025077	Dclre1a	665.768	15.2341	-4.88506	1.80467e-14
ENSMUSG00000025082	Vwa2	18.4561	1.15191	-3.5441	0.00132814
ENSMUSG00000025083	Afap1l2	277.689	31.7998	-2.65885	2.21406e-13
ENSMUSG00000025090	Ccdc172	8.7777	0.748806	-3.14873	0.00827593
ENSMUSG00000025169	Ogfod3	2.62529	0.223504	-3.00198	0.00800043
ENSMUSG00000025235	Bbs4	193.529	26.7643	-2.37913	2.41176e-11
ENSMUSG00000025236	Adpgk	139.851	5.79514	-4.10413	4.73512e-17
ENSMUSG00000025243	Slc6a20b	7.89431	0.248213	-4.95693	0.000208736
ENSMUSG00000025272	Tro	3.32302	0.0248896	-4.57819	0.000957384
ENSMUSG00000025278	Flnb	38.2945	4.23399	-2.67672	5.51145e-08
ENSMUSG00000025337	Sbds	281.247	39.0728	-2.41498	2.75183e-08
ENSMUSG00000025383	Il23a	15.1819	0.233868	-5.60421	1.25652e-05
ENSMUSG00000025402	Nab2	43.3281	3.62477	-3.11557	1.37888e-08
ENSMUSG00000025427	Rnf165	6.09643	0.747447	-2.66958	0.00178421
ENSMUSG00000025473	Adam8	12.9471	0.87484	-3.3469	0.00648003
ENSMUSG00000025525	Apool	8.03144	1.11794	-2.42667	0.0251793
ENSMUSG00000025544	Tm9sf2	325.732	28.9154	-3.13644	8.14045e-23
ENSMUSG00000025609	Mkln1	820.584	68.0258	-2.79242	4.41802e-19
ENSMUSG00000025647	Shisa5	70.5638	11.3031	-2.1566	5.67207e-07
ENSMUSG00000025666	Tmem47	15.9175	1.04158	-3.01692	0.00491869
ENSMUSG00000025745	Hadha	30.5448	2.77186	-2.37064	7.81019e-05
ENSMUSG00000025762	Larp1b	29.0987	5.06863	-2.23624	0.00383393
ENSMUSG00000025809	Itgb1	23.2359	2.84283	-2.70254	0.000543948
ENSMUSG00000025876	Unc5a	33.732	0.416251	-5.90006	1.18495e-10
ENSMUSG00000025933	Tmem14a	23.2261	3.74494	-2.16502	0.0200509
ENSMUSG00000025950	Idh1	25.5332	1.29282	-3.8298	2.80748e-06
ENSMUSG00000026003	Acadl	19.1803	1.59859	-2.97487	0.00266069
ENSMUSG00000026034	Clk1	265.136	27.2569	-2.97614	5.93184e-14
ENSMUSG00000026047	Kdelc1	17.3469	1.12934	-4.16712	0.000741045
ENSMUSG00000026065	Slc9a4	2.07714	0.0189207	-6.25695	2.63833e-06
ENSMUSG00000026070	Il18r1	4.70615	0.0993991	-5.06425	0.000362
ENSMUSG00000026072	Il1r1	6.76723	0.30014	-4.03409	0.000433048
ENSMUSG00000026073	Il1r2	4.23743	0	-8.17843	1.94429e-09
ENSMUSG00000026077	Npas2	6.71049	1.3607	-3.23691	0.00301112
ENSMUSG00000026078	Pdcl3	95.7959	12.6278	-2.44702	1.44122e-09
ENSMUSG00000026088	Mitd1	104.906	3.74784	-4.3925	4.18025e-09
ENSMUSG00000026097	Ormdl1	11.6474	0.895388	-3.20761	0.00615728
ENSMUSG00000026098	Pms1	28.9877	2.81528	-2.99763	0.000373051
ENSMUSG00000026116	Tmem131	21.4184	3.52422	-2.14458	6.09482e-07
ENSMUSG00000026154	1110058L19Rik	163.29	15.2901	-2.98977	1.12249e-09
ENSMUSG00000026189	Pecr	388.588	59.2448	-2.15985	2.26164e-09
ENSMUSG00000026192	Atic	29.224	3.5016	-2.63064	0.00029072
ENSMUSG00000026248	Mrpl44	80.641	11.1713	-2.37399	9.98998e-07
ENSMUSG00000026249	Serpine2	506.261	14.8481	-4.63564	9.68422e-19
ENSMUSG00000026251	Chrnd	2.00281	0.0111439	-6.25861	5.04828e-07
ENSMUSG00000026283	Ing5	16.0328	2.1613	-2.38923	0.000228406
ENSMUSG00000026288	Inpp5d	2.17687	0.230672	-2.80968	0.0422458
ENSMUSG00000026315	Serpinb8	2.43594	0.0882038	-3.6383	0.0130544
ENSMUSG00000026360	Rgs2	2112.82	17.5901	-6.46951	1.16717e-76
ENSMUSG00000026388	3110009E18Rik	129.837	3.4198	-4.68833	1.41188e-05
ENSMUSG00000026416	Il20	3.20167	0	-6.89921	7.70187e-07
ENSMUSG00000026430	Rassf5	119.175	16.8295	-2.34568	6.17702e-09
ENSMUSG00000026435	Slc45a3	1690.4	142.943	-3.08468	1.7714e-18
ENSMUSG00000026499	Acbd3	155.383	27.3038	-2.04068	1.61686e-09
ENSMUSG00000026527	Rgs7	6.48238	0.18367	-4.67524	0.000479047
ENSMUSG00000026563	Tada1	118.668	16.5719	-2.36182	1.30037e-10
ENSMUSG00000026565	Pou2f1	173.256	20.1252	-2.93287	5.66531e-07
ENSMUSG00000026586	Prrx1	2.2811	0.171971	-3.195	0.00751978
ENSMUSG00000026640	Plxna2	11.2698	2.56099	-2.14283	0.00133921
ENSMUSG00000026663	Atf6	18.9413	1.82468	-2.89328	4.36972e-10
ENSMUSG00000026675	Hsd17b7	18.4701	5.3261	-2.22337	7.46526e-05
ENSMUSG00000026683	Nuf2	172.913	30.4311	-2.03319	1.40974e-05
ENSMUSG00000026688	Mgst3	392.981	18.2887	-3.96563	9.49194e-16
ENSMUSG00000026707	Nsun6	1.64391	0.0742271	-3.6305	0.00639371
ENSMUSG00000026727	Rsu1	95.9205	9.0396	-3.04239	0.00359236
ENSMUSG00000026883	Dab2ip	1.15876	0.0638267	-3.05319	0.0292858
ENSMUSG00000026888	Grb14	1.09181	0.0870302	-3.17679	0.0393342
ENSMUSG00000026889	Rbm18	541.308	48.5628	-3.05891	1.11519e-15
ENSMUSG00000026970	Rbms1	2.95801	0.0462945	-4.93687	8.683e-05
ENSMUSG00000026977	2014-03-07	260.88	32.4419	-2.25337	6.22547e-08
ENSMUSG00000026989	Dapl1	1.25681	0	-4.83187	0.0049943
ENSMUSG00000026994	Galnt3	12.6055	2.12509	-2.6994	0.00238835
ENSMUSG00000027006	Dnajc10	31.2311	3.94889	-3.1781	1.86528e-05
ENSMUSG00000027035	Cers6	46.6286	8.24994	-2.51803	2.80606e-08
ENSMUSG00000027048	Abcb11	19.8685	2.15303	-2.5133	0.0452364
ENSMUSG00000027120	Fshb	1.52132	0	-6.94708	1.50687e-05
ENSMUSG00000027180	Fbxo3	32.2768	2.14448	-2.97812	7.48709e-06
ENSMUSG00000027198	Ext2	31.2005	1.22257	-4.20708	6.32925e-06
ENSMUSG00000027215	Cd82	1.03203	0.0955492	-3.41606	0.0204543
ENSMUSG00000027233	Patl2	11.1238	0.538871	-3.86372	0.0026179
ENSMUSG00000027238	Frmd5	28.972	6.65697	-2.17084	0.0117755
ENSMUSG00000027242	Wdr76	101.448	10.9987	-2.59846	1.46003e-13
ENSMUSG00000027276	Jag1	126.269	4.80412	-4.21728	6.77174e-12
ENSMUSG00000027340	Slc23a2	125.856	19.4342	-2.70785	6.47783e-16
ENSMUSG00000027341	Tmem230	64.0896	10.7142	-2.05079	1.73568e-05
ENSMUSG00000027342	Pcna	106.629	16.0264	-2.27212	7.98437e-09
ENSMUSG00000027374	Mrps5	31.4573	1.63098	-3.13754	0.00757319
ENSMUSG00000027380	Acoxl	14.6063	1.37332	-2.39676	0.047899
ENSMUSG00000027509	Rae1	170.317	23.8093	-2.25252	1.80773e-08
ENSMUSG00000027518	1700021F07Rik	1.22874	0	-5.06413	0.00912809
ENSMUSG00000027525	Phactr3	15.1938	1.01969	-3.39645	0.00100495
ENSMUSG00000027547	Sall4	421.57	59.2941	-2.17382	1.9207e-09
ENSMUSG00000027556	Car1	2.71004	0	-7.27222	1.5231e-05
ENSMUSG00000027566	Psma7	455.333	31.53	-3.42417	1.27034e-11
ENSMUSG00000027570	Col9a3	16.8517	0.179315	-6.04771	8.80523e-08
ENSMUSG00000027655	Dhx35	5.37806	0.300412	-3.3702	0.00686756
ENSMUSG00000027698	Nceh1	87.4209	5.28546	-3.52839	3.81841e-09
ENSMUSG00000027706	Sec62	72.917	8.47306	-2.63642	2.55607e-10
ENSMUSG00000027737	Slc7a11	44.8013	4.83899	-2.73222	7.02229e-14
ENSMUSG00000027774	Gfm1	124.615	11.2821	-2.82486	2.32629e-11
ENSMUSG00000027777	Schip1	12.5515	1.29151	-2.49169	0.0240434
ENSMUSG00000027794	Sohlh2	13.9045	1.43292	-2.83642	0.00647365
ENSMUSG00000027831	Veph1	1.60059	0.129972	-3.53891	0.0100355
ENSMUSG00000027834	Serpini1	16.0489	2.50272	-3.02094	9.23653e-06
ENSMUSG00000027864	Ptgfrn	3.34532	0.42907	-2.47458	0.0111733
ENSMUSG00000027884	Clcc1	216.752	11.0698	-2.68659	1.37876e-08
ENSMUSG00000027954	Efna1	42.8302	5.63787	-2.46285	0.00399766
ENSMUSG00000027983	Cyp2u1	1.68055	0	-7.69366	2.8559e-07
ENSMUSG00000028016	Ints12	56.695	7.75008	-2.25832	6.11439e-06
ENSMUSG00000028032	Papss1	49.4587	4.84941	-2.87036	2.8386e-06
ENSMUSG00000028035	Dnajb4	340.874	17.7883	-3.84952	3.70063e-15
ENSMUSG00000028040	Efna4	15.8546	1.1042	-3.36189	0.00451274
ENSMUSG00000028068	Iqgap3	49.6584	3.44677	-3.35626	2.62454e-11
ENSMUSG00000028073	Pear1	2.78799	0.0781543	-4.7744	0.000517929
ENSMUSG00000028076	Cd1d1	9.47808	0.0187315	-7.78327	3.30048e-12
ENSMUSG00000028078	Dclk2	360.391	25.5893	-3.32967	4.46331e-14
ENSMUSG00000028093	Acp6	49.2308	7.83418	-2.1904	0.00115664
ENSMUSG00000028159	Dapp1	5.85693	0.4179	-3.68331	0.00148479
ENSMUSG00000028164	Manba	29.0571	0.357449	-5.86092	1.31383e-09
ENSMUSG00000028173	Wls	7.68663	1.22129	-2.16424	0.0337456
ENSMUSG00000028189	Ctbs	17.7082	1.43779	-3.15205	0.00293696
ENSMUSG00000028256	Odf2l	13.6983	2.23116	-2.13561	0.00881604
ENSMUSG00000028266	Lmo4	34.8697	3.35557	-2.88557	0.000405689
ENSMUSG00000028271	Gtf2b	885.436	66.4214	-3.26855	7.0664e-21
ENSMUSG00000028289	Epha7	4.2699	0.04747	-7.49251	2.72953e-09
ENSMUSG00000028293	Slc35a1	58.4885	3.24564	-4.29258	0.000141966
ENSMUSG00000028343	Erp44	53.8201	4.40047	-3.39965	4.11338e-06
ENSMUSG00000028358	Zfp618	4.17958	0.772898	-2.8394	0.00425506
ENSMUSG00000028367	Txn1	59.3762	7.08958	-2.60592	6.57825e-05
ENSMUSG00000028399	Ptprd	8.13523	0.831158	-2.56725	0.00399444
ENSMUSG00000028420	Tmem38b	75.399	12.1527	-2.38022	1.45734e-06
ENSMUSG00000028455	Stoml2	395.303	36.4816	-2.99448	6.03864e-12
ENSMUSG00000028497	Ptplad2	8.01086	0.679282	-2.69289	0.0240362
ENSMUSG00000028629	Exo5	86.2161	8.17695	-2.5539	0.003322
ENSMUSG00000028657	Ppt1	9.18917	1.08408	-2.6085	0.0407271
ENSMUSG00000028691	Prdx1	630.831	27.2841	-3.94474	2.31637e-25
ENSMUSG00000028696	Ipp	63.1641	8.42072	-2.44007	0.000126941
ENSMUSG00000028708	Mknk1	139.915	18.5519	-2.96797	2.9005e-15
ENSMUSG00000028737	Aldh4a1	27.1556	3.0422	-2.66493	1.47911e-06
ENSMUSG00000028822	Tmem50a	121.126	8.31636	-3.36086	1.51367e-06
ENSMUSG00000028847	Trappc3	26.0123	2.16768	-3.23316	0.00145932
ENSMUSG00000028865	Cd164l2	678.626	100.693	-2.31148	9.37599e-12
ENSMUSG00000028970	Abcb1b	35.9803	3.04749	-3.07457	0.00171319
ENSMUSG00000028980	H6pd	1.32697	0.0185044	-5.54889	6.4052e-06
ENSMUSG00000029012	Orc5	158.872	29.9869	-2.02712	6.54391e-07
ENSMUSG00000029089	Pacrgl	613.968	55.8004	-2.99424	1.03273e-18
ENSMUSG00000029093	Sorcs2	52.6681	6.62031	-2.5097	4.56746e-05
ENSMUSG00000029095	Ablim2	64.1344	12.6908	-2.22375	2.09671e-05
ENSMUSG00000029104	Htt	5.02928	0.488849	-3.20948	0.000122823
ENSMUSG00000029121	Crmp1	8.0407	0.537732	-3.32686	0.0142768
ENSMUSG00000029173	Sepsecs	21.2852	1.80472	-3.29858	2.21504e-05
ENSMUSG00000029190	D5Ertd579e	7.37646	1.84879	-2.395	0.000199868
ENSMUSG00000029192	Tbc1d14	372.555	45.7154	-2.99802	1.52984e-16
ENSMUSG00000029228	Lnx1	1.26164	0	-6.33305	0.00010595
ENSMUSG00000029233	Srd5a3	293.613	32.3891	-2.78188	1.00967e-10
ENSMUSG00000029255	Gnrhr	1.20711	0	-6.30782	4.78177e-05
ENSMUSG00000029276	Glmn	39.1049	2.3597	-3.55431	1.366e-07
ENSMUSG00000029322	Plac8	411.459	65.5253	-2.063	1.97959e-07
ENSMUSG00000029330	Cds1	47.3727	9.10461	-2.07333	6.17399e-08
ENSMUSG00000029390	Tmed2	59.1572	8.84216	-2.29458	1.13918e-05
ENSMUSG00000029410	Ppef2	2.0046	0	-7.95346	2.37796e-09
ENSMUSG00000029427	Zcchc8	239.963	10.3606	-4.04724	1.42074e-20
ENSMUSG00000029440	Psmd9	111.077	13.1005	-2.57795	5.62409e-11
ENSMUSG00000029474	Rnf34	523.671	32.5364	-3.54377	4.07439e-24
ENSMUSG00000029491	Pde6b	9.04398	0.728711	-3.42777	0.00470198
ENSMUSG00000029510	Gpc2	1.19295	0.13768	-2.62952	0.0382687
ENSMUSG00000029524	Sirt4	71.753	10.7571	-2.47249	0.0031209
ENSMUSG00000029592	Usp30	68.7408	10.5557	-2.20745	1.00422e-07
ENSMUSG00000029595	Lhx5	1.26839	0	-7.66834	1.86588e-08
ENSMUSG00000029632	Ndufa4	176.042	27.2056	-2.255	0.00086912
ENSMUSG00000029648	Flt1	13.7491	1.50379	-2.73078	0.00020254
ENSMUSG00000029660	Tex26	38.7691	5.68177	-2.30108	0.00721829
ENSMUSG00000029778	Adcyap1r1	4.09559	0.963219	-2.86819	0.0185394
ENSMUSG00000029782	Tmem209	138.134	14.3909	-3.06096	8.76859e-10
ENSMUSG00000029916	Agk	25.5222	2.96637	-2.65802	0.000225663
ENSMUSG00000029994	Anxa4	2.58736	0.189154	-4.23329	0.000132151
ENSMUSG00000030000	Add2	3.33516	0.247309	-3.26564	0.0131354
ENSMUSG00000030001	Figla	2.42767	0	-6.33576	7.63312e-05
ENSMUSG00000030029	Lrig1	39.3607	4.40932	-2.66949	9.99459e-09
ENSMUSG00000030051	Aplf	18.6903	2.79585	-2.27391	0.00429501
ENSMUSG00000030060	8430410A17Rik	1543.81	138.968	-2.92256	7.20995e-24
ENSMUSG00000030062	Rpn1	20.0723	1.75905	-3.01489	2.57185e-06
ENSMUSG00000030089	Slc41a3	9.27783	0.0595185	-6.86721	1.79171e-09
ENSMUSG00000030091	Nup210	5.00996	0.00789803	-7.05691	6.50421e-11
ENSMUSG00000030093	Wnt7a	2.77637	0.114584	-4.01851	0.00213934
ENSMUSG00000030094	Xpc	7.60841	1.27439	-2.09341	0.0016527
ENSMUSG00000030138	Bms1	150.125	16.7333	-2.68599	1.63847e-14
ENSMUSG00000030145	Zfp248	2.09691	0.00841776	-7.06367	4.9808e-07
ENSMUSG00000030188	Magohb	145.365	8.86372	-3.75136	1.1388e-05
ENSMUSG00000030263	Lrmp	9.84416	1.48904	-2.45216	0.0348025
ENSMUSG00000030287	Itpr2	123.919	5.75689	-3.52874	7.81965e-21
ENSMUSG00000030298	Sec13	897.774	132.298	-2.29717	3.95348e-15
ENSMUSG00000030315	Vgll4	33.9757	3.04738	-3.02326	0.00931339
ENSMUSG00000030316	Tamm41	12.8163	1.09937	-3.24904	0.000831136
ENSMUSG00000030352	Tspan9	75.2719	3.22263	-4.98397	7.23739e-13
ENSMUSG00000030471	Zdhhc13	37.9718	5.07726	-2.47082	0.00186838
ENSMUSG00000030491	Tdrd12	96.6173	6.19847	-3.49196	7.95406e-08
ENSMUSG00000030515	Tarsl2	1.86556	0.0993995	-4.0289	0.00768604
ENSMUSG00000030530	Furin	88.0829	3.8539	-4.60606	1.67174e-25
ENSMUSG00000030539	Sema4b	4.8978	0.0427177	-6.14869	3.88321e-07
ENSMUSG00000030650	Tmc5	3.63176	0.0768034	-5.6213	4.04908e-06
ENSMUSG00000030752	Kdm8	3.35761	0.513801	-2.19679	0.022849
ENSMUSG00000030754	Copb1	140.325	14.0152	-2.85814	9.2305e-15
ENSMUSG00000030839	Sergef	7.40643	0.40492	-3.50559	0.00491119
ENSMUSG00000030849	Fgfr2	38.7722	5.97814	-2.90538	0.000182613
ENSMUSG00000030854	Ptpn5	2.46603	0.12265	-4.16229	0.000750264
ENSMUSG00000030884	Uqcrc2	193.972	35.49	-2.47718	7.80409e-11
ENSMUSG00000030905	Crym	15.8906	0.865996	-3.70912	0.0019848
ENSMUSG00000030909	Anks4b	18.0938	2.69007	-2.24717	0.00098217
ENSMUSG00000030921	Trim30a	1.00685	0.0160511	-4.48488	0.00075233
ENSMUSG00000030942	Thumpd1	184.513	16.2454	-3.03613	7.44364e-15
ENSMUSG00000030945	Acsm2	1.77617	0.0965498	-3.34792	0.0220069
ENSMUSG00000030970	Ctbp2	657.268	32.5259	-3.88256	5.73702e-35
ENSMUSG00000031022	BC051019	67.7626	3.50144	-3.73652	0.000449291
ENSMUSG00000031207	Msn	1.69521	0.108485	-3.53041	0.00117838
ENSMUSG00000031217	Efnb1	1.64226	0.125126	-3.86935	0.00535889
ENSMUSG00000031221	Igbp1	18.6	2.55833	-2.43343	0.0287097
ENSMUSG00000031255	Sytl4	138.57	17.8354	-2.58146	4.33045e-05
ENSMUSG00000031353	Rbbp7	2030.61	199.904	-2.8175	2.1128e-20
ENSMUSG00000031394	Opn1mw	1.50983	0	-5.32023	0.00749544
ENSMUSG00000031429	Psmd10	20.3931	1.89401	-2.97187	0.00297012
ENSMUSG00000031451	Gas6	17.8759	0.463949	-4.78454	7.11349e-06
ENSMUSG00000031458	Coprs	198.454	26.014	-2.48752	7.18108e-05
ENSMUSG00000031483	Erlin2	2.96408	0.270338	-2.9488	0.00533609
ENSMUSG00000031532	Tmem66	615.038	17.3216	-4.68065	1.05335e-38
ENSMUSG00000031533	Mrps31	15.1039	2.12024	-2.36639	0.0192523
ENSMUSG00000031538	Plat	1211.96	10.4167	-6.38626	2.01126e-55
ENSMUSG00000031596	Slc7a2	8.44452	0.774297	-3.08747	0.000900072
ENSMUSG00000031604	Sc4mol	33.4349	5.06658	-2.23047	0.00050766
ENSMUSG00000031609	Sap30	444.939	51.1634	-2.68789	3.02045e-14
ENSMUSG00000031661	Nkd1	40.3984	2.54944	-3.49589	4.51518e-07
ENSMUSG00000031722	Hp	1.4387	0	-6.58732	1.66935e-05
ENSMUSG00000031751	Amfr	337.629	20.2197	-3.81215	1.37156e-31
ENSMUSG00000031767	Nudt7	335.667	19.3293	-3.53496	9.30846e-15
ENSMUSG00000031781	Ciapin1	508.656	42.752	-3.20262	1.40358e-08
ENSMUSG00000031785	Gpr56	9.61489	0.78416	-3.09307	0.00188259
ENSMUSG00000031788	Kifc3	55.1559	8.72819	-2.16212	0.000359331
ENSMUSG00000031849	Comp	2.68909	0.00308205	-7.56379	1.41049e-09
ENSMUSG00000031853	BC021891	10.0365	1.24153	-2.5209	0.0028107
ENSMUSG00000031865	Dctn1	3.03007	0.863872	-2.15678	0.0279668
ENSMUSG00000031907	Zfp90	4.75251	0.00931871	-7.65128	1.19451e-11
ENSMUSG00000031921	Terf2	49.1148	7.64148	-2.10998	4.40649e-06
ENSMUSG00000031980	Agt	2.76227	0.210954	-3.2276	0.0257267
ENSMUSG00000032018	Sc5d	62.8435	5.90622	-3.1488	8.0836e-07
ENSMUSG00000032040	Dcps	35.9829	3.83602	-2.73533	0.00169409
ENSMUSG00000032044	Rpusd4	66.1115	5.43746	-3.11748	5.86377e-07
ENSMUSG00000032050	Rdx	1330.09	77.4245	-3.11736	5.56691e-26
ENSMUSG00000032051	Fdx1	148.05	26.5994	-2.04275	8.29092e-05
ENSMUSG00000032191	Bcl2l10	8806.12	453.174	-3.82362	4.26422e-17
ENSMUSG00000032245	Cln6	1.33828	0.0653846	-3.73815	0.0173319
ENSMUSG00000032249	Anp32a	8.05196	1.07242	-2.43949	0.031251
ENSMUSG00000032252	Glce	108.293	8.7405	-3.15194	1.79718e-19
ENSMUSG00000032258	Lca5	5.6148	0.766863	-4.10808	0.00125885
ENSMUSG00000032274	Cyp19a1	19.9488	0.894849	-3.97015	0.000254575
ENSMUSG00000032292	Nr2e3	7.58873	1.17783	-2.24004	0.017177
ENSMUSG00000032298	Neil1	1.49751	0.0416328	-4.39075	0.000771878
ENSMUSG00000032314	Etfa	212.693	33.3138	-2.40996	2.17599e-11
ENSMUSG00000032320	Rcn2	200.009	14.2289	-3.37601	7.11706e-11
ENSMUSG00000032324	Tspan3	20.0425	1.20933	-3.51858	0.00132065
ENSMUSG00000032344	Mb21d1	47.2362	3.19028	-3.62312	2.4224e-09
ENSMUSG00000032346	Ooep	320.396	20.746	-3.46295	1.33943e-18
ENSMUSG00000032349	Elovl5	57.7326	2.57981	-4.01933	2.73067e-06
ENSMUSG00000032380	Dapk2	10.3062	0.0932723	-6.43921	1.93956e-08
ENSMUSG00000032383	Ppib	290.94	53.5966	-2.00913	0.000135509
ENSMUSG00000032403	2300009A05Rik	2.36166	0.201105	-3.24637	0.0238634
ENSMUSG00000032415	Ube2cbp	13.9113	2.39779	-2.1972	0.0233728
ENSMUSG00000032468	Armc8	9.94179	0.525196	-3.77527	0.000669646
ENSMUSG00000032551	1110059G10Rik	220.581	21.5062	-2.84164	2.92086e-09
ENSMUSG00000032565	Nudt16	2.44541	0.00945932	-6.65213	2.54404e-07
ENSMUSG00000032572	Col6a4	1.19875	0.012983	-5.16595	0.000329804
ENSMUSG00000032590	Apeh	5.38979	0.749468	-2.38559	0.0279311
ENSMUSG00000032599	Ip6k2	14.1055	0.0416392	-7.74317	1.82474e-14
ENSMUSG00000032623	Oas1d	3303.3	209.03	-3.49597	2.07539e-31
ENSMUSG00000032625	Thsd7a	161.296	10.3223	-2.546	3.94369e-09
ENSMUSG00000032679	Cd59a	22.41	2.99326	-2.73801	0.0125516
ENSMUSG00000032718	Mansc1	35.6858	4.60073	-2.47941	7.60631e-05
ENSMUSG00000032782	Cntrob	120.221	16.65	-2.23753	1.57577e-05
ENSMUSG00000032783	Troap	120.001	16.1578	-2.4056	3.85472e-08
ENSMUSG00000032849	Abcc4	6.30132	1.05193	-2.11545	0.0119983
ENSMUSG00000032898	Fbxo21	39.0333	2.79008	-3.34482	6.46882e-10
ENSMUSG00000032939	Nup93	127.576	11.4901	-2.99397	5.94915e-13
ENSMUSG00000032965	Ift57	18.0022	0.539024	-4.67188	0.00034475
ENSMUSG00000033032	Afap1l1	1.25293	0.0452722	-4.23559	0.010053
ENSMUSG00000033161	Atp1a1	143.903	9.57746	-3.51092	1.19742e-12
ENSMUSG00000033295	Ptprf	7.80929	1.51538	-2.33039	0.0012938
ENSMUSG00000033306	Lpp	1.99158	0.312445	-2.21164	0.0267712
ENSMUSG00000033316	Galnt9	18.5646	0	-10.6452	4.11331e-21
ENSMUSG00000033439	Trmt13	22.8693	2.83422	-2.89167	0.000826465
ENSMUSG00000033569	Bai3	15.387	1.20055	-3.15673	0.002556
ENSMUSG00000033720	Sfxn5	2.48151	0.156473	-3.43818	0.0161481
ENSMUSG00000033767	D930015E06Rik	38.0655	6.34099	-2.09744	3.17396e-06
ENSMUSG00000033793	Atp6v1h	77.2666	11.2285	-2.30741	8.02387e-05
ENSMUSG00000033826	Dnahc8	7.49536	0.842162	-2.67037	2.32126e-05
ENSMUSG00000033847	Pla2g4c	586.213	105.81	-2.01359	8.32346e-06
ENSMUSG00000033955	Tnks1bp1	33.3468	0.663596	-5.15323	5.66274e-08
ENSMUSG00000034023	Fancd2	14.6015	2.48555	-2.0569	0.00114629
ENSMUSG00000034028	Cd226	6.38474	0.0660248	-6.02172	2.7689e-06
ENSMUSG00000034083	Ccdc174	94.754	7.13223	-2.57544	4.07779e-07
ENSMUSG00000034087	Nlrp4b	125.852	7.95674	-3.49486	1.89039e-11
ENSMUSG00000034109	Golim4	2.31875	0.0451153	-4.76337	0.000212342
ENSMUSG00000034112	Atp2c2	6.98399	0.084018	-5.95987	7.23476e-07
ENSMUSG00000034152	Exoc3	8.01912	0.882692	-2.69266	0.00105877
ENSMUSG00000034220	Gpc1	1.17811	0.0459965	-4.14745	0.00215302
ENSMUSG00000034292	Traf3ip1	5.45762	0.323204	-3.6134	0.00562465
ENSMUSG00000034329	Brip1	27.3864	12.7311	-2.63606	5.53142e-09
ENSMUSG00000034435	Tmem30b	22.896	1.29097	-3.63983	0.00203296
ENSMUSG00000034459	Ifit1	1.47456	0.0276022	-5.05815	9.39023e-06
ENSMUSG00000034538	Zfp418	1.30929	0	-7.67877	1.38975e-07
ENSMUSG00000034620	Tmem5	249.902	25.1515	-3.13459	3.91208e-08
ENSMUSG00000034659	Tmem109	222.945	8.86547	-4.27208	1.09889e-13
ENSMUSG00000034673	Pbx2	18.3509	4.64339	-2.00034	0.000672673
ENSMUSG00000034708	Grn	312.744	14.8833	-3.8332	1.95783e-12
ENSMUSG00000034795	Ccdc122	40.65	2.03715	-3.88238	0.000280709
ENSMUSG00000034832	Tet3	242.158	42.4747	-2.74293	3.48977e-18
ENSMUSG00000034848	Ttc21b	1.53356	0.10955	-3.34553	0.0156199
ENSMUSG00000034903	Cobll1	74.4718	5.37568	-3.39811	1.0893e-10
ENSMUSG00000034906	Ncaph	33.2423	4.47322	-2.59831	0.000124722
ENSMUSG00000035032	Nek11	3.36067	0.20788	-3.46043	0.0174823
ENSMUSG00000035062	Zc4h2	5.5587	0.294705	-3.75231	0.00503292
ENSMUSG00000035069	Oma1	26.2796	3.39124	-2.47667	0.0165367
ENSMUSG00000035125	Gcfc2	3.94382	0.508444	-3.47396	0.018253
ENSMUSG00000035177	Nlrp2	30.3842	4.61748	-2.24863	0.00247496
ENSMUSG00000035191	Rfpl4	3074.75	245.525	-3.15096	1.55171e-11
ENSMUSG00000035212	Leprot	64.1504	2.2633	-4.35766	6.29899e-08
ENSMUSG00000035227	Spcs2	143.154	12.9002	-2.99379	1.55036e-15
ENSMUSG00000035234	Fam175a	42.5491	4.53812	-2.8115	0.000963574
ENSMUSG00000035285	Nat14	275.416	6.96418	-4.83982	9.13633e-07
ENSMUSG00000035337	Uchl4	113.73	20.3586	-2.01562	1.2449e-07
ENSMUSG00000035351	Nup37	383.68	18.0847	-3.94626	6.679e-12
ENSMUSG00000035356	Nfkbiz	104.247	0.339391	-7.80166	1.1406e-13
ENSMUSG00000035357	Pdzrn3	20.0167	1.21055	-2.15384	0.0293797
ENSMUSG00000035455	Fignl1	38.3049	5.06319	-2.44931	0.000118452
ENSMUSG00000035528	Npffr2	7.99502	1.00111	-2.52194	0.0334701
ENSMUSG00000035629	1700021K19Rik	387.363	15.5624	-4.09161	4.83818e-29
ENSMUSG00000035778	Ggta1	110.863	7.86072	-3.55669	9.54051e-12
ENSMUSG00000035781	R3hdm4	142.593	16.94	-2.60317	1.88642e-08
ENSMUSG00000035831	Krt25	1.71027	0.0550794	-4.20234	0.00167032
ENSMUSG00000036009	Mettl25	17.5135	3.03163	-2.08519	0.00559918
ENSMUSG00000036061	Smug1	64.9864	7.07314	-2.7288	1.14874e-09
ENSMUSG00000036104	Rab3gap1	116.777	18.8587	-2.23372	1.82361e-09
ENSMUSG00000036123	Slc9a3	4.10937	0.482381	-2.6358	0.0145143
ENSMUSG00000036136	Fam110c	26.7614	2.90826	-2.70052	0.0180101
ENSMUSG00000036155	Mgat5	3.35163	0.375739	-2.63549	0.0270085
ENSMUSG00000036186	Fam69b	71.0074	5.40674	-3.26684	0.00142324
ENSMUSG00000036197	Gxylt1	35.7812	5.51822	-2.66702	1.36817e-08
ENSMUSG00000036218	Pdzrn4	15.0472	0.37246	-4.93759	0.0002915
ENSMUSG00000036264	Fstl4	12.7581	1.32567	-2.77851	0.00828052
ENSMUSG00000036270	Edc4	126.106	8.96279	-3.37838	4.15734e-25
ENSMUSG00000036275	9530068E07Rik	186.611	21.1072	-2.67829	6.28452e-16
ENSMUSG00000036291	Ap5m1	12.0903	1.54162	-2.52009	0.0122797
ENSMUSG00000036339	Tmem260	1.05476	0.0578546	-3.87589	0.00260288
ENSMUSG00000036395	Glb1l2	2.23706	0.061809	-5.48419	7.80048e-05
ENSMUSG00000036502	Tmem255a	1.95318	0.072659	-4.35746	0.00247864
ENSMUSG00000036528	Ppfibp2	53.7866	8.7127	-2.10346	1.41655e-06
ENSMUSG00000036594	H2-Aa	54.2464	4.42022	-3.06181	0.00688148
ENSMUSG00000036611	Eepd1	6.41717	0.704627	-2.85328	0.00811078
ENSMUSG00000036620	Mgat4b	25.003	3.50653	-2.19681	0.00219869
ENSMUSG00000036814	Slc6a20a	18.3544	1.01106	-3.8164	4.76999e-07
ENSMUSG00000036835	Psenen	36.9676	4.5786	-2.59729	0.000426618
ENSMUSG00000036845	Lin37	52.5972	6.93134	-2.86713	0.00178379
ENSMUSG00000036894	Rap2b	3.36029	0.611586	-2.00443	0.0289782
ENSMUSG00000036898	Zfp157	7.01899	0.111273	-5.44331	1.78908e-08
ENSMUSG00000036905	C1qb	2.5414	0.0876632	-4.36878	0.0042926
ENSMUSG00000036983	Tfb1m	11.2477	1.06984	-2.96665	0.00508132
ENSMUSG00000037001	Zfp39	2.02441	0.0108004	-6.80064	9.11529e-08
ENSMUSG00000037003	Tenc1	4.3949	0.67094	-2.2332	0.0476779
ENSMUSG00000037075	Rnf139	54.224	6.08031	-2.68963	1.81198e-05
ENSMUSG00000037167	Spaca5	1.26477	0.0452582	-4.0547	0.0181008
ENSMUSG00000037190	Cyb561d2	10.5603	0.983	-2.95859	0.0415314
ENSMUSG00000037206	Islr	1.16863	0.00712592	-6.06728	8.26665e-06
ENSMUSG00000037243	Zfp692	43.9153	2.82769	-3.50631	1.16434e-05
ENSMUSG00000037325	Bbs7	9.32394	0.494973	-3.74939	0.00165011
ENSMUSG00000037344	Slc12a9	45.4092	2.83048	-3.61708	1.69752e-06
ENSMUSG00000037386	Rims2	1.36173	0.125796	-2.93124	0.0228625
ENSMUSG00000037553	Zdhhc18	82.9273	11.7333	-2.54967	5.36682e-13
ENSMUSG00000037580	Gch1	55.9472	9.68653	-2.04173	3.3782e-05
ENSMUSG00000037640	Zfp60	28.8626	5.49278	-3.00952	7.11968e-06
ENSMUSG00000037652	Phc3	3.4455	1.29107	-2.10616	0.0329707
ENSMUSG00000037656	Slc20a2	7.84485	0.0997287	-5.78996	7.42915e-08
ENSMUSG00000037706	Cd81	1.48709	0.0338256	-4.63709	0.000848328
ENSMUSG00000037824	Tspan14	87.2113	6.81529	-3.19669	1.29209e-06
ENSMUSG00000037890	Wdr19	10.8039	0.177119	-5.50334	1.98079e-09
ENSMUSG00000037953	A4gnt	1.04269	0	-7.33229	2.07122e-07
ENSMUSG00000038015	Prm2	6.5658	0.262655	-4.1611	0.00121896
ENSMUSG00000038025	Phf2	8.62705	0.766746	-2.95637	0.00765106
ENSMUSG00000038115	Ano2	3.06536	1.00013	-2.53755	0.0470315
ENSMUSG00000038122	D630037F22Rik	2.32161	0.0289815	-5.71774	8.38191e-06
ENSMUSG00000038151	Prdm1	4.23862	0.598634	-2.49643	0.0120168
ENSMUSG00000038215	Cep44	64.3221	0.0193335	-11.1506	1.21944e-36
ENSMUSG00000038291	Snx25	15.3445	1.21726	-4.70729	0.000468024
ENSMUSG00000038304	Cd160	105.026	4.39887	-3.51893	9.07041e-09
ENSMUSG00000038330	C87499	1057.18	69.7229	-3.52336	1.55835e-15
ENSMUSG00000038352	Arl5c	1.05069	0	-5.4175	0.000170543
ENSMUSG00000038365	Fbxo25	19.699	3.07523	-2.22013	0.00526652
ENSMUSG00000038372	Gmds	98.598	6.69784	-3.44072	1.57928e-07
ENSMUSG00000038393	Txnip	2193.29	36.2288	-5.46634	1.94561e-42
ENSMUSG00000038425	Poli	14.4352	1.95721	-2.44189	0.0103176
ENSMUSG00000038497	Tmco3	41.7411	6.28548	-2.26554	3.06683e-07
ENSMUSG00000038508	Gdf15	2.00797	0.154437	-3.16513	0.00525493
ENSMUSG00000038542	Pcid2	49.1551	4.90323	-3.02509	1.6703e-07
ENSMUSG00000038598	AI481877	25.4086	4.52967	-2.00984	0.000809147
ENSMUSG00000038622	Med30	468.599	85.3441	-2.0362	0.00103011
ENSMUSG00000038630	Zkscan16	6.62667	0.500475	-3.25827	0.00385371
ENSMUSG00000038633	Degs1	517.499	80.7656	-2.2103	9.05104e-12
ENSMUSG00000038770	Kpna7	328.271	23.9426	-3.34287	3.95575e-12
ENSMUSG00000038859	Baiap2l1	113.392	19.0111	-2.07953	5.18787e-11
ENSMUSG00000038871	Bpgm	2809.76	148.553	-3.76492	1.44493e-24
ENSMUSG00000038925	E330034G19Rik	3840.71	344.849	-3.01188	9.22404e-09
ENSMUSG00000038991	Txndc5	206.697	7.34522	-4.3525	5.00061e-18
ENSMUSG00000039007	Cpq	1.13809	0	-6.84482	0.000165653
ENSMUSG00000039047	Pigk	15.3179	1.6192	-2.03945	0.0331115
ENSMUSG00000039100	2014-03-06	87.3766	7.01114	-3.16452	1.02789e-19
ENSMUSG00000039108	Lsm14b	386.841	26.9421	-3.72481	7.47096e-29
ENSMUSG00000039115	Itga9	431.322	45.6088	-2.3002	1.33119e-06
ENSMUSG00000039159	Ube2h	137.715	11.2169	-3.13073	1.71286e-19
ENSMUSG00000039206	Daglb	21.6655	2.45902	-2.67696	0.00037246
ENSMUSG00000039238	Zfp750	85.2337	10.4942	-2.51735	2.01421e-08
ENSMUSG00000039298	Cdk5rap2	21.001	4.35196	-2.6583	1.21756e-05
ENSMUSG00000039396	Neil3	250.054	10.2567	-4.12039	3.74255e-07
ENSMUSG00000039414	Heatr5b	17.8923	2.59043	-2.29361	0.00264229
ENSMUSG00000039427	Alg1	18.6125	2.7996	-2.31786	0.00672297
ENSMUSG00000039485	Tspyl4	31.5751	4.63675	-2.27391	4.40681e-05
ENSMUSG00000039497	Dse	38.8528	0.953792	-4.86621	4.75886e-09
ENSMUSG00000039501	Znfx1	101.008	13.484	-2.47643	5.73838e-09
ENSMUSG00000039530	Tusc3	289.185	37.6595	-2.46888	7.51986e-12
ENSMUSG00000039531	Zufsp	53.2202	4.77721	-3.02172	8.50499e-09
ENSMUSG00000039621	Prex1	19.5274	1.83724	-3.41188	1.00511e-06
ENSMUSG00000039745	Htatip2	1.09344	0.04943	-3.9077	0.0043181
ENSMUSG00000039883	Lrrc17	426.153	21.8696	-3.81641	4.47407e-31
ENSMUSG00000039910	Cited2	18.8964	1.27245	-3.41941	0.000406347
ENSMUSG00000039929	Urb1	20.0622	3.66525	-2.19846	2.64773e-07
ENSMUSG00000039990	2700050L05Rik	303.942	15.8566	-3.60758	1.10826e-20
ENSMUSG00000040084	Bub1b	1078.29	10.607	-6.25311	2.94299e-60
ENSMUSG00000040189	Ccdc114	6.30476	1.09531	-3.00091	0.0118512
ENSMUSG00000040297	Suco	118.019	10.1704	-3.0693	1.9039e-17
ENSMUSG00000040359	Ufl1	57.6274	4.05089	-3.97754	8.70661e-06
ENSMUSG00000040396	Abhd13	91.2124	10.8777	-2.58886	1.43614e-09
ENSMUSG00000040420	Cdh18	2.37176	0	-7.7067	2.27665e-06
ENSMUSG00000040429	Mterf	5.94611	0.844489	-2.20708	0.0162391
ENSMUSG00000040464	Gtpbp10	16.4653	3.03633	-2.13746	2.99636e-05
ENSMUSG00000040521	Tsfm	104.388	11.8882	-2.87383	2.69993e-07
ENSMUSG00000040532	Abhd11	114.807	14.479	-2.55028	0.00165153
ENSMUSG00000040600	Eps8l3	22.5819	2.45952	-2.68639	0.00730207
ENSMUSG00000040601	Nlrp4a	258.916	28.408	-2.67894	1.59417e-10
ENSMUSG00000040606	Kazn	6.18212	1.25034	-2.47789	0.00255989
ENSMUSG00000040616	Tmem51	2.51314	0	-7.94061	1.58289e-06
ENSMUSG00000040667	Nup88	127.665	18.3136	-2.16335	3.10844e-05
ENSMUSG00000040717	Il17rd	35.6662	5.20581	-2.29369	2.06013e-09
ENSMUSG00000040720	1110037F02Rik	63.4394	10.2308	-2.15062	4.51619e-07
ENSMUSG00000040774	Cept1	171.916	20.5329	-2.64504	6.20327e-12
ENSMUSG00000040936	Ulk4	21.3472	3.62156	-2.15151	0.00181609
ENSMUSG00000041014	Nrg3	4.20069	0.0576596	-5.69482	3.56098e-06
ENSMUSG00000041124	Msantd4	22.4953	4.00603	-2.02515	0.00503967
ENSMUSG00000041272	Tox	8.08119	1.95023	-2.20176	0.00496541
ENSMUSG00000041347	Bdkrb1	18.349	0.772139	-4.11419	0.000498571
ENSMUSG00000041359	Tcl1	6485.83	1138.06	-2.04155	2.6439e-05
ENSMUSG00000041431	Ccnb1	896.891	101.662	-2.64097	2.10237e-20
ENSMUSG00000041477	Dcp1b	3.11696	0.212944	-4.57627	0.00193923
ENSMUSG00000041594	Tmtc4	18.1232	1.79256	-2.52138	0.0117355
ENSMUSG00000041653	Pnpla3	110.176	9.40637	-3.07484	6.41391e-15
ENSMUSG00000041741	Pde3a	20.6788	2.42692	-2.60247	0.00148862
ENSMUSG00000041765	Ubac2	146.052	25.5677	-2.02814	1.12722e-08
ENSMUSG00000041837	Pdcd7	223.864	30.9063	-2.38476	7.61425e-11
ENSMUSG00000041857	Oosp1	9126.21	1164.97	-2.69004	4.4757e-15
ENSMUSG00000041872	Il17f	67.5456	0.0160278	-10.9478	1.14337e-31
ENSMUSG00000041891	Lman1	66.8457	10.8084	-2.42745	5.27583e-09
ENSMUSG00000041945	Mfsd9	19.214	1.58193	-3.14042	0.000211029
ENSMUSG00000041974	2310008H04Rik	56.1719	8.95814	-2.16489	1.98614e-05
ENSMUSG00000042185	Nfrkb	59.4233	12.9778	-2.12442	3.47053e-09
ENSMUSG00000042203	Tbc1d22b	124.855	13.3505	-2.66308	2.48778e-11
ENSMUSG00000042246	Tmc7	5.91925	0.29445	-4.65426	0.000141184
ENSMUSG00000042275	Pelo	36.2996	3.65562	-2.86141	8.05642e-05
ENSMUSG00000042279	H1foo	22413.4	154.717	-6.71711	6.30415e-51
ENSMUSG00000042377	Fam83g	10.577	1.69224	-2.21109	0.0153467
ENSMUSG00000042523	Dnalc1	1.50694	0.0745552	-3.76614	0.00697805
ENSMUSG00000042554	Zp3r	1.49779	0	-7.35093	1.14948e-06
ENSMUSG00000042570	Mier2	65.1599	12.3051	-2.0958	0.000509513
ENSMUSG00000042793	Lgr6	2.67321	0.148017	-3.7003	0.00783122
ENSMUSG00000042851	Zc3h6	101.673	10.509	-2.78452	5.71859e-13
ENSMUSG00000042985	Upk3b	6.24748	0.659334	-2.76562	0.0254011
ENSMUSG00000043065	Spice1	40.1067	6.31902	-2.51885	0.00114388
ENSMUSG00000043067	Dpy19l1	36.7907	3.67342	-2.74043	1.13588e-09
ENSMUSG00000043505	Gimap5	4.32986	1.35632	-2.24084	0.0265095
ENSMUSG00000043542	Zc2hc1a	1.23191	0.0637328	-3.76485	0.0136078
ENSMUSG00000043639	Rbm20	2.81074	0.140762	-3.56689	0.0139634
ENSMUSG00000043671	Dpy19l3	9.68568	4.46928	-2.08232	0.0105172
ENSMUSG00000043811	Rtn4r	37.074	3.97672	-2.76698	0.00530488
ENSMUSG00000043831	Lysmd4	100.1	6.27885	-3.49886	5.23988e-12
ENSMUSG00000043909	Trp53bp1	484.773	35.7739	-2.85959	2.49598e-18
ENSMUSG00000043969	Emx2	20.4839	3.54326	-2.72404	0.00899898
ENSMUSG00000043987	Cep164	52.7876	7.42863	-2.40175	0.000299625
ENSMUSG00000044041	Krt13	1.58701	0	-6.40676	9.42635e-06
ENSMUSG00000044060	A830010M20Rik	8.44126	0.829636	-2.68759	0.00612402
ENSMUSG00000044165	Bcl2l15	4.91329	0.60047	-3.47894	0.0170416
ENSMUSG00000044337	Cxcr7	1.2847	0.00668963	-6.67801	1.80843e-06
ENSMUSG00000044433	Camsap3	10.4621	1.11535	-2.71159	0.0029423
ENSMUSG00000044456	Rin3	5.31888	0.81464	-2.2538	0.00409784
ENSMUSG00000044468	Fam46c	147.468	24.3593	-2.12314	3.63176e-13
ENSMUSG00000044528	Tram1l1	4.43252	0.0348239	-6.56438	1.83842e-07
ENSMUSG00000044566	Cage1	5.79169	0.609095	-2.81708	0.0155175
ENSMUSG00000044573	Acp1	2.18154	0.344689	-2.21521	0.0134889
ENSMUSG00000044627	Swi5	410.557	53.3857	-2.48929	4.22956e-07
ENSMUSG00000044676	Zfp612	19.1014	1.74629	-2.93366	0.0082787
ENSMUSG00000044702	Palb2	79.9282	7.74432	-2.65681	3.89084e-05
ENSMUSG00000044867	Gm3345	1.79727	0	-7.32419	5.57582e-07
ENSMUSG00000044937	BC030307	3.27695	0.288272	-2.98361	0.017653
ENSMUSG00000045036	Tmem232	24.703	4.11613	-2.12182	0.0249946
ENSMUSG00000045100	Slc25a26	24.9315	3.30323	-2.42009	0.00451516
ENSMUSG00000045160	Bola3	32.5014	2.50159	-2.9463	0.00316759
ENSMUSG00000045291	E330021D16Rik	4083.3	100.116	-4.89978	1.91118e-43
ENSMUSG00000045333	Zfp423	11.7443	1.6163	-2.35271	0.00441811
ENSMUSG00000045404	Kcnk13	20.8724	2.95761	-2.7877	1.80724e-05
ENSMUSG00000045414	1190002N15Rik	63.6297	9.79817	-2.22303	3.49473e-05
ENSMUSG00000045658	Pid1	31.4229	2.02902	-3.67396	0.000121813
ENSMUSG00000045795	Whamm	59.8139	9.87412	-2.13087	1.58867e-07
ENSMUSG00000045822	Zswim3	217.592	31.8116	-2.29499	3.55015e-13
ENSMUSG00000046027	Stard5	20.2553	2.95687	-2.44486	0.011544
ENSMUSG00000046287	Pnma3	1.41415	0.141931	-2.7728	0.00105387
ENSMUSG00000046352	Gjb2	2.75218	0.1682	-3.5056	0.00460804
ENSMUSG00000046441	Ftsjd1	52.3357	5.73701	-2.70104	2.84285e-05
ENSMUSG00000046573	Lyrm4	56.5644	9.75881	-2.09549	0.00789786
ENSMUSG00000046982	Tshz1	77.2734	5.25714	-3.42543	1.2837e-07
ENSMUSG00000046985	Tapt1	53.0632	4.10193	-3.22915	1.77469e-06
ENSMUSG00000047115	Fam221a	285.759	25.7782	-3.45784	2.52876e-16
ENSMUSG00000047161	Chst9	2.299	0.104085	-3.92687	0.000604405
ENSMUSG00000047227	Gm527	201.277	10.1074	-3.85864	1.05917e-17
ENSMUSG00000047228	BC048546	1.12231	0.0659201	-3.54523	0.0031904
ENSMUSG00000047237	Fbxw21	98.7161	18.8335	-2.18687	1.80495e-05
ENSMUSG00000047238	Mageh1	20.0193	1.90898	-2.92333	0.00668469
ENSMUSG00000047246	Hist1h2be	1.42661	0.0776294	-3.57024	0.00279152
ENSMUSG00000047419	Cmya5	35.9477	3.91013	-2.69951	1.48942e-06
ENSMUSG00000047496	Rnf152	1.72966	0.140775	-3.13049	0.0101051
ENSMUSG00000047501	Cldn4	25.334	1.34126	-3.749	0.000485629
ENSMUSG00000047603	Zfp235	2.0007	0.255293	-2.46553	0.00223089
ENSMUSG00000047648	Fbxo30	33.0048	4.48385	-2.32348	9.4978e-05
ENSMUSG00000047674	Pdha2	5.04373	0	-9.37074	1.53123e-11
ENSMUSG00000047712	Ust	4.77865	0.689836	-2.33416	0.0353294
ENSMUSG00000047766	Lrrc49	28.7671	4.16561	-2.35164	0.000294122
ENSMUSG00000047789	Slc38a9	1.49584	0.0771514	-3.80075	0.00351347
ENSMUSG00000047793	Sned1	1.46873	0.0187842	-4.47996	0.00295466
ENSMUSG00000047842	Diras2	139.776	5.57835	-4.15591	1.49078e-13
ENSMUSG00000047963	Stbd1	479.132	53.9289	-2.68759	4.69918e-18
ENSMUSG00000048040	Arxes2	6.90292	0.300135	-3.98118	0.00148991
ENSMUSG00000048058	Ldlrad3	15.9015	1.73424	-2.66174	0.014778
ENSMUSG00000048067	Olfr1349	8.96208	0.290557	-4.39326	0.000839031
ENSMUSG00000048076	Arf1	791.916	119.667	-2.25328	4.65418e-14
ENSMUSG00000048080	Olfr731	1.01809	0	-5.51391	0.0151659
ENSMUSG00000048126	Col6a3	51.0867	6.45981	-2.53747	1.00728e-05
ENSMUSG00000048232	Fbxo10	18.9007	2.60501	-2.17829	0.00985243
ENSMUSG00000048398	Gm5065	60.1755	4.09911	-3.42029	0.000228335
ENSMUSG00000048706	Lurap1l	44.2817	0.960043	-5.04876	2.17375e-05
ENSMUSG00000048915	Efna5	4.34889	1.43181	-2.43925	0.0367399
ENSMUSG00000048970	C1galt1c1	13.3592	1.58245	-2.50663	0.0438349
ENSMUSG00000049076	Acap2	29.0988	4.39433	-2.2529	7.22081e-07
ENSMUSG00000049092	Gpr137c	31.0777	2.3607	-2.91068	0.000312816
ENSMUSG00000049107	Ntf3	2.68664	0	-7.4667	1.07603e-07
ENSMUSG00000049134	Nrap	3.74995	0.147667	-4.67633	0.000517235
ENSMUSG00000049225	Pdp1	53.941	5.9091	-2.73198	3.05341e-06
ENSMUSG00000049313	Sorl1	59.4887	4.59615	-2.83425	3.893e-07
ENSMUSG00000049539	Hist1h1a	20.6643	2.95494	-2.40239	0.000820455
ENSMUSG00000049565	Aknad1	11.8587	2.21797	-2.06485	0.00731879
ENSMUSG00000049588	Ccdc69	2547.38	148.381	-3.64976	1.67401e-30
ENSMUSG00000049600	Zbtb45	32.006	5.13886	-2.14654	6.48759e-06
ENSMUSG00000049685	Cyp2g1	3.34444	0	-8.3345	1.98855e-09
ENSMUSG00000049690	Nckap5	56.2436	7.2857	-2.54552	1.59322e-06
ENSMUSG00000049723	Mmp12	13.0316	0.869671	-3.49386	0.00206306
ENSMUSG00000049858	Suox	11.2442	1.69706	-2.24512	0.0180843
ENSMUSG00000049902	4921517D22Rik	1.06416	0	-7.53666	0.000106371
ENSMUSG00000049907	Rasl11b	38.3845	2.19699	-3.65733	1.19003e-05
ENSMUSG00000049999	Ppp1r3d	96.4466	16.2839	-2.09524	3.21666e-09
ENSMUSG00000050050	Ccdc158	6.73153	0.648192	-2.61997	0.0043658
ENSMUSG00000050108	Bpifc	9.23999	0.673544	-3.24	0.00694887
ENSMUSG00000050232	Cxcr3	113.72	1.4351	-5.84987	8.44693e-05
ENSMUSG00000050234	Gja4	85.2501	8.23171	-2.8855	2.06536e-06
ENSMUSG00000050468	Astl	282.565	11.8121	-4.14476	8.15184e-17
ENSMUSG00000050520	Cldn8	8.79004	0.653331	-3.28172	0.00646961
ENSMUSG00000050605	Zfp61	6.88596	0.328525	-3.56011	0.0237368
ENSMUSG00000050799	Hist1h2ba	10.4693	0.667897	-3.43388	0.011633
ENSMUSG00000050840	Cdh20	10.2087	0.450794	-4.01033	1.11012e-05
ENSMUSG00000051046	Olfr214	3.04258	0	-7.25237	1.23187e-07
ENSMUSG00000051124	Gimap9	1.28946	0.0730862	-3.1498	0.04826
ENSMUSG00000051147	Nat2	10.0035	0	-9.45997	2.65056e-14
ENSMUSG00000051351	Zfp46	28.4415	2.9986	-2.78844	7.66436e-10
ENSMUSG00000051495	Irf2bp2	1.80097	0.00658621	-6.99741	2.84203e-10
ENSMUSG00000051517	Arhgef39	1183.98	126.229	-2.66738	1.43783e-11
ENSMUSG00000051579	Tceal8	109.607	6.96271	-3.53607	2.93955e-10
ENSMUSG00000051627	Hist1h1e	2.23092	0.144049	-3.57441	0.0176761
ENSMUSG00000051675	Trim32	31.2737	5.5785	-2.01658	0.000365946
ENSMUSG00000051748	1100001G20Rik	1.13438	0	-4.17046	0.0278597
ENSMUSG00000051768	Xrcc1	23.5881	4.04046	-2.06942	0.00104347
ENSMUSG00000051769	Wfdc15a	16.3807	1.61389	-3.01224	0.0280197
ENSMUSG00000051855	Mest	160.004	23.4581	-2.33166	4.2615e-09
ENSMUSG00000051934	Spats2	130.228	17.786	-2.40025	8.54845e-12
ENSMUSG00000051989	Smim11	439.724	41.1365	-3.06201	2.01848e-09
ENSMUSG00000052033	Pfdn4	2096.85	46.3829	-5.04789	2.92428e-27
ENSMUSG00000052419	2610001J05Rik	33.5189	2.20538	-3.48841	0.00180006
ENSMUSG00000052430	Bmpr1b	53.6978	7.57305	-2.66746	1.38259e-10
ENSMUSG00000052485	Tmem171	111.451	12.2886	-2.7282	1.49409e-06
ENSMUSG00000052539	Magi3	14.0997	0.958135	-3.47824	0.000295143
ENSMUSG00000052544	St6galnac3	1.60089	0.0653731	-4.05693	0.0103819
ENSMUSG00000052751	Repin1	5.86767	0.780437	-2.42835	0.00932354
ENSMUSG00000052955	Cpvl	2.9227	0	-7.88182	4.61162e-08
ENSMUSG00000053040	Aph1c	5.36567	0.170747	-4.53179	3.65364e-05
ENSMUSG00000053062	Jam2	5.96246	0.679285	-2.61402	0.0249796
ENSMUSG00000053119	Chmp3	64.8177	8.95204	-2.43441	2.4254e-07
ENSMUSG00000053153	Spag16	2.19314	0.593853	-2.90138	0.0367852
ENSMUSG00000053178	Gm9897	7.25155	0.811854	-2.69127	0.0211253
ENSMUSG00000053253	Ndfip2	399.402	44.7431	-2.708	5.13751e-11
ENSMUSG00000053317	Sec61b	214.693	15.7414	-3.37008	1.48426e-13
ENSMUSG00000053390	Zfp952	3.43239	0.219985	-3.75423	0.00112604
ENSMUSG00000053477	Tcf4	15.4103	1.72147	-2.3657	0.00669046
ENSMUSG00000053519	Kcnip1	8.18689	0.570759	-3.34546	0.0121565
ENSMUSG00000053553	3110082I17Rik	24.035	3.81293	-2.17426	0.00117194
ENSMUSG00000053559	Smagp	1021.27	153.821	-2.30013	1.33834e-07
ENSMUSG00000053593	Fate1	5.26874	0.238413	-3.99692	0.0147062
ENSMUSG00000053684	BC048403	5.79737	0.203559	-3.08061	0.0110132
ENSMUSG00000053852	Gpr112	2.67833	0.141426	-3.99191	0.00565003
ENSMUSG00000054087	Fbxw14	1474.29	119.517	-3.093	2.56148e-22
ENSMUSG00000054091	1810037I17Rik	83.4564	7.56829	-2.99688	1.46904e-05
ENSMUSG00000054200	Ffar4	6.45939	0	-8.84155	2.03257e-11
ENSMUSG00000054310	Obox1	4981.83	208.935	-4.13436	4.27581e-19
ENSMUSG00000054320	Lrrc36	1.77664	0.135708	-3.19627	0.0243817
ENSMUSG00000054364	Rhob	11.7933	1.02661	-3.08252	0.00162274
ENSMUSG00000054400	Cklf	37.1493	0.616181	-5.57797	0.000118091
ENSMUSG00000054446	Cpa1	1555.47	138.442	-3.07513	5.77577e-24
ENSMUSG00000054477	Kcnn2	27.3365	4.75232	-2.07382	0.00579128
ENSMUSG00000054509	Parp4	3.53664	1.78924	-2.98235	0.00751427
ENSMUSG00000054752	Fsd1l	12.2357	1.29315	-2.80546	0.0178593
ENSMUSG00000054792	Klhl18	43.1584	5.05271	-2.61686	3.71613e-06
ENSMUSG00000055044	Pdlim1	235.747	34.3772	-2.27293	6.30084e-11
ENSMUSG00000055200	Sertad3	42.9261	1.08926	-4.81934	2.52417e-06
ENSMUSG00000055385	Rnf212	4.42961	0	-4.92783	0.000678524
ENSMUSG00000055403	4933427D06Rik	506.838	45.852	-2.81631	8.86525e-11
ENSMUSG00000055540	Epha6	8.65571	1.00785	-2.74761	0.0197071
ENSMUSG00000055733	Nap1l3	9.96514	1.069	-2.75747	0.00663008
ENSMUSG00000055789	E330017A01Rik	52.1035	2.95805	-3.6724	0.0031413
ENSMUSG00000055895	Plac1l	216.355	20.5256	-3.10902	8.66475e-08
ENSMUSG00000055912	Tmem150a	244.815	10.7219	-4.04961	2.55329e-06
ENSMUSG00000055926	Gm14137	3.93055	0.313002	-3.18112	0.0152289
ENSMUSG00000055933	Gm97	5158.21	639.767	-2.76317	8.17994e-12
ENSMUSG00000055942	Gm4745	562.973	24.9793	-4.01817	9.11126e-13
ENSMUSG00000056004	9330182L06Rik	13.2632	0.781482	-3.60544	0.00113959
ENSMUSG00000056014	A430033K04Rik	221.119	12.1344	-3.71564	1.44248e-13
ENSMUSG00000056050	Mia3	58.7002	7.65553	-2.49754	1.5037e-05
ENSMUSG00000056158	Car10	9.13406	1.30695	-2.40203	0.00257318
ENSMUSG00000056162	Cndp1	45.4006	5.66035	-2.50299	0.000817698
ENSMUSG00000056214	Pard6g	32.7271	3.71269	-2.67456	0.0115993
ENSMUSG00000056234	Ncoa4	54.0437	7.8336	-2.31835	3.24243e-08
ENSMUSG00000056487	Mettl7a2	21.3617	3.1586	-2.26312	0.0230936
ENSMUSG00000056509	Gm9999	1.87764	0.109258	-3.24843	0.0406493
ENSMUSG00000056605	Krt72	6.85666	0	-8.00685	4.51002e-09
ENSMUSG00000056851	Pcbp2	229.879	27.5894	-2.59978	9.45817e-16
ENSMUSG00000056899	Immp2l	2.04872	0.0804686	-4.01752	0.0212678
ENSMUSG00000056973	Ces1d	1.35658	0	-6.5948	0.000513342
ENSMUSG00000057143	Trim12c	1.8796	0.00540703	-5.1652	0.000469642
ENSMUSG00000057223	Gm6578	28.3401	1.66625	-3.64511	0.000499578
ENSMUSG00000057228	Aadat	1.31477	0.0327371	-4.77645	0.000606086
ENSMUSG00000057402	1700042B14Rik	56.4907	3.59787	-3.49772	0.00304836
ENSMUSG00000057596	Trim30d	1.66141	0.019898	-6.59799	1.53685e-07
ENSMUSG00000057716	Tmem178b	2.34163	0.00575917	-7.73805	2.27889e-09
ENSMUSG00000057751	Megf6	1.17607	0.0631147	-2.99778	0.0401543
ENSMUSG00000057802	Gm10030	2.35422	0	-4.09627	0.00916885
ENSMUSG00000058022	Adtrp	48.8628	6.51043	-2.41046	0.00545996
ENSMUSG00000058057	Mettl7a3	16.1695	0.605629	-4.21763	7.59768e-05
ENSMUSG00000058239	Usf2	60.7487	7.64472	-3.57221	3.12466e-05
ENSMUSG00000058301	Upf1	79.6188	12.8482	-2.14131	5.81925e-11
ENSMUSG00000058385	Hist1h2bg	6.51013	0.433281	-3.35218	0.00257387
ENSMUSG00000058568	Defb50	2.19863	0.122186	-3.62747	0.0160816
ENSMUSG00000058728	Cd300c	20.6569	0.405551	-5.29154	0.000216363
ENSMUSG00000058997	Vwa8	6.58257	0.789467	-2.57707	0.00142182
ENSMUSG00000059108	Ifitm6	207.621	35.9635	-2.12834	0.000151537
ENSMUSG00000059179	Gm8991	6.05447	0.942379	-2.23542	0.00235964
ENSMUSG00000059434	Gckr	17.7366	2.36536	-2.39292	0.00542106
ENSMUSG00000059456	Ptk2b	2.4844	0.224979	-3.06165	0.0381497
ENSMUSG00000059552	Trp53	74.3512	10.5467	-2.32272	0.0043416
ENSMUSG00000059811	Atl2	116.081	16.6677	-2.33147	3.0168e-08
ENSMUSG00000060081	Hist1h2aa	36.7258	0	-8.78496	8.31163e-12
ENSMUSG00000060166	Zdhhc8	65.853	9.01195	-2.38426	1.17836e-10
ENSMUSG00000060371	Caln1	11.9072	1.51528	-2.57897	0.0106088
ENSMUSG00000060508	Nlrp9b	109.164	10.6459	-2.50653	3.38702e-07
ENSMUSG00000060985	Tdrd5	33.0051	2.12584	-3.498	7.21294e-06
ENSMUSG00000060988	Galnt13	1.09755	0.0324168	-5.04975	0.000116669
ENSMUSG00000061232	H2-K1	13.6916	3.05629	-2.11573	0.00399219
ENSMUSG00000061288	Taok3	93.5978	9.41398	-3.15221	1.4429e-07
ENSMUSG00000061371	Zfp873	58.3733	5.41996	-2.95667	4.46314e-05
ENSMUSG00000061474	Mrps36	34.7623	1.10248	-4.54142	9.832e-07
ENSMUSG00000061619	Vma21-ps	43.9621	5.45824	-2.72088	0.00113014
ENSMUSG00000061666	Gdpd1	543.692	22.4255	-4.12255	4.17314e-30
ENSMUSG00000061809	Tbpl2	36.7828	2.09309	-3.67955	1.46047e-05
ENSMUSG00000061882	Ccdc62	21.1557	2.32519	-2.54114	0.00138476
ENSMUSG00000062209	Erbb4	2.61516	0.0369046	-3.90149	0.000503154
ENSMUSG00000062380	Tubb3	655.101	20.7592	-4.48465	5.54009e-23
ENSMUSG00000062444	Ap3b2	2.62175	0.0443444	-5.4673	7.72138e-06
ENSMUSG00000062661	Ncs1	3.5044	0.568347	-2.98898	0.019908
ENSMUSG00000062727	Hist1h2bk	3.5068	0.238593	-3.2489	0.0155469
ENSMUSG00000062751	Prss1	2.2121	0.173835	-3.01746	0.0319437
ENSMUSG00000062760	1810041L15Rik	5.96042	0.158323	-4.73961	0.000236104
ENSMUSG00000062931	Zfp938	1.01035	0.0543236	-3.71234	0.0037427
ENSMUSG00000062991	Nrg1	2.9725	0.0241924	-6.35554	2.5725e-06
ENSMUSG00000063145	Bbs5	59.3669	11.0048	-2.06453	0.000635735
ENSMUSG00000063172	Hspb11	43.2135	5.14774	-2.59163	0.0221303
ENSMUSG00000063239	Grm4	39.4774	2.171	-3.92009	3.0401e-07
ENSMUSG00000063511	Snrnp70	109.626	9.39189	-3.06518	2.88666e-12
ENSMUSG00000063808	Gpatch1	35.7156	5.66439	-2.22849	0.0008424
ENSMUSG00000063894	Zkscan8	4.93544	0.273848	-3.09338	0.0110621
ENSMUSG00000063935	Zar1	1640.11	17.6146	-6.07191	5.43896e-15
ENSMUSG00000063971	1700011A15Rik	14.8315	0	-9.26617	1.15254e-12
ENSMUSG00000064090	Vrk2	18.9461	1.7401	-3.32453	0.000338587
ENSMUSG00000064140	Trim38	2.82726	0.222718	-3.18163	0.0465024
ENSMUSG00000064141	Zfp69	77.9091	13.9679	-2.06321	0.0176209
ENSMUSG00000064168	Hist1h2bh	11.8038	0.587441	-3.77927	0.00106291
ENSMUSG00000064351	mt-Co1	3382.2	0	-18.0386	5.45495e-164
ENSMUSG00000064370	mt-Cytb	4085.88	0	-17.8089	2.1706e-169
ENSMUSG00000066149	Cdc26	96.9235	10.0942	-2.31747	9.25859e-06
ENSMUSG00000066152	Slc31a2	102.106	4.78217	-3.91308	2.44437e-08
ENSMUSG00000066406	Akap13	53.1257	8.23414	-2.53479	5.29421e-09
ENSMUSG00000066747	Olfr878	1.26313	0	-6.07913	0.000615927
ENSMUSG00000066867	Oas1e	1034.38	28.5554	-4.68843	1.8953e-28
ENSMUSG00000067220	Cnga1	4.43362	0.160217	-3.269	0.0100006
ENSMUSG00000067365	Tmem128	131.564	18.0329	-2.83706	5.30411e-07
ENSMUSG00000067377	Tspan6	1.30108	0	-6.77162	2.07692e-05
ENSMUSG00000067586	S1pr3	9.63361	0.43575	-3.99976	0.000164098
ENSMUSG00000067787	Blcap	271.506	21.1543	-3.21403	1.87465e-13
ENSMUSG00000067825	Pex26	18.7995	0.923208	-5.01302	1.07881e-08
ENSMUSG00000067924	Cxx1b	3.59329	0.253135	-3.38443	0.00435447
ENSMUSG00000068130	Zfp442	3.84513	0.0926964	-4.8865	0.000240214
ENSMUSG00000068154	Insm1	116.784	1.65309	-5.67187	5.6085e-11
ENSMUSG00000068329	Htra2	129.19	22.0724	-2.00751	1.6173e-07
ENSMUSG00000068744	Psrc1	70.0948	12.405	-2.01132	0.0128097
ENSMUSG00000069041	Slc25a31	90.1857	10.4079	-2.6387	1.20743e-05
ENSMUSG00000069237	C78339	116.091	18.7827	-2.14489	6.63736e-07
ENSMUSG00000069300	Hist1h2bj	7.00568	0.708186	-2.8354	0.0218247
ENSMUSG00000069303	Hist1h2br	2.01986	0.156945	-3.12361	0.00693871
ENSMUSG00000069307	Hist1h2bq	2.66095	0.172796	-3.37289	0.00261061
ENSMUSG00000069379	Gm4950	59.1689	4.07435	-3.43473	7.34838e-06
ENSMUSG00000069678	Pcgf1	1012.19	105.278	-2.85379	2.73337e-17
ENSMUSG00000069744	Psmb3	39.7264	2.78052	-3.39469	8.74625e-06
ENSMUSG00000069867	Pabpn1l	877.838	13.5132	-5.55709	5.57171e-21
ENSMUSG00000069899	Gm12166	198.767	31.5147	-2.2007	5.43139e-06
ENSMUSG00000070047	Fat1	23.0702	3.56253	-2.22568	8.75038e-12
ENSMUSG00000070313	A630095E13Rik	60.3167	10.6679	-2.08835	0.0178324
ENSMUSG00000070324	Fbxw22	358.481	15.13	-4.08503	2.06481e-27
ENSMUSG00000070345	Hsf5	16.0899	2.33703	-2.3051	0.00096325
ENSMUSG00000070520	Ndnl2	51.2888	7.55261	-2.27857	1.9401e-11
ENSMUSG00000070737	Gm12942	149.894	21.6613	-2.22344	4.05204e-06
ENSMUSG00000070837	Aurkc	107.249	12.98	-2.58569	2.56538e-09
ENSMUSG00000070858	Gm1673	17.6568	2.25343	-2.68314	0.0216086
ENSMUSG00000070934	Rraga	380.445	6.02768	-5.5006	8.23848e-20
ENSMUSG00000071037	Camkmt	49.2124	2.42758	-3.90823	2.45579e-05
ENSMUSG00000071083	Gm10311	21.145	2.66688	-2.71713	0.0115561
ENSMUSG00000071176	Arhgef10	2.92573	0.241621	-3.03911	0.0203908
ENSMUSG00000071291	Zfp58	65.2819	1.26536	-3.77104	0.00420178
ENSMUSG00000071324	Armc2	12.7465	1.52949	-2.64263	0.0010929
ENSMUSG00000071573	Rnls	20.6397	0.877897	-4.07969	6.30863e-05
ENSMUSG00000071723	Gspt2	98.5799	4.86536	-3.99403	9.63738e-07
ENSMUSG00000071738	Gm4937	3.24231	0.140615	-3.90203	0.000160628
ENSMUSG00000071855	Ccdc112	6.86159	0.639057	-2.90471	0.00677511
ENSMUSG00000072100	Gm16390	16.0164	1.49978	-2.93525	0.0134996
ENSMUSG00000072662	Mansc4	23.1089	2.9782	-2.4573	0.0127952
ENSMUSG00000072694	1500011B03Rik	72.2514	9.81653	-2.41493	0.000188595
ENSMUSG00000072763	5430403G16Rik	2.02777	0.108527	-3.64487	0.00316036
ENSMUSG00000072889	Nfxl1	477.759	66.0123	-2.30214	9.18775e-10
ENSMUSG00000073018	Gm1070	731.333	20.5147	-4.68359	3.55316e-18
ENSMUSG00000073131	Vma21	32.0902	6.36402	-2.07516	0.000485772
ENSMUSG00000073176	Zfp449	14.6863	1.27451	-3.06515	0.00170735
ENSMUSG00000073294	AU022751	3414.47	153.145	-3.96572	4.98321e-21
ENSMUSG00000073295	Nudt11	1.46468	0	-7.95456	2.89747e-09
ENSMUSG00000073468	Sft2d1	134.843	17.3872	-2.51623	5.82241e-08
ENSMUSG00000073478	D730003I15Rik	1.04191	0	-4.43941	0.0437657
ENSMUSG00000073481	Marc2	614.148	85.5985	-2.5998	5.19433e-12
ENSMUSG00000073678	Pgap1	2.31723	0.356032	-2.23105	0.0301229
ENSMUSG00000073791	Efcab7	17.2965	1.27703	-3.16677	0.0145213
ENSMUSG00000073925	Olfr654	1.20976	0	-6.17584	4.83733e-05
ENSMUSG00000073968	Trim68	2.30903	0.00708825	-7.22914	2.92761e-09
ENSMUSG00000074059	Fbxw18	306.565	36.1876	-2.61494	1.11107e-11
ENSMUSG00000074061	Fbxw19	492.107	44.503	-2.98296	1.05112e-18
ENSMUSG00000074123	7420426K07Rik	840.829	129.562	-2.23947	1.4711e-06
ENSMUSG00000074252	Gm10654	6.59364	0.504395	-3.2032	0.00688761
ENSMUSG00000074283	Zfp109	6.16146	0.970692	-2.20866	0.0469751
ENSMUSG00000074366	Obox5	2588.88	374.273	-2.34589	1.12691e-09
ENSMUSG00000074369	Obox2	4815.18	128.735	-4.92143	6.03527e-21
ENSMUSG00000074384	AI429214	2.59988	0.242816	-2.87605	0.0448101
ENSMUSG00000074457	S100a16	6.55535	0.177947	-4.39956	0.000297107
ENSMUSG00000074653	Lrrc31	17.3621	1.87348	-2.70242	0.0099812
ENSMUSG00000074916	Chst14	1.22021	0	-7.02399	3.93161e-07
ENSMUSG00000074922	Fam122a	97.6213	11.6738	-2.66297	3.00878e-07
ENSMUSG00000075002	Gm813	70.4516	3.24027	-4.06775	0.000323959
ENSMUSG00000075045	Gm4981	55.5705	0.925503	-5.44183	3.32115e-08
ENSMUSG00000075402	Krt76	2.40595	0.0567447	-4.82325	0.00022657
ENSMUSG00000075470	Alg10b	45.9636	6.6515	-2.32622	2.1371e-06
ENSMUSG00000075566	Krtap4-6	7.35164	0	-8.28924	2.03971e-09
ENSMUSG00000076863	Trav21-dv12	1.10662	0	-3.73648	0.0473089
ENSMUSG00000076937	Iglc2	94.2758	5.41574	-3.70773	0.000149204
ENSMUSG00000078247	Airn	2.59709	0.140813	-4.62447	0.00136589
ENSMUSG00000078365	Mos	2414.98	3.66508	-8.90011	8.48461e-14
ENSMUSG00000078427	Sarnp	6.95866	1.18574	-2.06184	0.00850652
ENSMUSG00000078451	Ppil6	3.62387	0.38787	-2.66877	0.0455246
ENSMUSG00000078716	Tmem8b	2.43476	0.377594	-2.9517	0.0129662
ENSMUSG00000078783	Gm9733	4.57333	0	-6.84397	5.8234e-07
ENSMUSG00000078796	Zfp541	18.2752	3.10947	-2.04595	4.46103e-05
ENSMUSG00000078861	Zfp931	10.9905	2.05652	-2.19898	0.0403966
ENSMUSG00000078925	D030018L15Rik	62.5707	2.51167	-4.3012	1.82712e-07
ENSMUSG00000078949	R3hdml	20.8702	2.04814	-2.81438	0.0213187
ENSMUSG00000078970	Wdr92	79.9344	6.73291	-3.09802	7.76315e-12
ENSMUSG00000078974	Sec61g	5.19656	1.21748	-2.07314	0.0302111
ENSMUSG00000079049	Serpinb1c	26.9247	4.58896	-2.04834	0.0466307
ENSMUSG00000079070	Gm3985	1.15802	0	-5.70256	0.000634704
ENSMUSG00000079111	Kdelr2	154.821	6.68969	-4.05181	4.32683e-13
ENSMUSG00000079112	C86695	252.229	5.25123	-5.12361	8.71654e-11
ENSMUSG00000079157	Fam155a	29.583	3.06675	-2.77302	8.45068e-05
ENSMUSG00000079163	Gm15498	8.74673	0.164846	-5.25974	2.21275e-05
ENSMUSG00000079184	Mphosph8	457.108	47.6302	-2.47765	6.28323e-18
ENSMUSG00000079284	Fbxw28	1551.34	145.128	-2.94174	4.52014e-22
ENSMUSG00000079437	Tmem179b	16.9138	1.27221	-3.3159	0.00646466
ENSMUSG00000079495	Gm11128	1.08959	0.0140841	-4.538	0.00156112
ENSMUSG00000079583	Gm7073	1.13625	0	-6.32639	2.63009e-06
ENSMUSG00000079592	C1qtnf5	16.1909	2.29338	-2.33696	0.0214418
ENSMUSG00000079659	Tmem243	32.6274	5.21223	-2.23662	0.00667527
ENSMUSG00000085070	Gm13211	2.23916	0	-6.07501	4.48944e-05
ENSMUSG00000085248	Gm11587	12.5363	1.12893	-3.03111	0.00154455
ENSMUSG00000085533	Gm12146	3.97259	0.434093	-2.73889	0.0183578
ENSMUSG00000085582	3110099E03Rik	4.21536	0.607837	-3.47036	0.0077046
ENSMUSG00000085770	Gm11381	700.275	137.111	-2.06656	0.000411021
ENSMUSG00000085808	Gm14718	2.13315	0.170704	-3.17944	0.0283878
ENSMUSG00000085856	Gm12050	1.90147	0	-5.7238	0.000525034
ENSMUSG00000085865	Gm15966	4.45704	0	-6.27013	4.53059e-06
ENSMUSG00000085909	Gm11846	2.47289	0	-5.65428	4.46323e-05
ENSMUSG00000085926	Gm12299	1.02702	0	-7.02562	7.40629e-06
ENSMUSG00000085956	4930481B07Rik	17.3546	3.66702	-2.50405	0.0131035
ENSMUSG00000086008	Gm8817	3.5835	0	-6.5214	0.000317342
ENSMUSG00000086022	Rad51ap2	10.8822	0.674813	-3.55129	0.00280877
ENSMUSG00000086136	Gm12718	1.45164	0	-4.91973	0.0284826
ENSMUSG00000086153	Gm12923	1.8841	0	-5.66768	0.0138324
ENSMUSG00000086161	Gm15389	1.12297	0.0286318	-3.98057	0.0132878
ENSMUSG00000086236	5830418P13Rik	1.27753	0	-6.2567	6.51846e-05
ENSMUSG00000086277	4930558K02Rik	1.18791	0	-5.81776	0.000782564
ENSMUSG00000086311	Gm12122	9.02751	0.40486	-4.22545	0.00368273
ENSMUSG00000086316	2210013O21Rik	7.82373	0.880561	-2.73144	0.0115967
ENSMUSG00000086353	Gm13481	4.75938	0.168874	-4.36271	0.00358448
ENSMUSG00000086399	Gm16144	23.8791	0.220414	-6.3674	2.82623e-07
ENSMUSG00000086438	2510003D18Rik	1.03774	0.045185	-3.40996	0.0338736
ENSMUSG00000086487	Gm11638	4.03876	0.34819	-2.98797	0.027581
ENSMUSG00000086638	4930405A21Rik	4.37097	0.0586286	-6.62024	2.01347e-05
ENSMUSG00000086657	4921530L18Rik	1.17459	0	-5.43993	0.000120829
ENSMUSG00000086727	4931428L18Rik	313.425	40.1227	-2.50005	2.03214e-06
ENSMUSG00000086946	Gm15527	1.13896	0.0617212	-3.77284	0.00768239
ENSMUSG00000087020	Gm16283	2.11092	0.0413291	-4.32423	0.00864455
ENSMUSG00000087060	2810442I21Rik	1.76894	0	-6.0077	0.000441782
ENSMUSG00000087110	Gm11264	1.08123	0.0138464	-5.57745	0.00218687
ENSMUSG00000087159	Gm15246	7.58994	1.11099	-2.45589	0.0191236
ENSMUSG00000087180	Gm11924	4.2554	0.627451	-2.25608	0.0340823
ENSMUSG00000087316	Gm11917	1.4979	0	-4.13876	0.00351949
ENSMUSG00000087444	Gm5475	2.58748	0.258105	-2.88028	0.00857755
ENSMUSG00000087461	C230014O12Rik	1.86441	0.0819461	-4.96089	8.40547e-05
ENSMUSG00000087512	Gm11985	24.8977	3.80186	-2.27812	0.0388814
ENSMUSG00000087531	Gm15606	4.7463	0.0387228	-6.01379	4.4856e-05
ENSMUSG00000087579	1500017E21Rik	10.5033	1.23602	-2.60079	0.0229821
ENSMUSG00000089660	Vmn2r-ps110	32.1929	2.96272	-2.96332	0.00264918
ENSMUSG00000089694	Gm4477	1.33567	0	-5.3349	0.00013507
ENSMUSG00000089761	Vmn2r-ps111	56.9546	5.36224	-2.81868	0.00522959
ENSMUSG00000089996	Tmsb15b2	1.35906	0.0593382	-2.98064	0.0409488
ENSMUSG00000090054	Gm15629	47.7357	5.51812	-2.77795	0.00925789
ENSMUSG00000090112	Shprh	16.7219	5.51365	-2.02891	1.54085e-06
ENSMUSG00000090216	Gm16549	18.1127	1.09027	-3.7292	6.26032e-05
ENSMUSG00000090248	Gm14027	1.55047	0.0337836	-4.30062	0.00209972
ENSMUSG00000090330	9130221H12Rik	3.84829	0.390894	-2.84752	0.0437465
ENSMUSG00000090379	Gm8229	3.15441	0.120702	-4.0988	6.46936e-05
ENSMUSG00000090470	2410012M07Rik	100.07	0.512214	-7.11756	1.75257e-09
ENSMUSG00000090558	Gm17202	4.24275	0	-7.53549	1.1537e-07
ENSMUSG00000090594	Gm3327	1.54364	0.16506	-2.63103	0.0135036
ENSMUSG00000090634	Gm8126	12.3824	0.508252	-4.11105	0.000248895
ENSMUSG00000090891	D6Ertd527e	915.36	68.843	-3.23523	2.46216e-18
ENSMUSG00000090946	Ccdc71l	4.8226	0.343308	-3.35552	0.0103884
ENSMUSG00000091172	Gm17120	7.66882	0.533324	-3.43561	0.00822796
ENSMUSG00000091248	Gm17689	1.24956	0	-3.66274	0.0341449
ENSMUSG00000091345	Col6a5	1.53671	0.245788	-2.12783	0.0293131
ENSMUSG00000091387	Gcnt4	19.9494	1.20956	-3.54498	2.04915e-05
ENSMUSG00000091457	Gm17171	11.4705	0	-7.8617	1.00312e-08
ENSMUSG00000091477	Gm5799	11.4199	0.355893	-4.49742	4.20642e-05
ENSMUSG00000091512	Lamtor3	168.215	8.48617	-3.86267	3.34954e-16
ENSMUSG00000091562	Gm9581	9.19385	0.982745	-2.77405	0.00178335
ENSMUSG00000091625	Lsm5	8.74468	0.302219	-3.8231	0.000597346
ENSMUSG00000091764	Zfp964	9.67498	0.873693	-2.98095	0.0304944
ENSMUSG00000091827	Gm3495	3.97153	0	-7.62497	3.27416e-07
ENSMUSG00000092086	Gm6793	15.6888	2.10081	-2.45806	4.11199e-05
ENSMUSG00000092116	Gm10320	295.298	25.2715	-3.1496	2.11272e-13
ENSMUSG00000092329	Gm20388	2.99999	0.438283	-2.31391	0.0286816
ENSMUSG00000092395	Gm20463	80.3594	6.01648	-3.49381	0.000475351
ENSMUSG00000092469	Gm20395	1.11038	0	-5.01345	0.000783107
ENSMUSG00000092544	Gm20422	2.98607	0	-6.60325	0.000315363
ENSMUSG00000093380	Gm20685	24.7788	3.62953	-2.4077	0.0133004
ENSMUSG00000093424	6330562C20Rik	35.698	3.99089	-2.77673	0.00671019
ENSMUSG00000093507	Gm20627	96.264	10.951	-2.73865	0.00203526
ENSMUSG00000093579	Gm20036	1.37896	0	-5.67439	0.00798044
ENSMUSG00000093771	AU023070	13.4456	0.595558	-4.20988	0.00174832
ENSMUSG00000093833	Gm7970	11.8946	0.576325	-3.87813	8.60146e-05
ENSMUSG00000094338	Hist1h2bl	14.7364	1.29244	-3.00804	0.00649919
ENSMUSG00000094441	Zfp955a	46.0175	4.01402	-3.09669	3.45255e-05
ENSMUSG00000094443	Gm4975	6.2959	0.586991	-2.96657	0.0132774
ENSMUSG00000094685	Gm5900	192.892	8.722	-4.00949	1.19749e-17
ENSMUSG00000094784	Gm8122	1.16492	0.121529	-2.56178	0.0220557
ENSMUSG00000095352	Gm20783	5.13623	0.165017	-4.49254	0.000507846
ENSMUSG00000095551	Gm7980	16.0631	0.610771	-4.22645	7.04217e-06
ENSMUSG00000095913	Gm21844	8.97925	0.414147	-4.10455	0.000977743
ENSMUSG00000095930	Nim1	6.03947	0.954814	-2.06681	0.0353941
ENSMUSG00000096140	Ankrd66	9.50885	0.776938	-3.14173	0.00987717
ENSMUSG00000096173	Gm3150	87.3043	24.0931	-2.18998	0.0104057
ENSMUSG00000096365	Olfr1463	2.84854	0	-6.97758	4.31398e-07
ENSMUSG00000096372	Gm8138	2.68018	0.175677	-3.35311	0.00302472
ENSMUSG00000096557	Gm7258	4.08505	0.365791	-2.88568	0.0287689
ENSMUSG00000096678	Trav9-4	2.24352	0	-4.80688	0.00356784
ENSMUSG00000096807	Hist1h2bm	1.64877	0.08898	-3.20898	0.0489763
ENSMUSG00000096910	Zfp955b	54.0325	5.06333	-2.9952	3.13278e-05
ENSMUSG00000096933	1700051O22Rik	5.58948	0.637594	-2.77602	0.0030071
ENSMUSG00000096980	AC113955.1	27.8539	3.67806	-2.45544	2.73686e-07
ENSMUSG00000096982	AC147219.1	1.62555	0	-7.22129	6.54404e-06
ENSMUSG00000097243	AC151836.1	1.53107	0.116708	-3.14174	0.019569
ENSMUSG00000097420	AC121792.1	148.377	20.4825	-2.3216	2.95907e-06
ENSMUSG00000097565	RP23-206J9.3	14.8091	0.517867	-4.34554	0.000137633
ENSMUSG00000097582	AC136976.1	22.3749	3.28871	-2.32009	0.0113126
ENSMUSG00000097616	AC113309.1	6.42582	0.121277	-5.12257	4.45555e-05
ENSMUSG00000097643	A130051J06Rik	5.99676	0.447931	-3.1749	0.0440653
ENSMUSG00000097851	AC093350.2	157.224	22.055	-2.37786	1.94965e-06
ENSMUSG00000098098	RP23-202I21.1	1.89206	0.03442	-4.30508	0.0200123
ENSMUSG00000098112	Bin2	252.914	12.1763	-3.85536	1.20241e-14

## Sheet: novel maternal genes
gene ID	PUB_NAME	average FPKM in oocyte	average FPKM in 2-cell	log2 fc(2-cell/oocyte)	p_value
comp10431_c0	ASSEMBLED_GENE_912	291.58	0	-4.54629	0.0353979
comp105977_c0	ASSEMBLED_GENE_910	2602.28	0	-7.25211	1.10972e-05
comp11567_c0	ASSEMBLED_GENE_905	234.153	0	-4.41399	0.015636
comp12064_c0	ASSEMBLED_GENE_471	87.9561	0	-4.27641	0.0273324
comp12651_c0	ASSEMBLED_GENE_469	214.252	0	-4.24012	0.0129638
comp130303_c0	ASSEMBLED_GENE_900	1056.3	0	-5.99649	0.000967811
comp13058_c0	ASSEMBLED_GENE_468	430.402	0	-4.85	0.017226
comp136101_c0	ASSEMBLED_GENE_899	1929.28	0	-7.97321	5.60097e-07
comp13873_c0	ASSEMBLED_GENE_463	144.306	0	-4.50697	0.0150669
comp14368_c0	ASSEMBLED_GENE_896	549.416	0	-5.25152	0.00594956
comp15020_c0	ASSEMBLED_GENE_891	228.504	0	-5.47623	0.00211169
comp16118_c0	ASSEMBLED_GENE_459	1660.18	194.203	-3.56341	0.0128364
comp161425_c0	ASSEMBLED_GENE_885	456.859	0	-4.62335	0.00774761
comp168509_c0	ASSEMBLED_GENE_456	391.293	0	-4.22263	0.0254081
comp170102_c0	ASSEMBLED_GENE_879	564.876	0	-5.16823	0.00713541
comp172249_c0	ASSEMBLED_GENE_878	360.549	0	-4.68361	0.0144943
comp172725_c0	ASSEMBLED_GENE_877	212.135	0	-3.59321	0.0424135
comp173004_c0	ASSEMBLED_GENE_453	464.244	36.9231	-3.84964	0.0073168
comp182961_c0	ASSEMBLED_GENE_449	573.508	27.3486	-4.17498	0.0313795
comp18393_c0	ASSEMBLED_GENE_873	2466.61	0	-7.68034	1.08234e-06
comp18784_c0	ASSEMBLED_GENE_446	4714.56	28.7049	-7.45064	2.67536e-08
comp190270_c0	ASSEMBLED_GENE_871	222.011	5.90524	-4.1874	0.0202027
comp202769_c0	ASSEMBLED_GENE_440	176.231	0	-4.72626	0.0303868
comp20337_c0	ASSEMBLED_GENE_439	783.039	22.5747	-4.77825	0.00115157
comp209513_c0	ASSEMBLED_GENE_862	384.792	0	-4.4765	0.0172555
comp22260_c0	ASSEMBLED_GENE_855	848.307	12.1983	-4.94656	0.00199903
comp258822_c0	ASSEMBLED_GENE_838	405.768	22.5249	-3.83372	0.0088549
comp262916_c0	ASSEMBLED_GENE_413	348.817	0	-4.48588	0.00204291
comp265134_c0	ASSEMBLED_GENE_412	407.709	0	-5.25551	0.021094
comp274349_c0	ASSEMBLED_GENE_404	360.855	0	-4.79577	0.0119145
comp282409_c0	ASSEMBLED_GENE_402	445.307	0	-5.96068	0.000358208
comp290736_c0	ASSEMBLED_GENE_394	70.3269	0	-3.63072	0.0350757
comp29461_c0	ASSEMBLED_GENE_820	182.132	0	-5.21202	0.00852217
comp324482_c0	ASSEMBLED_GENE_377	81.0433	0	-3.99047	0.0337148
comp343817_c0	ASSEMBLED_GENE_797	207.93	0	-4.70785	0.0415565
comp350426_c0	ASSEMBLED_GENE_366	313.381	32.5598	-3.42717	0.0424908
comp35069_c0	ASSEMBLED_GENE_792	267.2	0	-5.09863	0.0274911
comp35152_c0	ASSEMBLED_GENE_364	603.735	0	-5.72599	0.00123993
comp41429_c0	ASSEMBLED_GENE_761	610.301	0	-5.49953	0.00868269
comp42645_c0	ASSEMBLED_GENE_334	384.299	0	-5.58287	0.00269657
comp43302_c0	ASSEMBLED_GENE_326	464.655	0	-6.26957	0.000302242
comp45293_c0	ASSEMBLED_GENE_738	326.784	0	-4.6968	0.0333138
comp45476_c0	ASSEMBLED_GENE_736	254.739	0	-5.40888	0.0108601
comp45641_c0	ASSEMBLED_GENE_734	218.232	0	-3.61207	0.0172703
comp46577_c0	ASSEMBLED_GENE_309	29080.2	1254.22	-4.75828	0.000162028
comp46618_c0	ASSEMBLED_GENE_308	223.751	0	-4.86431	0.00733477
comp47063_c0	ASSEMBLED_GENE_302	859.36	28.9681	-4.12173	0.0131787
comp47383_c0	ASSEMBLED_GENE_724	1260.54	0	-7.12153	0.000223826
comp48858_c0	ASSEMBLED_GENE_716	248.766	0	-5.53759	0.000493986
comp48915_c0	ASSEMBLED_GENE_715	1021.74	0	-6.01915	0.00169302
comp497429_c0	ASSEMBLED_GENE_709	383.777	0	-5.14843	0.0308191
comp49802_c0	ASSEMBLED_GENE_707	446.295	0	-5.91903	0.00189698
comp50464_c0	ASSEMBLED_GENE_705	614.873	63.9144	-3.57968	0.039595
comp50757_c0	ASSEMBLED_GENE_703	712.777	15.7546	-4.74251	0.00405597
comp51477_c0	ASSEMBLED_GENE_280	265.71	6.66451	-4.2109	0.00248115
comp52534_c0	ASSEMBLED_GENE_696	205.57	0	-4.77408	0.00899689
comp54003_c0	ASSEMBLED_GENE_269	676.699	0	-6.01313	0.000223811
comp54059_c0	ASSEMBLED_GENE_268	129.428	0	-5.34032	0.00136958
comp54085_c0	ASSEMBLED_GENE_267	542.791	0	-6.51974	0.000413709
comp54381_c0	ASSEMBLED_GENE_266	173.3	0	-4.98183	0.0102251
comp54927_c0	ASSEMBLED_GENE_263	1173.08	23.6568	-5.1233	0.000656524
comp55075_c0	ASSEMBLED_GENE_262	510.697	0	-5.51716	0.00751798
comp55572_c0	ASSEMBLED_GENE_260	1070.82	50.9297	-4.212	0.0021778
comp56288_c0	ASSEMBLED_GENE_254	419.949	0	-5.89353	0.00669252
comp56617_c0	ASSEMBLED_GENE_251	331.765	0	-5.69699	0.00507288
comp57054_c0	ASSEMBLED_GENE_677	219.482	0	-6.15363	7.66528e-05
comp57258_c0	ASSEMBLED_GENE_675	440.697	0	-5.37087	0.00417075
comp57518_c0	ASSEMBLED_GENE_245	1226.84	73.6016	-4.57901	0.0038038
comp57953_c0	ASSEMBLED_GENE_243	319.26	0	-4.67913	0.046447
comp57978_c0	ASSEMBLED_GENE_242	276.133	0	-4.5665	0.0134645
comp57994_c0	ASSEMBLED_GENE_669	198.148	0	-4.05	0.0483123
comp58853_c0	ASSEMBLED_GENE_235	384.965	0	-4.94555	0.0320854
comp59226_c0	ASSEMBLED_GENE_233	211.098	0	-5.54032	0.00764046
comp59537_c0	ASSEMBLED_GENE_657	782.716	0	-6.17643	0.000287035
comp60096_c0	ASSEMBLED_GENE_229	520.219	21.7049	-4.63914	0.00161641
comp60375_c0	ASSEMBLED_GENE_228	902.983	0	-6.88484	1.53651e-05
comp62190_c0	ASSEMBLED_GENE_213	269.371	0	-5.39966	0.00996543
comp62692_c0	ASSEMBLED_GENE_210	684.312	0	-5.27806	0.00584972
comp63872_c0	ASSEMBLED_GENE_195	1697	194.416	-3.86657	0.00302849
comp64140_c0	ASSEMBLED_GENE_190	614.533	0	-6.95151	0.000317815
comp64362_c0	ASSEMBLED_GENE_625	604.055	0	-6.14525	0.0049145
comp64558_c0	ASSEMBLED_GENE_186	242.095	15.5714	-3.70229	0.0267288
comp64752_c0	ASSEMBLED_GENE_185	377.009	0	-5.91738	0.000476026
comp64803_c0	ASSEMBLED_GENE_619	1118.56	0	-5.93728	0.000252826
comp65015_c0	ASSEMBLED_GENE_616	611.123	0	-5.70527	0.00507098
comp65075_c0	ASSEMBLED_GENE_615	141.093	0	-4.69429	0.00565168
comp65345_c0	ASSEMBLED_GENE_610	1194.97	0	-6.65252	4.0913e-05
comp653494_c0	ASSEMBLED_GENE_609	269.626	0	-4.09658	0.0257382
comp65839_c0	ASSEMBLED_GENE_174	1578.79	174.309	-3.31504	0.0391053
comp65886_c0	ASSEMBLED_GENE_604	849.273	0	-5.9401	0.00111295
comp66096_c0	ASSEMBLED_GENE_602	1369.54	0	-6.75572	0.00024726
comp66478_c0	ASSEMBLED_GENE_600	284.53	0	-4.96321	0.0107084
comp66522_c0	ASSEMBLED_GENE_169	241.709	0	-4.0929	0.0213937
comp66826_c0	ASSEMBLED_GENE_597	1757.29	62.6639	-4.48966	0.00335769
comp66836_c0	ASSEMBLED_GENE_165	972.493	129.275	-3.39779	0.0149717
comp66875_c0	ASSEMBLED_GENE_164	192.062	12.3961	-3.85971	0.0211168
comp67516_c0	ASSEMBLED_GENE_157	2088.38	0	-6.87828	2.20176e-05
comp68112_c0	ASSEMBLED_GENE_146	211.005	0	-4.91386	0.0289663
comp68717_c0	ASSEMBLED_GENE_584	593.067	0	-6.2754	0.000143161
comp69161_c0	ASSEMBLED_GENE_136	322.335	0	-5.27532	0.00776205
comp69208_c0	ASSEMBLED_GENE_134	393.137	74.9501	-2.95536	0.046417
comp69917_c0	ASSEMBLED_GENE_126	10207	1880.54	-2.7424	0.00490767
comp70444_c0	ASSEMBLED_GENE_565	1896.75	183.13	-3.84085	0.0122816
comp70611_c0	ASSEMBLED_GENE_113	388.746	0	-5.72044	0.0144633
comp70814_c0	ASSEMBLED_GENE_108	546.616	0	-5.25113	0.0240018
comp70937_c0	ASSEMBLED_GENE_104	1513.37	142.611	-3.87735	0.020242
comp71143_c0	ASSEMBLED_GENE_099	935.592	195.881	-2.76634	0.0496228
comp71337_c0	ASSEMBLED_GENE_555	497.076	54.0356	-3.54629	0.0411838
comp71355_c0	ASSEMBLED_GENE_554	232.44	0	-5.31347	0.000506845
comp71703_c0	ASSEMBLED_GENE_092	1516.33	42.6598	-5.48212	0.000277973
comp71841_c0	ASSEMBLED_GENE_090	105.264	0	-5.10948	0.0067453
comp72021_c0	ASSEMBLED_GENE_549	1770.45	112.701	-4.26886	0.00149062
comp72115_c1	ASSEMBLED_GENE_546	639.171	112.056	-2.86817	0.0400964
comp72125_c0	ASSEMBLED_GENE_086	463.494	17.7701	-4.73361	0.00154371
comp72217_c0	ASSEMBLED_GENE_084	8794.77	1215.86	-3.20125	0.00828883
comp72257_c0	ASSEMBLED_GENE_544	2200.92	159.408	-4.04254	0.000880709
comp72276_c0	ASSEMBLED_GENE_542	894.436	0	-6.70707	5.72622e-05
comp73130_c0	ASSEMBLED_GENE_066	5047.34	352.382	-4.02303	0.00397274
comp73632_c0	ASSEMBLED_GENE_060	1868.81	83.6244	-5.013	2.28334e-05
comp74204_c0	ASSEMBLED_GENE_521	155.309	0	-5.11804	0.00480916
comp74251_c0	ASSEMBLED_GENE_045	308.033	16.8075	-4.04985	0.0163335
comp74839_c0	ASSEMBLED_GENE_033	3784.49	164.68	-3.76198	0.0193303
comp74922_c0	ASSEMBLED_GENE_502	1139.02	0	-7.26787	0.000100313
comp74953_c0	ASSEMBLED_GENE_031	863.329	111.52	-3.44924	0.00673937
comp74961_c0	ASSEMBLED_GENE_030	1677.69	16.3952	-6.02898	9.55364e-05
comp75056_c0	ASSEMBLED_GENE_028	6893.68	943.442	-3.10755	0.0183082
comp75178_c0	ASSEMBLED_GENE_026	3952.29	0	-8.21983	3.02641e-08
comp75203_c2	ASSEMBLED_GENE_493	219.61	0	-5.32905	0.00156719
comp76000_c0	ASSEMBLED_GENE_491	56304.3	5089.74	-3.65373	3.44965e-06
comp77619_c0	ASSEMBLED_GENE_020	15716.1	439.298	-5.25725	0.000405161
comp78165_c0	ASSEMBLED_GENE_018	8395.09	1427.41	-3.12453	0.0374273
comp79187_c0	ASSEMBLED_GENE_489	12853.4	2859.9	-2.55423	0.00572936
comp8456_c0	ASSEMBLED_GENE_013	451.031	0	-5.72576	0.00509373
comp9109_c0	ASSEMBLED_GENE_481	235.722	15.4641	-3.95341	0.0165992
comp9168_c0	ASSEMBLED_GENE_480	393.096	0	-4.55431	0.0366982
comp94393_c0	ASSEMBLED_GENE_477	1448.35	0	-8.84785	1.49643e-09
comp9680_c0	ASSEMBLED_GENE_476	653.839	0	-5.76883	0.00175283
comp9749_c0	ASSEMBLED_GENE_004	467.228	0	-5.41809	0.00473875
comp97601_c0	ASSEMBLED_GENE_003	73.632	0	-3.5253	0.0277953

## Sheet: annotated zygotic genes
Ensembl gene ID	Refseq gene ID	average FPKM in oocyte	average FPKM in 2-cell	log2 fc(2-cell/oocyte)	p_value
ENSMUSG00000000148	Brat1	0	15.9086	11.9811	5.8308e-24
ENSMUSG00000000167	Pih1d2	0.243256	2.41055	4.81689	0.00344577
ENSMUSG00000000194	Gpr107	2.37683	16.7009	2.9783	0.000162003
ENSMUSG00000000275	Trim25	0	7.75075	11.7599	2.25195e-16
ENSMUSG00000000276	Dgke	3.47138	40.2543	4.11215	2.00387e-18
ENSMUSG00000000301	Pemt	8.27256	267.372	5.36037	1.74901e-18
ENSMUSG00000000308	Ckmt1	0	1.5802	6.99333	0.0213368
ENSMUSG00000000320	Alox12	2.1462	14.5007	3.21376	8.15114e-09
ENSMUSG00000000326	Comt	1.14551	11.6013	3.9824	0.00169827
ENSMUSG00000000355	Mcts1	1.20593	8.39945	3.77512	0.0108725
ENSMUSG00000000378	Ccm2	1.16547	18.2314	4.86882	7.2949e-05
ENSMUSG00000000384	Tbrg4	1.81534	65.5462	6.00312	1.45098e-11
ENSMUSG00000000399	Ndufa9	7.16833	23.9091	2.2365	0.00778059
ENSMUSG00000000409	Lck	0.0164257	14.4137	9.69063	2.5587e-16
ENSMUSG00000000439	Mkrn2	28.5898	107.75	2.39478	2.45726e-08
ENSMUSG00000000530	Acvrl1	0	1.52612	8.64221	0.000325287
ENSMUSG00000000561	Wdr77	0.0142119	62.2178	11.8725	2.75148e-47
ENSMUSG00000000563	Atp5f1	12.5751	89.0218	2.69762	5.7608e-10
ENSMUSG00000000581	C1d	0.881347	81.8924	7.30015	1.10877e-27
ENSMUSG00000000594	Gm2a	0.647184	38.9285	6.39348	7.81856e-18
ENSMUSG00000000706	Btn1a1	0.0942346	1.86001	4.16872	0.0442074
ENSMUSG00000000708	Kat2b	0.673181	7.52532	6.64669	1.70832e-08
ENSMUSG00000000711	Rab5b	0.380167	3.95483	3.80487	0.000225961
ENSMUSG00000000738	Spg7	5.05617	24.8112	2.90948	2.48679e-05
ENSMUSG00000000740	Rpl13	1.29819	27.7612	4.86619	2.62078e-10
ENSMUSG00000000743	Chmp1a	3.66971	11.7413	2.17023	0.00423771
ENSMUSG00000000753	Serpinf1	0	2.23066	7.09999	0.0139418
ENSMUSG00000000759	Tubgcp3	1.3416	5.62182	2.66279	0.0237733
ENSMUSG00000000776	Polr3d	8.72409	49.4439	2.9485	1.29335e-07
ENSMUSG00000000838	Fmr1	3.35884	12.6062	2.23053	0.000102083
ENSMUSG00000000881	Dlg3	1.74961	3.00525	4.14195	0.000611866
ENSMUSG00000000884	Gnb1l	4.44953	22.8719	2.76051	0.000391239
ENSMUSG00000000903	Vpreb3	0	1.66353	5.97787	0.0304956
ENSMUSG00000001017	Chtop	5.46483	43.6839	3.51111	1.14259e-15
ENSMUSG00000001025	S100a6	0	4.31116	7.52049	0.00635156
ENSMUSG00000001029	Icam2	0	1.47737	6.85663	0.0363248
ENSMUSG00000001034	Mapk7	0.309143	3.6435	4.1068	0.0036059
ENSMUSG00000001053	N4bp3	0	1.33471	7.91384	0.000937471
ENSMUSG00000001054	Rmnd5b	1.9685	222.363	7.23529	4.71153e-29
ENSMUSG00000001056	Nhp2	6.00678	372.863	6.41136	2.10065e-25
ENSMUSG00000001062	Vps9d1	3.77094	12.3351	2.10705	0.000214406
ENSMUSG00000001095	Slc13a2	0	9.96146	10.824	2.07449e-12
ENSMUSG00000001103	Sebox	51.157	339.942	3.21799	9.18067e-15
ENSMUSG00000001120	Pcbp3	6.24467	32.0552	2.96528	6.59712e-06
ENSMUSG00000001127	Araf	3.49803	13.4736	2.83456	0.000211141
ENSMUSG00000001134	Uxt	0.310311	1.66285	2.67156	0.0486275
ENSMUSG00000001138	Cnnm3	0.0698007	10.174	7.09512	2.86549e-19
ENSMUSG00000001229	Dpp9	3.18326	16.0966	2.82988	5.73909e-06
ENSMUSG00000001270	Ckb	3.27707	20.3655	3.10654	0.000340097
ENSMUSG00000001281	Itgb7	0	5.6917	10.1604	2.10958e-08
ENSMUSG00000001285	Myg1	2.48588	59.9138	5.40032	1.13125e-06
ENSMUSG00000001288	Rarg	0.14494	14.1648	6.98214	1.90185e-15
ENSMUSG00000001305	Rrp15	10.9298	119.691	3.93901	1.393e-15
ENSMUSG00000001313	Rnd2	0.0721697	19.4901	8.13289	3.6244e-15
ENSMUSG00000001323	Srr	0.495884	15.948	5.42655	3.17135e-12
ENSMUSG00000001333	Sync	0	1.091	7.43852	0.0170701
ENSMUSG00000001403	Ube2c	154.437	990.332	3.17057	1.8951e-09
ENSMUSG00000001415	Smg5	0.655482	27.6173	5.92062	4.73179e-11
ENSMUSG00000001416	Cct3	36.1738	471.47	3.15571	2.8986e-16
ENSMUSG00000001418	0610031J06Rik	1.93408	83.6044	6.26699	3.92733e-08
ENSMUSG00000001420	Tmem79	0.00714751	36.3391	11.4121	7.11121e-26
ENSMUSG00000001482	Def8	0.604705	31.7563	6.23017	4.88034e-16
ENSMUSG00000001517	Foxm1	12.3889	41.552	2.32856	7.07474e-08
ENSMUSG00000001518	Itfg2	0.0723047	4.22015	6.39975	3.05545e-07
ENSMUSG00000001525	Tubb5	11.8764	62.2153	2.87408	1.14218e-06
ENSMUSG00000001542	Ell2	1.58354	117.204	6.62831	6.6679e-28
ENSMUSG00000001555	Fkbp10	0	1.34522	7.13823	0.0173922
ENSMUSG00000001558	Klhl10	0.292335	7.00658	4.83371	0.00190022
ENSMUSG00000001569	Nom1	5.81563	25.7733	2.53452	1.17943e-07
ENSMUSG00000001588	Acap1	0	1.82975	8.2102	0.00676048
ENSMUSG00000001632	Brpf1	2.85988	28.2649	3.66654	3.50586e-09
ENSMUSG00000001666	Ddt	2.57035	24.1056	3.665	0.000179414
ENSMUSG00000001672	Marveld3	0.0165403	1.60208	5.06415	0.0438027
ENSMUSG00000001700	Gramd3	0.0409359	1.39623	5.06337	0.00113116
ENSMUSG00000001750	Tcirg1	0	8.70167	9.96532	8.10311e-12
ENSMUSG00000001783	D10Wsu52e	3.10633	11.8309	2.44209	0.00171645
ENSMUSG00000001785	Pwp1	2.24853	51.8542	5.94726	1.67219e-28
ENSMUSG00000001794	Capns1	2.71919	16.2402	3.30182	0.000255514
ENSMUSG00000001827	Folr1	1.41992	499.267	8.90121	9.41185e-23
ENSMUSG00000001844	Zdhhc4	1.27203	6.87947	3.04449	0.0131594
ENSMUSG00000001864	Aif1l	0	8.77485	9.85182	6.07077e-09
ENSMUSG00000001909	Trmt1	2.75606	19.2166	2.81911	0.000823713
ENSMUSG00000001910	Nacc1	2.33853	12.0143	2.86049	2.50476e-07
ENSMUSG00000001918	Slc1a5	0.169694	40.0165	8.48445	1.62431e-25
ENSMUSG00000001983	Taco1	0.524431	6.86875	4.19107	0.00324832
ENSMUSG00000002006	Pdzd4	0	1.23683	8.47442	9.92247e-07
ENSMUSG00000002010	Idh3g	1.73663	70.5399	6.39397	3.8155e-14
ENSMUSG00000002014	Ssr4	6.28118	55.8115	3.67337	1.00749e-06
ENSMUSG00000002031	Ift46	50.633	122.414	3.03811	8.14253e-07
ENSMUSG00000002058	Unc119	0.0583782	6.14506	6.19475	9.49107e-05
ENSMUSG00000002059	Rab34	0.326048	29.358	7.36043	1.21156e-13
ENSMUSG00000002068	Ccne1	6.15584	282.572	5.97097	6.66819e-33
ENSMUSG00000002083	Bbc3	0	2.7971	8.47155	2.89686e-05
ENSMUSG00000002102	Psmc3	4.91293	23.3071	2.63289	0.000147275
ENSMUSG00000002108	Nr1h3	0	10.6591	10.4209	1.36103e-09
ENSMUSG00000002227	Mov10	0	1.26912	8.31306	0.000320137
ENSMUSG00000002266	Zim1	0.170869	1.18125	3.21621	0.048662
ENSMUSG00000002280	Narfl	0.285089	24.6051	7.03959	4.02934e-08
ENSMUSG00000002289	Angptl4	0.11186	1.4674	5.45677	0.0279459
ENSMUSG00000002319	Ipo4	6.11486	95.6365	4.88676	2.3396e-11
ENSMUSG00000002320	Tm9sf1	1.40216	9.0708	2.48823	0.0127456
ENSMUSG00000002325	Irf9	0	3.88491	9.37519	1.29965e-08
ENSMUSG00000002326	Gmpr2	0.160935	2.30095	4.22275	0.00491743
ENSMUSG00000002329	Mdp1	0.655983	7.30802	3.98381	0.00144567
ENSMUSG00000002343	Armc6	0.201953	23.6452	8.02156	4.43527e-12
ENSMUSG00000002346	Slc25a42	0.00462421	1.61279	7.22971	1.79964e-05
ENSMUSG00000002372	Ranbp3	14.5403	77.4062	2.91274	1.55234e-12
ENSMUSG00000002395	Use1	4.52376	18.4395	2.50464	0.00566006
ENSMUSG00000002409	Dyrk1b	0.591285	2.79779	2.83878	0.00958332
ENSMUSG00000002486	Tchp	5.00297	14.8751	2.61597	4.63627e-05
ENSMUSG00000002500	Rpl3l	0	11.3261	9.85834	6.33312e-10
ENSMUSG00000002524	Puf60	16.1879	63.3579	2.50358	2.56223e-06
ENSMUSG00000002550	Uck1	0	2.36012	7.69355	0.00185076
ENSMUSG00000002580	Mien1	0.189122	11.8002	6.00006	2.06891e-05
ENSMUSG00000002625	Akap8l	4.04744	24.8888	3.0467	4.3151e-08
ENSMUSG00000002658	Gtf2f1	31.8773	108.565	2.22685	5.12947e-09
ENSMUSG00000002660	Clpp	1.21295	75.744	6.50901	1.01111e-14
ENSMUSG00000002718	Cse1l	8.14548	52.989	2.98745	1.37918e-10
ENSMUSG00000002763	Pex6	0.295661	2.02225	3.51985	0.0384296
ENSMUSG00000002769	Gnmt	0	1.87311	6.82503	0.0184466
ENSMUSG00000002771	Grin2d	0.246776	4.47529	4.52857	7.46065e-06
ENSMUSG00000002803	Btbd6	0	1.93663	8.12643	0.000251823
ENSMUSG00000002814	Top3a	1.31076	5.24158	3.0814	0.000372938
ENSMUSG00000002820	Atg4d	0.0793956	8.35322	6.77274	1.59031e-07
ENSMUSG00000002825	Qtrt1	0.231545	26.2825	6.94526	3.72665e-12
ENSMUSG00000002833	Hdgfrp2	2.29018	11.9548	2.81082	0.00022929
ENSMUSG00000002846	Timmdc1	3.77599	34.667	3.70165	1.28752e-10
ENSMUSG00000002948	Map2k7	1.71078	6.64242	2.63404	0.00189738
ENSMUSG00000002949	Timm44	7.61702	35.5813	2.69981	3.3705e-07
ENSMUSG00000002957	Ap2a2	0.663902	13.4648	4.86922	2.09853e-13
ENSMUSG00000002981	Clptm1	8.99342	41.3596	2.70293	6.60141e-09
ENSMUSG00000002983	Relb	4.5202	25.2729	2.97124	4.99868e-06
ENSMUSG00000002984	Tomm40	1.0511	68.9729	6.41616	4.29623e-15
ENSMUSG00000002992	Apoc2	0.490696	36.8889	6.89237	7.75237e-09
ENSMUSG00000003032	Klf4	6.40885	57.8087	3.63427	1.43729e-10
ENSMUSG00000003037	Rab8a	7.64291	13.3849	3.60541	1.78729e-07
ENSMUSG00000003038	Hmgn2	0.631694	4.941	3.5464	0.000513536
ENSMUSG00000003039	Fam32a	8.31577	35.7786	2.60768	7.50598e-06
ENSMUSG00000003051	Elf3	5.91727	24.0727	2.48008	0.00576794
ENSMUSG00000003068	Stk11	33.0173	157.552	2.76752	5.33231e-11
ENSMUSG00000003072	Atp5d	2.84267	23.8857	3.43271	0.00207569
ENSMUSG00000003131	Pafah1b2	6.06289	31.2034	2.86725	2.82584e-09
ENSMUSG00000003153	Slc2a3	0.0318365	9.50558	9.95082	2.81892e-13
ENSMUSG00000003184	Irf3	0.393588	10.81	5.60901	3.0565e-06
ENSMUSG00000003190	Bcl2l12	0.735571	3.90664	2.86523	0.0271178
ENSMUSG00000003200	Sh3gl1	7.60363	50.6595	3.24268	7.20108e-11
ENSMUSG00000003226	Ranbp2	6.30563	25.7858	2.51889	6.53828e-08
ENSMUSG00000003228	Grk5	5.46086	16.2618	2.05372	5.60876e-05
ENSMUSG00000003235	Eif2b5	0.450472	30.7212	5.34114	1.71505e-10
ENSMUSG00000003269	Cyth2	1.76891	41.2019	5.15873	1.74949e-14
ENSMUSG00000003271	Sult2b1	0.0743086	46.0093	9.10117	6.15971e-18
ENSMUSG00000003299	Mrpl4	16.3806	119.908	3.35782	5.47655e-13
ENSMUSG00000003348	Mob3a	0.878153	4.98448	3.02612	0.0239238
ENSMUSG00000003420	Fcgrt	0.0200005	4.83487	7.86424	4.17626e-08
ENSMUSG00000003421	Nosip	4.22793	39.4343	4.64221	6.33825e-12
ENSMUSG00000003423	Pih1d1	2.54368	13.6978	2.99393	0.00722062
ENSMUSG00000003429	Rps11	23.5898	193.503	3.4861	3.93402e-09
ENSMUSG00000003435	Supt5	6.68628	35.6151	2.89659	3.53227e-10
ENSMUSG00000003438	Timm50	2.4504	12.2744	3.15573	0.00170316
ENSMUSG00000003444	Med29	0.138791	94.5032	9.56277	2.95191e-36
ENSMUSG00000003452	Bicd1	0.00141495	2.07087	6.53587	0.00344198
ENSMUSG00000003464	Pex19	5.75294	38.7799	2.90084	4.03782e-08
ENSMUSG00000003500	Impdh1	1.72661	84.4408	6.73208	8.56146e-21
ENSMUSG00000003527	Dgcr14	1.9693	24.5338	4.1578	2.96411e-13
ENSMUSG00000003541	Ier3	0.208743	4.73481	5.11345	0.027026
ENSMUSG00000003549	Ercc1	3.39178	63.1123	3.89051	8.91363e-05
ENSMUSG00000003555	Cyp17a1	0	1.14776	7.28481	0.0245839
ENSMUSG00000003604	Aven	18.743	52.4294	2.39955	4.05361e-05
ENSMUSG00000003680	Taf6l	1.53222	19.1859	4.23007	2.16334e-07
ENSMUSG00000003752	Itpkc	0	17.4621	11.9512	3.45865e-23
ENSMUSG00000003762	Adck4	0.195826	7.84614	5.17052	2.82984e-05
ENSMUSG00000003809	Gcdh	1.56707	6.29046	2.6402	0.00433761
ENSMUSG00000003812	Dnase2a	0.00796949	4.91702	9.17391	3.18103e-13
ENSMUSG00000003847	Nfat5	0.521809	5.98569	3.19986	4.88674e-05
ENSMUSG00000003848	Nob1	5.60257	123.453	5.01062	1.21044e-20
ENSMUSG00000003868	Ruvbl2	9.27953	26.6806	2.05788	0.000188243
ENSMUSG00000003872	Lin7b	0	3.92968	7.36418	0.00132539
ENSMUSG00000003873	Bax	1.74177	21.7782	4.01548	5.71207e-05
ENSMUSG00000003934	Efnb3	0	1.51388	8.53565	0.00057419
ENSMUSG00000003970	Rpl8	29.8	508.087	4.53691	1.14587e-17
ENSMUSG00000004044	Ptrf	0.367971	4.20524	4.01502	0.00787062
ENSMUSG00000004070	Hmox2	5.34483	39.2405	3.41078	9.26951e-09
ENSMUSG00000004127	Trmt10a	4.33744	11.9716	3.94158	5.28599e-08
ENSMUSG00000004187	Kifc2	0	9.85434	11.2282	3.01019e-22
ENSMUSG00000004221	Ikbkg	0.0659403	3.64394	5.96592	0.000383528
ENSMUSG00000004263	Atn1	0.17865	4.97547	4.54977	4.58684e-05
ENSMUSG00000004268	Emg1	19.5099	117.657	3.07116	4.70508e-09
ENSMUSG00000004270	Lpcat3	0.524016	29.7341	6.46598	3.15608e-11
ENSMUSG00000004328	Hif3a	0.322782	4.9175	4.4112	0.000255406
ENSMUSG00000004359	Spic	6.39696	300.024	6.55795	1.8805e-25
ENSMUSG00000004364	Cul3	37.938	314.213	3.03133	3.11747e-17
ENSMUSG00000004393	Ddx56	3.42221	31.7167	3.59106	8.06369e-08
ENSMUSG00000004394	Tmed4	0.409918	19.7693	5.93018	1.73979e-07
ENSMUSG00000004455	Ppp1cc	43.1805	221	2.19957	8.77289e-09
ENSMUSG00000004500	Zfp324	0	2.80542	9.89945	2.46483e-14
ENSMUSG00000004530	Coro1c	3.41486	5.45444	2.42857	0.00458448
ENSMUSG00000004568	Arhgef18	4.13287	3.2145	2.02548	0.0291763
ENSMUSG00000004665	Cnn2	0	4.773	9.79671	1.32066e-05
ENSMUSG00000004667	Polr2e	23.4468	218.693	3.69757	1.03377e-17
ENSMUSG00000004788	Eif2b2	11.5201	51.683	2.81747	7.91606e-05
ENSMUSG00000004821	Tmed11	0	10.1146	8.82309	0.00320418
ENSMUSG00000004837	Grap	0	1.15695	7.14133	0.00647277
ENSMUSG00000004846	Plod3	0.507368	11.027	5.06083	7.71108e-05
ENSMUSG00000004849	Ap1s1	7.49926	153.017	5.46836	1.25329e-14
ENSMUSG00000004864	Mapk13	0.283662	13.2974	5.78668	0.000166607
ENSMUSG00000004895	Prcc	3.07551	16.186	2.81676	3.47996e-06
ENSMUSG00000004897	Hdgf	73.1558	248.649	2.23671	9.4339e-09
ENSMUSG00000004902	Slc25a18	0.333928	5.91385	4.74581	0.0437565
ENSMUSG00000004931	Apba3	0.46376	3.67107	3.49165	0.0280411
ENSMUSG00000004937	Sgta	4.4761	59.5517	4.2081	2.39479e-14
ENSMUSG00000004945	Tmem242	1.18031	33.523	5.2684	0.00458352
ENSMUSG00000004951	Hspb1	5.12101	18.1893	2.28499	0.00758867
ENSMUSG00000004961	Syt5	1.16611	4.45506	2.47879	0.0247461
ENSMUSG00000005043	Sgsh	0	2.10664	9.44107	1.43333e-06
ENSMUSG00000005054	Cstb	0.223917	48.9937	7.48304	1.02672e-09
ENSMUSG00000005057	Sh2b2	0	2.41357	9.02192	8.42567e-05
ENSMUSG00000005142	Man2b1	0.144166	4.08991	5.30628	4.95024e-06
ENSMUSG00000005148	Klf5	0.0616627	40.9912	9.50357	2.86554e-23
ENSMUSG00000005202	Shbg	0	17.633	10.8203	1.4569e-10
ENSMUSG00000005204	Senp3	9.11573	99.0566	3.90382	3.53444e-09
ENSMUSG00000005233	Spc25	15.1237	148.566	3.89602	5.50896e-18
ENSMUSG00000005251	Ripk4	0.454075	3.60847	3.45819	0.016086
ENSMUSG00000005262	Ufd1l	3.50475	21.1713	2.57148	0.00016185
ENSMUSG00000005320	Fgfr4	0	1.44737	8.55026	0.000274703
ENSMUSG00000005374	Tbl2	0.773589	16.0999	5.29153	1.42304e-10
ENSMUSG00000005378	Wbscr22	8.05988	48.5177	3.19141	5.70574e-06
ENSMUSG00000005410	Mcm5	8.8116	29.7249	2.2417	1.89782e-07
ENSMUSG00000005447	Pafah1b3	5.24382	33.4478	2.9819	0.0052772
ENSMUSG00000005483	Dnajb1	23.7024	80.4306	2.23643	1.44898e-07
ENSMUSG00000005615	Pcyt1a	20.8319	61.0908	2.72306	1.10939e-13
ENSMUSG00000005677	Nr1i3	0	1.91754	7.88738	0.0144134
ENSMUSG00000005705	Agrp	0	5.67135	7.70238	2.09262e-05
ENSMUSG00000005732	Ranbp1	14.5832	44.2235	2.07549	9.92924e-05
ENSMUSG00000005779	Psmb4	16.3219	145.336	3.92078	7.54732e-09
ENSMUSG00000005813	Metap1	4.29747	36.7016	3.55008	2.23287e-11
ENSMUSG00000005892	Trh	0.312025	6.8482	4.68029	0.00223161
ENSMUSG00000005893	Nr2c2	2.16457	50.326	5.28511	6.47653e-21
ENSMUSG00000005899	Smpd4	2.37201	23.11	4.00327	1.95698e-16
ENSMUSG00000005947	Itgae	0.0274885	8.82014	8.81045	1.69579e-20
ENSMUSG00000005958	Ephb3	0.00957696	3.82783	8.37046	1.96736e-05
ENSMUSG00000005968	Tuft1	1.09759	33.6749	5.34185	2.5134e-20
ENSMUSG00000005980	Dnase1	0	1.69838	6.40197	0.0448869
ENSMUSG00000006021	Kptn	0	1.7083	7.27328	0.0170306
ENSMUSG00000006024	Napa	3.09203	16.7871	3.53591	8.2486e-08
ENSMUSG00000006056	Calcoco2	0.21369	295.641	10.8607	7.83545e-51
ENSMUSG00000006057	Atp5g1	6.97118	499.433	6.59574	2.36854e-24
ENSMUSG00000006058	Snf8	3.43802	106.347	5.63431	7.31406e-17
ENSMUSG00000006095	Tbcb	23.2546	186.032	3.20776	8.68524e-11
ENSMUSG00000006134	Crkl	3.5492	18.3066	2.82996	3.41695e-08
ENSMUSG00000006205	Htra1	5.4824	44.5366	3.40282	1.96333e-05
ENSMUSG00000006215	Zbtb17	0.467868	67.2391	7.12992	9.80913e-29
ENSMUSG00000006219	Fblim1	0.0135371	27.8369	11.2826	2.48493e-22
ENSMUSG00000006281	Tep1	0.366044	4.27233	3.95186	2.27287e-07
ENSMUSG00000006289	Osgep	0.0987794	7.16807	6.72244	1.97975e-05
ENSMUSG00000006313	Upk1a	0.283763	4.26066	4.19895	0.000895931
ENSMUSG00000006333	Rps9	7.75627	402.508	6.31594	5.44388e-16
ENSMUSG00000006360	Crip1	0	17.5241	8.44784	0.000100465
ENSMUSG00000006369	Fbln1	0.0638216	3.2705	6.09288	0.00410202
ENSMUSG00000006389	Mpl	0	3.40024	9.59284	1.67198e-06
ENSMUSG00000006442	Srm	1.93146	20.9931	3.94985	2.98379e-05
ENSMUSG00000006464	Bbs1	0	3.37375	10.5483	2.03478e-14
ENSMUSG00000006471	Ndor1	0.470567	4.63705	5.19741	0.000357023
ENSMUSG00000006517	Mvd	0.186663	4.31832	4.95876	0.000644581
ENSMUSG00000006576	Slc4a3	0.0421568	1.08998	4.06608	0.0444198
ENSMUSG00000006589	Aprt	5.87909	243.036	5.86879	2.23463e-10
ENSMUSG00000006641	Slc5a6	0.504954	123.315	8.37315	3.24312e-34
ENSMUSG00000006673	Qrich1	4.94843	28.3222	2.96411	1.50625e-06
ENSMUSG00000006675	P4htm	0	3.11803	8.7098	0.00254684
ENSMUSG00000006705	Pknox1	1.06619	8.94651	4.23872	1.50211e-06
ENSMUSG00000006717	Acot13	4.41438	52.3	3.96773	3.52252e-09
ENSMUSG00000006728	Cdk4	2.83989	60.1398	5.43809	1.68869e-10
ENSMUSG00000006731	B4galnt1	0	2.3398	8.77339	2.86701e-05
ENSMUSG00000006736	Tspan31	0.394225	6.58591	4.35935	0.0147894
ENSMUSG00000006800	Sulf2	3.83783	16.9804	2.16563	0.000192406
ENSMUSG00000006818	Sod2	18.3282	51.9816	2.01261	1.95401e-08
ENSMUSG00000007021	Syngr3	1.79694	58.4719	5.44137	1.16371e-14
ENSMUSG00000007029	Vars	0.79873	1.92007	3.57166	0.037629
ENSMUSG00000007035	Msh5	1.75373	25.4714	3.88267	6.66314e-05
ENSMUSG00000007038	Neu1	0.16057	4.57601	5.31561	2.60547e-05
ENSMUSG00000007039	Ddah2	0.539551	5.87329	5.84636	0.000639214
ENSMUSG00000007041	Clic1	0.285728	2.304	3.31267	0.0355278
ENSMUSG00000007050	Lsm2	42.9015	194.984	2.80438	1.57123e-09
ENSMUSG00000007216	Zfp775	0.491273	48.1805	7.12745	1.49942e-26
ENSMUSG00000007338	Mrpl49	7.06246	42.2921	3.06924	1.00855e-08
ENSMUSG00000007379	Dennd2c	0	2.04	9.03996	2.08653e-05
ENSMUSG00000007411	Mark3	1.48848	19.2611	4.12726	1.95674e-13
ENSMUSG00000007458	M6pr	2.74687	35.2989	4.20993	4.8177e-15
ENSMUSG00000007594	Hapln4	0	1.86285	9.03263	1.36886e-07
ENSMUSG00000007603	Dus3l	0.857474	9.57273	3.98274	0.00174542
ENSMUSG00000007610	Gtpbp3	0.753523	39.4089	6.24133	1.43741e-13
ENSMUSG00000007721	Ccdc124	4.92236	65.5099	4.19136	7.40981e-09
ENSMUSG00000007739	Cct4	8.9524	58.0341	3.00884	1.51567e-09
ENSMUSG00000007783	Cpt1c	0.174634	4.21827	4.88687	0.00174116
ENSMUSG00000007833	Aldh16a1	2.04844	7.66331	2.6914	0.0316986
ENSMUSG00000007837	Prrg2	0.635086	29.9565	5.73211	2.47118e-12
ENSMUSG00000007892	Rplp1	49.1421	524.761	3.85581	1.79554e-09
ENSMUSG00000007944	Ttc9b	0	1.42791	6.41518	0.0068351
ENSMUSG00000007950	Abhd8	0	2.04996	8.2471	5.3079e-05
ENSMUSG00000008035	Mid1ip1	1.75836	7.68328	2.55218	0.0401273
ENSMUSG00000008090	Fgfrl1	0	2.40866	8.76556	6.36685e-05
ENSMUSG00000008129	4930432K21Rik	6.91574	35.0793	3.09693	8.44736e-07
ENSMUSG00000008153	Clstn3	0.0186685	2.38107	7.37117	0.00020979
ENSMUSG00000008167	Fbxw9	4.31382	58.7998	4.46526	2.55525e-06
ENSMUSG00000008305	Tle1	2.22888	10.4544	2.76448	0.027232
ENSMUSG00000008384	Sertad1	0.357244	299.481	10.1485	9.29094e-35
ENSMUSG00000008475	Arpc5	4.8293	16.9701	2.40576	0.00010594
ENSMUSG00000008668	Rps18	0.414416	4.3645	4.02665	0.00140293
ENSMUSG00000008690	Ncaph2	9.28461	15.3071	2.49759	3.72316e-07
ENSMUSG00000008730	Hipk1	0.728354	59.5508	7.67675	4.61221e-41
ENSMUSG00000008763	Man1a2	9.4775	29.8268	2.08298	5.86266e-05
ENSMUSG00000008822	Acyp1	3.26073	16.5484	2.75663	0.0188965
ENSMUSG00000008855	Hdac5	0.0160263	17.7504	8.08948	2.7775e-12
ENSMUSG00000008976	Gabpa	0.0957684	176.545	11.8712	4.79723e-77
ENSMUSG00000009013	Dynll1	56.6204	1094.12	4.80217	3.79115e-20
ENSMUSG00000009075	Cabp7	0	1.13088	7.81001	0.000243137
ENSMUSG00000009076	Zmat5	2.09969	103.71	6.07253	1.99317e-11
ENSMUSG00000009114	2610028H24Rik	0	3.37121	8.42987	0.000366304
ENSMUSG00000009207	Lnp	2.87491	14.5435	2.78233	6.83169e-05
ENSMUSG00000009406	Elk1	2.81603	9.83526	2.27611	0.000112775
ENSMUSG00000009555	Cdk9	13.2634	152.565	3.84486	5.99751e-20
ENSMUSG00000009575	Cbx5	7.68499	26.0384	2.7569	4.49842e-10
ENSMUSG00000009614	Sardh	0	7.85004	8.88962	4.42541e-05
ENSMUSG00000009628	Tex15	1.0115	14.4124	4.72517	1.47519e-08
ENSMUSG00000009630	Ppp2cb	0.0771082	62.9973	10.1016	8.99096e-22
ENSMUSG00000009733	Tfcp2	2.38669	11.2341	2.70266	5.21636e-07
ENSMUSG00000009739	Pou6f1	0.16906	7.71633	6.93216	4.882e-10
ENSMUSG00000009863	Sdhb	6.20469	21.2433	2.26984	0.00196387
ENSMUSG00000009876	Cox4i2	0.0691665	5.17345	5.85463	0.000141736
ENSMUSG00000009927	Rps25	2.02621	60.8472	5.31529	1.22645e-13
ENSMUSG00000010045	Tmem115	0.168594	5.29634	5.48719	0.00037974
ENSMUSG00000010048	Ifrd2	0.29073	4.5304	4.37368	0.000175395
ENSMUSG00000010054	Tusc2	0.0507199	1.12396	4.42186	0.0455474
ENSMUSG00000010064	Slc38a3	0	4.3434	9.69255	0.000995476
ENSMUSG00000010097	Nxf1	15.4042	91.9266	3.02758	6.66437e-12
ENSMUSG00000010110	Stx5a	12.3888	106.563	3.55056	5.83973e-18
ENSMUSG00000010142	Tnfrsf13b	0.13485	8.72963	6.19832	1.7839e-09
ENSMUSG00000010307	Tmem86a	0.00832958	6.2752	8.53068	1.92064e-06
ENSMUSG00000010358	Ifi35	0.0264207	57.1541	11.0482	5.11079e-23
ENSMUSG00000010362	Rdm1	1.65642	126.437	6.88921	2.59744e-11
ENSMUSG00000010376	Nedd8	104.235	310.483	2.00768	0.000252659
ENSMUSG00000010406	Mrpl52	1.72605	14.1218	3.13636	0.0107352
ENSMUSG00000010453	Kansl3	1.63749	19.9924	4.04334	4.35108e-10
ENSMUSG00000010803	Gabra1	0.397224	8.82733	4.04733	0.000619312
ENSMUSG00000010936	Vac14	6.76959	32.5025	2.75499	2.52353e-07
ENSMUSG00000011096	Akt1s1	10.1086	36.7334	2.33928	0.00016217
ENSMUSG00000011114	Tbrg1	5.42643	24.7169	2.67871	0.00108751
ENSMUSG00000011158	Brf1	2.88456	12.7492	2.60172	6.79695e-05
ENSMUSG00000011179	Odc1	16.5172	117.124	3.29585	3.54445e-13
ENSMUSG00000011263	Exoc3l2	0.223408	421.89	11.4496	5.34098e-61
ENSMUSG00000011267	Zfp296	69.9373	283.4	2.48624	1.72782e-08
ENSMUSG00000011305	Plin5	0	2.13099	8.2733	0.00471849
ENSMUSG00000011306	Sugp1	0.425003	11.9907	5.22509	1.9712e-09
ENSMUSG00000011382	Dhdh	0.39777	1.8495	2.70302	0.010286
ENSMUSG00000011486	Slc25a41	0	11.8687	9.95296	4.46426e-06
ENSMUSG00000011752	Pgam1	7.77002	34.3018	2.62797	5.18195e-08
ENSMUSG00000011832	Evi5l	0.666485	8.33715	4.17924	0.000377845
ENSMUSG00000011837	Snapc2	0.0431293	222.595	12.5381	1.19259e-64
ENSMUSG00000011960	Ccnt1	19.8153	51.5328	2.3099	4.71701e-09
ENSMUSG00000012042	4930579F01Rik	0.319285	2.44913	3.47708	0.00247193
ENSMUSG00000012117	Dhdds	1.37644	28.3404	5.14006	3.39645e-09
ENSMUSG00000012123	Aim1l	0	26.5575	9.83731	2.255e-08
ENSMUSG00000012126	Ubxn11	0	3.67138	7.7129	0.000354603
ENSMUSG00000012187	Mogat1	0	2.58253	5.3629	0.00743469
ENSMUSG00000012422	Tmem167	0.797027	7.40325	4.65691	4.39785e-13
ENSMUSG00000012429	Mplkip	0.115538	5.93082	6.16548	2.45134e-09
ENSMUSG00000012535	Tnpo3	1.95418	97.9173	5.78414	1.17767e-30
ENSMUSG00000012848	Rps5	27.2488	551.435	4.87911	2.77472e-19
ENSMUSG00000013089	Etv5	1.94625	9.30085	3.52353	3.22603e-08
ENSMUSG00000013091	Tmem190	0	2.09329	6.06485	0.0121722
ENSMUSG00000013150	Gfod2	1.0028	8.1902	4.84232	3.65062e-06
ENSMUSG00000013160	Atp6v0d1	15.3355	66.5761	2.57733	4.2933e-07
ENSMUSG00000013415	Igf2bp1	0.00982443	31.5482	8.89244	1.01961e-19
ENSMUSG00000013418	B4galnt2	0.264469	6.48748	4.78526	1.36907e-05
ENSMUSG00000013539	Tango2	2.0866	37.4482	4.73905	1.97091e-10
ENSMUSG00000013593	Ndufs2	6.23456	48.8335	2.35304	0.00033028
ENSMUSG00000013622	Atraid	8.55755	63.8747	3.37401	1.44882e-06
ENSMUSG00000013629	Cad	0.0683927	9.75965	7.7814	2.92856e-23
ENSMUSG00000013646	Sh3bp5l	0.277161	6.51727	4.95283	8.50631e-08
ENSMUSG00000013663	Pten	11.4108	96.301	3.25839	4.05224e-15
ENSMUSG00000013698	Pea15a	0	1.11441	7.68812	0.0160938
ENSMUSG00000013707	Tnfaip8l2	0	123.044	13.1683	9.97382e-29
ENSMUSG00000013787	Ehmt2	2.01221	14.9634	3.32517	4.25636e-05
ENSMUSG00000013822	Elof1	60.2833	316.763	2.85692	1.23097e-10
ENSMUSG00000013833	Med16	0.627195	9.76443	4.30827	3.81401e-06
ENSMUSG00000013997	Nit1	2.46403	11.4779	2.97653	0.000676251
ENSMUSG00000014039	Prdm15	0.517886	8.98421	3.75528	6.17528e-05
ENSMUSG00000014198	Zfp385c	0	2.81105	9.07259	2.44807e-08
ENSMUSG00000014226	Cacybp	1.85257	49.4948	5.24606	4.17617e-23
ENSMUSG00000014245	Pigl	0.369525	8.28076	4.91218	2.7047e-06
ENSMUSG00000014294	Ndufa2	6.37359	142.61	4.92217	5.98355e-14
ENSMUSG00000014303	Glis2	0	12.5384	11.5351	5.55876e-25
ENSMUSG00000014329	Bicc1	6.76667	18.875	2.02045	0.000165915
ENSMUSG00000014351	Gip	0	7.56462	8.01758	0.000113804
ENSMUSG00000014498	Ankrd52	0.744429	4.82376	2.36686	0.00218722
ENSMUSG00000014550	Zfyve20	7.72186	80.9577	3.87083	2.56979e-24
ENSMUSG00000014609	Chrne	0	1.0259	6.76598	0.0427658
ENSMUSG00000014748	Tex261	3.56721	10.8452	2.42219	0.00244218
ENSMUSG00000014769	Psmb1	11.0748	144.708	4.21299	7.49884e-11
ENSMUSG00000014771	Pdcd2	0.978572	95.6497	6.6579	1.38685e-17
ENSMUSG00000014856	Tmem208	1.42866	36.486	5.30884	0.000110098
ENSMUSG00000014873	Surf2	1.1174	19.3565	4.57444	0.000125099
ENSMUSG00000014905	Dnajb9	3.22888	325.304	7.10725	4.12613e-50
ENSMUSG00000014980	Tsen15	3.31526	14.2894	2.54706	0.00326862
ENSMUSG00000015027	Galns	0.188157	5.17476	5.14974	0.000125369
ENSMUSG00000015053	Gata2	0.0261908	2.27045	6.81583	0.00104567
ENSMUSG00000015085	Entpd2	0.417518	3.08289	3.71097	0.0257291
ENSMUSG00000015092	Edf1	1.38611	66.4171	6.00488	3.01257e-09
ENSMUSG00000015126	Tsr3	1.22787	16.0655	4.01723	1.47558e-06
ENSMUSG00000015127	Unkl	0.374525	5.77736	5.92621	2.86801e-09
ENSMUSG00000015149	Sirt2	2.13924	6.49266	2.14537	0.0265921
ENSMUSG00000015176	Nolc1	40.9917	138.704	2.24715	1.30898e-09
ENSMUSG00000015217	Hmgb3	33.0161	116.537	2.3108	7.26597e-08
ENSMUSG00000015289	Lage3	4.29914	39.792	3.77035	9.17672e-05
ENSMUSG00000015290	Ubl4	2.01624	14.1235	3.3126	0.00018059
ENSMUSG00000015312	Gadd45b	8.13936	78.4782	3.73803	5.47346e-06
ENSMUSG00000015337	Endog	0.516866	3.47364	3.13156	0.030842
ENSMUSG00000015357	Clpx	23.9536	83.9914	2.76312	1.70379e-12
ENSMUSG00000015605	Srf	4.64368	19.8557	2.59954	2.08152e-06
ENSMUSG00000015787	Abo	0	1.33255	7.43558	0.0380506
ENSMUSG00000015846	Rxra	1.1111	6.94831	3.07885	6.82342e-06
ENSMUSG00000015869	Prpsap1	5.61319	152.236	5.2024	1.03729e-21
ENSMUSG00000015942	Gtf2ird2	0.0487771	3.25766	6.09412	0.000138973
ENSMUSG00000015950	Ncf1	0	11.8625	10.0108	1.35257e-06
ENSMUSG00000015957	Wnt11	0	1.07221	7.12287	0.0447935
ENSMUSG00000016239	Lonrf3	1.72089	10.3679	3.01554	3.46291e-05
ENSMUSG00000016256	Ctsz	0.105747	18.3953	7.74557	1.2654e-07
ENSMUSG00000016308	Ube2a	16.7648	116.851	3.29712	2.73097e-11
ENSMUSG00000016344	Ppdpf	4.4566	24.4988	2.66203	0.00514566
ENSMUSG00000016503	Gtf3a	10.9158	46.8662	2.55918	2.38548e-07
ENSMUSG00000016526	Dyrk3	1.78658	19.7353	3.90125	1.9625e-08
ENSMUSG00000016528	Mapkapk2	1.24141	19.1666	4.42923	3.41351e-11
ENSMUSG00000016534	Lamp2	3.88803	74.6734	4.52601	3.96813e-18
ENSMUSG00000016541	Atxn10	0.687901	5.72533	3.54349	0.000625186
ENSMUSG00000016757	Ttll12	0.8872	5.4035	3.23417	8.74372e-05
ENSMUSG00000016831	Tox4	1.19854	30.3756	6.70827	5.9199e-30
ENSMUSG00000016921	Srsf6	7.64987	58.3669	2.68727	3.45314e-10
ENSMUSG00000017002	Slpi	0	2.78103	6.45207	0.0307419
ENSMUSG00000017176	Nt5c3b	0.423092	9.55273	4.52493	9.86948e-05
ENSMUSG00000017299	Dnttip1	2.20182	10.6282	2.79085	0.00101152
ENSMUSG00000017300	Tnnc2	0.0257831	2.29856	5.44136	0.0169394
ENSMUSG00000017307	Acot8	7.52183	32.6989	2.32826	0.000586248
ENSMUSG00000017390	Aldoc	0.0220554	4.25736	7.60723	0.00116158
ENSMUSG00000017400	Stac2	0.0134756	46.6321	12.0497	8.04077e-34
ENSMUSG00000017404	Rpl19	0.762205	16.0554	4.93097	2.28764e-07
ENSMUSG00000017405	Nek8	1.11022	6.41794	2.93188	0.017701
ENSMUSG00000017417	Plxdc1	0	1.48812	8.36389	0.000605861
ENSMUSG00000017453	Pipox	0	1.13207	7.37553	0.0249101
ENSMUSG00000017670	Elmo2	0.902581	2.15934	2.30665	0.0408078
ENSMUSG00000017677	Wsb1	12.3357	117.637	3.71868	2.14276e-22
ENSMUSG00000017692	Rhbdl3	0	1.94436	8.6959	8.95262e-05
ENSMUSG00000017754	Pltp	0.187405	1.01974	5.09828	0.0191362
ENSMUSG00000017760	Ctsa	0.169667	108.424	9.77206	5.98688e-41
ENSMUSG00000017764	Zswim1	10.6145	43.0913	2.49916	1.19771e-06
ENSMUSG00000017778	Cox7c	1.67654	11.7086	2.75617	0.00557226
ENSMUSG00000017781	Pitpna	5.11258	86.0121	3.35765	3.09957e-15
ENSMUSG00000017802	Fam134c	3.97026	13.5567	2.23853	0.00170465
ENSMUSG00000017831	Rab5a	6.91378	84.3107	4.05659	6.69701e-20
ENSMUSG00000017837	Nkiras2	3.06983	39.2641	4.15462	5.6015e-11
ENSMUSG00000017858	Ift52	9.01874	16.5552	2.37737	0.00128456
ENSMUSG00000017914	BC034902	0	1.04375	7.50301	0.0228935
ENSMUSG00000017969	Ptgis	1.06837	4.70997	2.70958	0.006457
ENSMUSG00000017999	Ddx27	8.12409	58.0984	3.24327	9.10003e-15
ENSMUSG00000018040	Rrp7a	3.07375	29.5036	3.63846	1.01005e-10
ENSMUSG00000018068	Ints2	3.27789	13.5143	2.83612	1.34835e-07
ENSMUSG00000018143	Mafk	0.585951	6.43734	3.85937	4.87398e-05
ENSMUSG00000018166	Erbb3	1.29393	7.27594	2.9614	1.16481e-06
ENSMUSG00000018171	Vmp1	9.48081	119.935	4.02146	6.38729e-16
ENSMUSG00000018196	Glrx2	1.69068	69.4517	5.66024	4.91465e-08
ENSMUSG00000018379	Srsf1	9.96234	117.645	4.609	6.41271e-31
ENSMUSG00000018405	Mrm1	0.0698209	7.90952	6.80582	2.47044e-06
ENSMUSG00000018412	Kansl1	10.9606	59.1163	2.5232	9.18208e-12
ENSMUSG00000018415	Gid4	15.2062	178.855	4.04861	4.72535e-24
ENSMUSG00000018425	Dhx40	9.50598	21.3009	2.0307	0.000113307
ENSMUSG00000018433	Nol11	1.64547	89.1721	6.56792	1.60146e-32
ENSMUSG00000018446	C1qbp	33.7385	482.783	4.34343	1.13182e-20
ENSMUSG00000018459	Slc13a3	0.0489879	1.56286	5.13545	0.0189888
ENSMUSG00000018479	1700125H20Rik	0	1.21972	5.65594	0.0387931
ENSMUSG00000018481	Appbp2	5.28383	27.7222	2.85073	5.98407e-11
ENSMUSG00000018507	Trpv2	0.416136	4.15779	3.84302	0.0022698
ENSMUSG00000018543	1700001P01Rik	0	1.41692	5.61615	0.0419196
ENSMUSG00000018559	Ctdnep1	7.7431	71.275	3.67874	9.88734e-10
ENSMUSG00000018565	Elp5	55.263	387.089	3.29186	2.18532e-12
ENSMUSG00000018566	Slc2a4	0	1.32797	7.43302	0.00253254
ENSMUSG00000018567	Gabarap	1.06701	109.689	7.32532	5.33601e-22
ENSMUSG00000018569	Cldn7	0.926408	10.3808	3.86628	0.00551668
ENSMUSG00000018583	G3bp1	6.54388	29.7318	2.61218	9.76841e-11
ENSMUSG00000018599	Smcr7	0	6.37856	10.2535	1.64804e-13
ENSMUSG00000018604	Tbx3	2.26522	20.2575	3.69398	6.28908e-13
ENSMUSG00000018669	Cdk5rap3	1.21163	7.46311	3.12158	8.14644e-05
ENSMUSG00000018672	Copz2	0	8.88959	8.87507	0.000252043
ENSMUSG00000018698	Lhx1	0.00420393	2.66231	7.77052	0.00730059
ENSMUSG00000018736	Ndel1	17.8058	45.282	2.0527	3.36684e-07
ENSMUSG00000018752	BC096441	0.145226	3.69003	5.5914	0.00060884
ENSMUSG00000018761	Mpdu1	0.537875	121.271	9.06551	8.92586e-26
ENSMUSG00000018765	Fxr2	17.8051	77.8702	2.45032	2.22787e-06
ENSMUSG00000018770	Atp5g3	29.9788	87.7835	2.00008	0.00161452
ENSMUSG00000018820	Zfyve27	0.029493	2.24268	5.88391	5.94937e-06
ENSMUSG00000018821	Avpi1	14.9428	47.4753	2.08679	9.99611e-05
ENSMUSG00000018845	Unc45b	0	1.95345	8.23219	0.000879327
ENSMUSG00000018846	Pank3	2.36955	119.784	6.11991	4.04537e-41
ENSMUSG00000018858	Ict1	10.3497	27.6865	2.13575	0.00481611
ENSMUSG00000018861	Fdxr	0.0318437	3.83304	6.51681	0.000408117
ENSMUSG00000018882	Mrpl45	10.7423	46.9969	2.60602	4.08333e-08
ENSMUSG00000018919	Tm4sf5	0	5.32663	7.98006	0.00045804
ENSMUSG00000018920	Cxcl16	0	34.1913	11.7585	8.56353e-20
ENSMUSG00000018924	Alox15	0	1.11446	7.19884	0.0219647
ENSMUSG00000018932	Map2k3	0.0899412	21.6649	8.37021	2.94982e-21
ENSMUSG00000018965	Ywhah	6.95229	31.7891	2.9944	1.13148e-07
ENSMUSG00000019039	Dalrd3	1.34068	11.9952	3.60149	0.00204832
ENSMUSG00000019054	Fis1	6.80196	29.1081	2.49681	0.00860815
ENSMUSG00000019088	Dnase1l1	0	1.9014	7.06832	0.0193016
ENSMUSG00000019132	BC005537	5.75997	45.3934	3.11098	8.71905e-12
ENSMUSG00000019139	Isyna1	1.41119	24.176	4.60219	1.88159e-05
ENSMUSG00000019143	Hars2	0.03593	6.39516	8.08694	1.3162e-05
ENSMUSG00000019158	Tmem160	0	6.50346	8.32737	0.000185143
ENSMUSG00000019179	Mdh2	4.23492	169.103	5.54582	2.90276e-23
ENSMUSG00000019210	Atp6v1e1	24.7424	83.6756	2.20227	0.00022015
ENSMUSG00000019214	Chtf18	1.61419	8.04506	2.78627	0.0115735
ENSMUSG00000019254	Ppp1r12c	0.820948	20.9586	5.5023	5.60983e-06
ENSMUSG00000019295	Tmem129	0	24.7529	12.1098	8.10131e-24
ENSMUSG00000019297	Nop9	0.695449	39.9647	6.33542	5.44187e-19
ENSMUSG00000019303	Psmc3ip	4.00275	145.657	5.29675	2.52595e-15
ENSMUSG00000019362	D8Ertd738e	38.833	271.284	3.2429	2.12267e-10
ENSMUSG00000019370	Calm3	1.0416	10.1429	4.23967	6.01682e-05
ENSMUSG00000019432	Ddx39b	3.59732	21.4908	3.17888	6.29948e-06
ENSMUSG00000019433	Gipc1	0.0187014	4.49442	7.375	0.000122684
ENSMUSG00000019437	Tlcd1	4.4914	15.1984	2.5381	0.00843474
ENSMUSG00000019470	Xab2	1.04927	5.42866	3.05994	0.00130989
ENSMUSG00000019494	Cops6	6.61551	55.5771	3.57769	1.05101e-09
ENSMUSG00000019518	Ap4m1	0.0586946	5.57239	6.30461	0.000136626
ENSMUSG00000019539	Rcn3	0.0315835	4.91367	6.83416	3.04587e-06
ENSMUSG00000019558	Slc6a8	0.0571116	4.59825	6.83614	0.000530741
ENSMUSG00000019659	Ccdc12	9.30447	49.6343	2.85657	1.23644e-06
ENSMUSG00000019731	Slc35e1	0.0147638	3.79105	8.21504	2.93627e-07
ENSMUSG00000019738	Polr2i	24.0417	101.801	2.5718	9.9757e-06
ENSMUSG00000019763	Rmnd1	2.18973	20.8743	2.93921	0.000138782
ENSMUSG00000019782	Rwdd1	4.74207	23.6298	2.66293	7.26012e-05
ENSMUSG00000019791	Hint3	1.66814	6.66779	2.91192	0.049991
ENSMUSG00000019795	Pcmt1	15.5251	78.3609	2.3012	4.42367e-07
ENSMUSG00000019797	1700021F05Rik	9.19567	54.9184	3.08459	2.50617e-08
ENSMUSG00000019804	Snx3	41.7652	266.646	3.18066	1.08011e-12
ENSMUSG00000019814	Ltv1	28.1738	95.7673	2.21034	3.4882e-07
ENSMUSG00000019822	Smpd2	0.33455	3.29569	3.6602	0.0148298
ENSMUSG00000019837	Gtf3c6	1.12147	66.6576	6.24496	3.62704e-19
ENSMUSG00000019848	Popdc3	0.0112187	2.08391	6.72196	0.0023892
ENSMUSG00000019863	Qrsl1	0.592882	3.89111	3.25343	0.0166116
ENSMUSG00000019873	Reep3	0.124145	1.19713	3.59436	0.00671521
ENSMUSG00000019891	Dcbld1	6.54179	19.4282	2.03729	6.11521e-05
ENSMUSG00000019900	Rfx6	0	2.8366	9.20342	0.00222871
ENSMUSG00000019942	Cdk1	7.73706	434.348	6.42215	3.9917e-34
ENSMUSG00000019960	Dusp6	0.718555	5.76896	3.39858	0.0232307
ENSMUSG00000019970	Sgk1	2.72741	9.26484	3.2826	0.00206218
ENSMUSG00000019975	Ikbip	1.0999	7.68762	2.54728	0.0208214
ENSMUSG00000019987	Arg1	0	7.5297	9.60549	5.92837e-07
ENSMUSG00000019989	Enpp3	0.279523	2.68593	3.79539	0.0067542
ENSMUSG00000020020	Usp44	0.0770776	1.4816	4.70789	0.00123306
ENSMUSG00000020027	Socs2	0.99058	14.6013	5.76356	1.77546e-08
ENSMUSG00000020029	Nudt4	6.47857	125.465	4.74009	4.59481e-21
ENSMUSG00000020057	Dram1	0.0207861	1.30559	5.60684	0.00731012
ENSMUSG00000020063	Sirt1	12.9261	122.746	3.68627	1.82654e-20
ENSMUSG00000020064	Herc4	1.61516	13.9809	3.62	8.98872e-10
ENSMUSG00000020067	Mypn	0.0741882	1.76567	4.86528	0.00319615
ENSMUSG00000020075	Ddx21	2.95355	25.7451	3.59507	2.27377e-11
ENSMUSG00000020087	Tysnd1	0.167707	8.42014	5.89804	4.6047e-05
ENSMUSG00000020091	Eif4ebp2	3.81168	17.3348	2.66816	0.000130859
ENSMUSG00000020099	Unc5b	0.00681647	1.28185	7.75884	1.30765e-06
ENSMUSG00000020111	Micu1	28.7961	72.4986	2.71285	5.00947e-07
ENSMUSG00000020114	Cand1	74.8545	92.4169	2.53106	8.51496e-15
ENSMUSG00000020116	Pno1	38.3435	193.783	2.80786	3.906e-08
ENSMUSG00000020131	Pcsk4	0	1.49972	6.95018	0.027691
ENSMUSG00000020133	2310011J03Rik	1.47365	39.2356	5.18922	3.64827e-10
ENSMUSG00000020135	Apc2	0.0870917	3.0479	5.62686	2.21939e-05
ENSMUSG00000020142	Slc1a4	0	2.5873	9.61891	8.52399e-10
ENSMUSG00000020149	Rab1	7.33202	100.942	3.93497	6.11087e-18
ENSMUSG00000020150	Gamt	0.191861	2.6782	3.87257	0.012952
ENSMUSG00000020153	Ndufs7	6.24736	20.2286	2.26479	0.0173762
ENSMUSG00000020182	Ddc	0	3.93303	7.88966	0.0139402
ENSMUSG00000020185	E2f7	0.0234347	4.24221	7.15246	4.72194e-07
ENSMUSG00000020190	Mknk2	8.89627	28.9081	2.17551	3.70394e-07
ENSMUSG00000020205	Phlda1	1.50476	5.428	2.24463	0.00942689
ENSMUSG00000020212	Mdm1	1.41252	4.32114	2.05764	0.025295
ENSMUSG00000020219	Timm13	0.305187	15.6551	5.92436	2.7112e-06
ENSMUSG00000020226	Slc5a4b	0	2.02918	8.97796	1.44542e-08
ENSMUSG00000020227	Irak3	0	2.90755	9.30362	1.06565e-05
ENSMUSG00000020267	Hint1	9.01849	155.684	4.55515	3.3162e-12
ENSMUSG00000020289	Nprl3	0.298271	2.37426	4.2356	0.037721
ENSMUSG00000020290	Xpo1	14.12	82.9878	3.01813	2.26422e-07
ENSMUSG00000020308	Tpgs1	1.32164	26.615	4.77332	1.60895e-06
ENSMUSG00000020317	Theg	0	6.82274	7.42948	0.000457554
ENSMUSG00000020323	Prss57	0	1.23583	7.39316	0.0264383
ENSMUSG00000020326	Ccng1	1.69268	7.02516	2.55595	0.00172945
ENSMUSG00000020328	Nudcd2	3.72458	39.3191	3.8945	1.60992e-08
ENSMUSG00000020329	Polrmt	3.46889	77.293	5.08679	6.83318e-14
ENSMUSG00000020330	Hmmr	5.16532	46.0161	4.61005	1.07714e-17
ENSMUSG00000020332	4930404A10Rik	3.84337	23.1771	3.02058	1.79549e-06
ENSMUSG00000020358	Hnrnpab	108.644	385.203	2.51257	1.71158e-12
ENSMUSG00000020388	Pdlim4	0	4.76474	8.56751	6.09971e-07
ENSMUSG00000020397	Med7	24.0974	107.476	2.82663	2.10154e-09
ENSMUSG00000020400	Tnip1	2.03128	36.5448	4.89107	6.18553e-19
ENSMUSG00000020407	Upp1	4.45733	75.8293	4.67325	7.77241e-09
ENSMUSG00000020412	Ascc2	1.49638	6.6092	2.61475	0.000779087
ENSMUSG00000020437	Myo1g	0.434661	2.61244	7.49868	0.00215488
ENSMUSG00000020439	Smtn	0	6.30563	10.0158	1.25787e-07
ENSMUSG00000020447	Npc1l1	0	3.34261	10.1986	3.56293e-13
ENSMUSG00000020457	Drg1	2.15898	98.468	6.12602	4.29793e-21
ENSMUSG00000020458	Rtn4	16.1549	61.9594	2.54529	1.75764e-06
ENSMUSG00000020460	Rps27a	0.493952	23.3917	6.36597	3.15497e-09
ENSMUSG00000020461	Clhc1	0	10.5166	10.0587	2.70446e-08
ENSMUSG00000020475	Pgam2	0	3.19715	7.35902	0.0241746
ENSMUSG00000020476	Dbnl	1.49492	12.1649	3.6362	2.82232e-05
ENSMUSG00000020477	Mrps24	3.38738	89.802	5.23347	4.133e-12
ENSMUSG00000020484	Xbp1	0	1.16406	7.57189	0.0012728
ENSMUSG00000020485	Supt4a	3.29435	86.9906	5.39832	4.73526e-16
ENSMUSG00000020493	Prr11	0.350094	22.6425	6.35754	5.03255e-21
ENSMUSG00000020526	Znhit3	3.16321	560.607	7.90025	5.15927e-30
ENSMUSG00000020532	Acaca	0.994105	3.01937	2.34955	0.0320428
ENSMUSG00000020534	Shmt1	0.695238	187.71	8.90373	3.77817e-49
ENSMUSG00000020537	Drg2	2.38317	29.2717	4.22326	7.78919e-10
ENSMUSG00000020544	Cox11	6.86446	21.8999	2.35481	0.00741752
ENSMUSG00000020547	Bzw2	12.1998	45.4995	2.36272	0.00011323
ENSMUSG00000020572	Nampt	2.29195	26.0937	3.94266	2.53183e-12
ENSMUSG00000020600	Slc7a15	0	1.1675	7.32043	0.0490901
ENSMUSG00000020629	Adi1	6.25479	97.9212	4.51662	3.79695e-15
ENSMUSG00000020635	Fkbp1b	0.402902	7.29591	4.41075	0.0163385
ENSMUSG00000020636	Allc	0	3.22645	8.34327	0.00411503
ENSMUSG00000020644	Id2	1.85155	13.8131	3.30396	0.00604377
ENSMUSG00000020651	Slc26a4	0	1.20471	8.13451	0.00194109
ENSMUSG00000020654	Adcy3	0.0488748	1.36294	4.62228	0.0117902
ENSMUSG00000020659	Cbll1	4.55898	36.0298	3.8075	2.4202e-18
ENSMUSG00000020660	Pomc	0.755321	6.13489	3.59242	0.00425849
ENSMUSG00000020668	Kif3c	0.0521744	14.8828	8.74384	1.2462e-15
ENSMUSG00000020673	Tpo	0.0219682	3.59858	7.12305	1.58484e-05
ENSMUSG00000020677	Ddx52	11.531	58.7672	2.88022	4.15225e-13
ENSMUSG00000020691	Mettl2	0.400558	60.8311	7.43259	3.53516e-15
ENSMUSG00000020692	Nle1	0.825404	25.6269	6.01686	3.46024e-09
ENSMUSG00000020698	Cct6b	0	1.70419	7.78873	0.00343246
ENSMUSG00000020700	Map3k3	0.00949503	18.8117	10.9477	1.95065e-28
ENSMUSG00000020718	Polg2	0.436718	6.12281	4.4275	0.00101368
ENSMUSG00000020733	Slc9a3r1	1.90667	20.3006	3.88829	1.37263e-06
ENSMUSG00000020736	Nt5c	0.250888	8.8365	5.37581	0.0150057
ENSMUSG00000020737	Hn1	29.8645	373.66	5.06911	1.55258e-22
ENSMUSG00000020740	Gga3	9.53263	33.3659	2.31936	1.2852e-07
ENSMUSG00000020755	Sap30bp	8.92206	30.8419	3.87457	5.33874e-13
ENSMUSG00000020758	Itgb4	1.07121	4.53373	2.61752	0.00104586
ENSMUSG00000020766	Galk1	0.763722	5.44856	3.33754	0.0216507
ENSMUSG00000020775	Mrpl38	4.23503	32.1756	3.20748	7.63529e-07
ENSMUSG00000020777	Acox1	5.31666	18.2881	2.89826	1.77027e-06
ENSMUSG00000020778	Ten1	2.72582	41.1532	4.37713	0.000327218
ENSMUSG00000020781	Tsen54	1.10672	25.5431	5.18823	8.83024e-10
ENSMUSG00000020802	Ube2o	14.6833	108.533	3.28064	5.94121e-17
ENSMUSG00000020804	Aanat	0.0181079	1.07324	5.20969	0.0463881
ENSMUSG00000020812	1810032O08Rik	0.349607	11.5501	5.84152	0.000153033
ENSMUSG00000020818	Mfsd11	0.574638	40.4742	4.3685	8.32295e-06
ENSMUSG00000020831	0610010K14Rik	13.4493	49.2252	2.3429	0.00145631
ENSMUSG00000020834	Dhrs13	0.399125	4.7912	3.97533	0.00825802
ENSMUSG00000020839	Tmigd1	0.297757	6.30395	6.63912	6.81831e-05
ENSMUSG00000020843	Timm22	0	39.6938	11.9089	3.21441e-19
ENSMUSG00000020844	Nxn	1.33719	3.69219	2.83317	0.0205496
ENSMUSG00000020846	Fam101b	0.03253	3.45371	7.16585	2.51463e-05
ENSMUSG00000020857	Nme2	0.0795677	126.132	10.0342	9.03112e-32
ENSMUSG00000020859	Spag9	0.464344	5.59747	4.43031	8.51129e-13
ENSMUSG00000020869	Lrrc59	5.79216	27.9978	2.73951	1.85427e-06
ENSMUSG00000020878	Lrrc46	0	2.10617	7.62463	0.00405605
ENSMUSG00000020882	Cacnb1	0	3.06616	8.948	0.000223186
ENSMUSG00000020886	Dlg4	0	1.7674	6.40363	0.0366946
ENSMUSG00000020892	Aloxe3	0.726379	4.29283	3.97542	0.00497629
ENSMUSG00000020898	Ctc1	2.76863	59.0601	4.56171	4.80797e-14
ENSMUSG00000020899	Pfas	0.0162658	2.73335	6.56784	3.43627e-05
ENSMUSG00000020904	Wdr16	0.209836	8.71797	5.86728	0.000481238
ENSMUSG00000020911	Krt19	0.0208559	3.25119	6.78706	0.013118
ENSMUSG00000020921	Tmem101	1.62025	7.02753	2.59638	0.0234029
ENSMUSG00000020922	Lsm12	4.13968	14.4568	2.71427	0.00019023
ENSMUSG00000020923	Ubtf	5.59517	85.6047	4.62041	3.00912e-24
ENSMUSG00000020937	Plcd3	0	7.63418	10.1304	2.86408e-06
ENSMUSG00000020941	Map3k14	0	5.54072	10.382	3.73822e-10
ENSMUSG00000020949	Fkbp3	2.20112	67.7415	5.35388	5.84243e-13
ENSMUSG00000020954	Strn3	1.96918	20.8399	3.84607	6.9963e-11
ENSMUSG00000020955	Ap4s1	1.84028	29.8309	4.48093	6.68711e-10
ENSMUSG00000020973	Dnaaf2	0.146064	22.9749	7.6414	9.8599e-27
ENSMUSG00000020988	L2hgdh	0.305696	50.415	7.80541	2.12831e-23
ENSMUSG00000021018	Polr2h	11.5853	59.8028	2.82787	3.49876e-06
ENSMUSG00000021023	1110008L16Rik	2.05068	13.3441	3.13635	1.79091e-07
ENSMUSG00000021024	Psma6	40.6582	169.527	2.75666	2.45271e-07
ENSMUSG00000021028	Mbip	6.40722	33.5385	2.81072	3.12654e-05
ENSMUSG00000021036	Sptlc2	45.3677	161.946	2.89599	1.73229e-08
ENSMUSG00000021038	Vipas39	1.82545	12.567	3.23301	3.78172e-05
ENSMUSG00000021040	Slirp	1.45103	8.49884	3.70382	9.36088e-05
ENSMUSG00000021041	2700073G19Rik	0	1.62137	7.2377	0.000379157
ENSMUSG00000021054	Sgpp1	0.502208	37.2429	6.57954	9.70927e-29
ENSMUSG00000021072	Tmx1	0.578925	7.30651	4.49691	0.000128565
ENSMUSG00000021078	Tomm20l	0	1.66405	5.74451	0.0145574
ENSMUSG00000021108	Prkch	0.005566	2.61951	8.1278	5.61392e-05
ENSMUSG00000021116	Eif2s1	6.76551	36.855	2.90756	2.09617e-12
ENSMUSG00000021120	Pigh	0.921291	6.5836	3.30138	0.0151457
ENSMUSG00000021179	Nrde2	0.350969	2.65167	3.37456	0.00532477
ENSMUSG00000021218	Gdi2	67.2592	213.068	2.13701	1.372e-09
ENSMUSG00000021234	Fam161b	2.47835	6.33486	2.24628	0.00561458
ENSMUSG00000021235	Coq6	2.32632	15.03	2.9885	0.00148539
ENSMUSG00000021241	Isca2	0.604182	26.1105	5.97596	5.08322e-06
ENSMUSG00000021243	Fcf1	3.17499	43.1151	4.28644	1.7109e-07
ENSMUSG00000021245	Mlh3	0.163444	2.70375	4.50175	6.71897e-05
ENSMUSG00000021253	Tgfb3	0.846435	5.85997	3.22678	0.000154594
ENSMUSG00000021258	Ccnk	4.50354	16.7305	2.33877	8.01577e-05
ENSMUSG00000021263	Degs2	0.781779	3.3436	2.23237	0.0117597
ENSMUSG00000021264	Yy1	0.935477	108.582	7.46042	4.57943e-33
ENSMUSG00000021273	Fdft1	29.1895	135.63	2.67984	3.3219e-14
ENSMUSG00000021278	Amn	0	9.92954	10.2361	2.32585e-06
ENSMUSG00000021282	Eif5	93.6779	418.223	2.38558	2.87789e-12
ENSMUSG00000021302	Ggps1	1.97515	9.60139	2.72249	0.000704726
ENSMUSG00000021306	Gpr137b	6.03849	47.4131	3.47118	3.41053e-14
ENSMUSG00000021327	Zkscan3	0.0295533	1.05507	5.03108	0.0130144
ENSMUSG00000021360	Gcnt2	2.76001	29.7823	3.85332	1.96505e-08
ENSMUSG00000021361	Tmem14c	11.0073	74.107	3.20726	2.7416e-08
ENSMUSG00000021379	Id4	0.173582	2.59339	4.33453	0.0105785
ENSMUSG00000021417	Eci2	2.74199	6.35067	3.0664	0.0111509
ENSMUSG00000021418	Rpp40	0.347393	79.7926	7.29465	1.08681e-11
ENSMUSG00000021453	Gadd45g	0.0351542	7.20766	7.55222	0.000667678
ENSMUSG00000021477	Ctsl	0.802021	565.721	9.90976	1.02044e-40
ENSMUSG00000021481	Zfp346	1.34339	22.8638	4.57324	1.5238e-07
ENSMUSG00000021482	Aaed1	0	3.29676	7.73745	0.000374692
ENSMUSG00000021485	Mxd3	0.0117465	3.26585	7.07157	0.000730039
ENSMUSG00000021486	Prelid1	40.4945	137.794	2.24935	2.9904e-07
ENSMUSG00000021494	Ddx41	4.9828	19.4037	2.47011	0.000218343
ENSMUSG00000021495	Fam193b	0.160102	1.47194	3.63849	0.0138445
ENSMUSG00000021497	Txndc15	5.2954	39.6125	3.34887	4.273e-09
ENSMUSG00000021501	Caml	1.45194	81.6022	6.26648	1.89349e-29
ENSMUSG00000021504	B4galt7	0	1.64802	8.00485	0.000431475
ENSMUSG00000021514	Zfp369	0	11.8462	9.97169	2.00498e-12
ENSMUSG00000021536	Adcy2	4.05853	22.6439	2.95946	0.00011736
ENSMUSG00000021550	2210016F16Rik	0.402936	7.77271	4.71151	3.95414e-07
ENSMUSG00000021567	Nkd2	0.0951919	1.29183	3.91675	0.0470666
ENSMUSG00000021569	Trip13	2.50924	40.8477	4.45054	3.01757e-14
ENSMUSG00000021583	Erap1	0	2.08825	9.36436	9.18547e-07
ENSMUSG00000021590	Spata9	0	2.49401	7.42889	0.00762464
ENSMUSG00000021594	Srd5a1	0.0458941	2.84829	5.66103	0.000184042
ENSMUSG00000021595	Nsun2	16.0276	72.4986	2.64854	7.74452e-08
ENSMUSG00000021638	Ocln	1.66462	9.88749	3.02547	0.000532097
ENSMUSG00000021665	Hexb	0.0764812	64.8122	11.0227	2.92028e-33
ENSMUSG00000021681	Aggf1	10.367	52.1877	2.81464	3.13262e-10
ENSMUSG00000021690	Jmy	1.12193	38.1217	5.55231	3.21227e-29
ENSMUSG00000021703	Serinc5	1.10306	4.1615	2.36506	0.000188712
ENSMUSG00000021709	Erbb2ip	1.75075	7.10963	2.62056	1.29907e-05
ENSMUSG00000021731	Mrps30	3.67993	76.1318	4.84791	2.00864e-18
ENSMUSG00000021737	Psmd6	10.5567	40.7147	2.38589	1.13384e-05
ENSMUSG00000021748	Pdhb	12.8559	72.5301	2.97033	1.23574e-09
ENSMUSG00000021752	Kctd6	1.33544	12.9544	3.68513	5.28549e-06
ENSMUSG00000021775	Nr1d2	1.40249	4.57318	2.62604	0.0074424
ENSMUSG00000021806	Nid2	0	4.8856	10.8699	7.13435e-09
ENSMUSG00000021831	Ero1l	0.158421	9.04763	6.50917	6.25164e-14
ENSMUSG00000021867	Tmem254b	0.44556	8.0559	4.65698	3.24451e-06
ENSMUSG00000021868	Ppif	1.83175	8.95878	2.76871	0.00516149
ENSMUSG00000021877	Arf4	14.7417	73.1356	2.89532	6.6491e-08
ENSMUSG00000021884	Hacl1	0.0798149	5.12146	5.6045	2.56388e-05
ENSMUSG00000021890	Eaf1	1.9456	15.9926	3.53651	3.66825e-10
ENSMUSG00000021895	Arhgef3	1.79031	5.4549	2.07614	0.0115738
ENSMUSG00000021905	Dph3	6.76559	84.4246	2.75911	5.62687e-08
ENSMUSG00000021930	Spryd7	7.19073	36.7035	3.34752	2.24502e-09
ENSMUSG00000021938	Pspc1	1.02338	26.5576	5.45346	1.52225e-14
ENSMUSG00000021939	Ctsb	0.983352	116.749	7.33394	7.10777e-31
ENSMUSG00000021944	Gata4	31.8605	108.692	2.16794	5.58508e-10
ENSMUSG00000021948	Prkcd	1.69166	101.641	6.27946	4.34617e-15
ENSMUSG00000021951	N6amt2	0.874444	95.1642	7.18205	4.46492e-11
ENSMUSG00000021953	Tdh	0.570557	12.9961	5.49405	1.64172e-07
ENSMUSG00000021965	Ska3	6.68659	55.3304	3.47558	1.5128e-13
ENSMUSG00000021967	Mrp63	7.64313	26.4763	2.29009	7.62736e-06
ENSMUSG00000021972	Hmbox1	4.12821	13.7603	2.39194	0.000313484
ENSMUSG00000021996	Esd	2.92925	8.60679	2.10166	0.0082285
ENSMUSG00000022003	Slc25a30	0.322105	4.54065	4.16825	0.00747832
ENSMUSG00000022009	Nufip1	3.67239	67.4927	4.67189	8.69054e-27
ENSMUSG00000022013	Dnajc15	2.68868	102.737	5.70143	1.92926e-15
ENSMUSG00000022018	Rgcc	0.503557	6.7182	4.18609	0.00139863
ENSMUSG00000022019	Tdrd3	13.2981	38.6168	2.06601	3.12456e-05
ENSMUSG00000022035	Ccdc25	6.85129	70.5473	3.81599	1.28455e-18
ENSMUSG00000022037	Clu	0	5.84917	9.57026	1.19823e-08
ENSMUSG00000022040	Ephx2	0.181345	3.48962	4.52747	0.00679241
ENSMUSG00000022051	Bnip3l	41.5551	93.3306	2.60696	4.09664e-11
ENSMUSG00000022055	Nefl	0	5.48715	10.4816	0.00050647
ENSMUSG00000022075	Rhobtb2	0.728856	4.67203	3.17304	6.68266e-06
ENSMUSG00000022094	Slc39a14	0	2.4327	9.59819	2.34312e-05
ENSMUSG00000022099	Epb4.9	0.00343457	2.31463	8.33979	2.73089e-10
ENSMUSG00000022114	Spry2	0	8.55958	10.3749	5.45007e-13
ENSMUSG00000022159	Rab2b	3.94793	49.0121	3.70306	2.55424e-12
ENSMUSG00000022178	Ajuba	0	33.2514	13.1438	6.04994e-27
ENSMUSG00000022193	Psmb5	0.921155	50.3912	6.0967	1.11244e-16
ENSMUSG00000022214	Dcaf11	10.2136	31.1632	3.24951	2.02356e-07
ENSMUSG00000022216	Psme1	0.1621	24.5559	8.28331	5.05562e-10
ENSMUSG00000022223	Sdr39u1	0.0128259	2.57237	6.6901	0.00249301
ENSMUSG00000022283	Pabpc1	8.37869	193.015	5.50592	1.16466e-25
ENSMUSG00000022286	Grhl2	0.999139	20.6467	5.53687	9.84106e-22
ENSMUSG00000022305	Lrp12	0.206143	1.55145	3.3874	0.00617687
ENSMUSG00000022312	Eif3h	6.00453	197.651	5.5025	2.75303e-32
ENSMUSG00000022313	Utp23	0.259854	93.3822	8.81346	1.49729e-18
ENSMUSG00000022330	Osr2	0.654662	12.3159	4.74518	1.09048e-06
ENSMUSG00000022335	Zfat	1.69494	13.65	3.53375	0.000140933
ENSMUSG00000022346	Myc	0.024408	7.85179	8.58238	6.99713e-11
ENSMUSG00000022350	E430025E21Rik	5.40814	24.1612	2.62506	8.71315e-09
ENSMUSG00000022351	Sqle	4.96464	100.289	4.7972	1.06141e-26
ENSMUSG00000022354	Ndufb9	21.4039	62.9462	2.01041	0.000610719
ENSMUSG00000022359	Wdyhv1	0	18.2301	10.7187	1.43108e-13
ENSMUSG00000022362	9130401M01Rik	1.82133	19.514	4.04631	4.36786e-05
ENSMUSG00000022378	Fam49b	0.0719857	3.69383	5.77719	0.00825769
ENSMUSG00000022382	Wnt7b	0	2.85866	9.54054	0.0051948
ENSMUSG00000022389	Tef	0.0450693	19.0753	10.0784	6.79058e-28
ENSMUSG00000022391	Rangap1	0.159341	46.742	8.46106	2.41468e-30
ENSMUSG00000022394	L3mbtl2	14.0992	59.2493	2.59242	4.18314e-10
ENSMUSG00000022407	Adsl	1.24153	121.411	7.21244	1.0793e-32
ENSMUSG00000022412	Smcr7l	2.11904	11.3639	3.00887	3.29974e-10
ENSMUSG00000022414	Tab1	0	1.06214	7.90031	0.000122192
ENSMUSG00000022415	Syngr1	0.158023	54.0614	9.0679	2.60445e-10
ENSMUSG00000022421	Nptxr	0.176626	1.44626	3.55212	0.0211941
ENSMUSG00000022422	Dscc1	3.3185	17.5207	2.8706	7.20876e-05
ENSMUSG00000022427	Tomm22	20.4104	307.359	4.36353	9.28364e-21
ENSMUSG00000022432	Smc1b	8.99058	32.0118	2.30302	0.000176882
ENSMUSG00000022442	Ttll1	1.42225	15.5612	4.06808	9.17556e-06
ENSMUSG00000022474	Pmm1	6.35258	339.92	6.17156	4.79619e-25
ENSMUSG00000022476	Polr3h	2.02623	76.6851	5.7371	4.47407e-25
ENSMUSG00000022488	Nckap1l	0.849591	2.87725	2.24828	0.0132194
ENSMUSG00000022496	Tnfrsf17	0	5.13131	7.9894	7.09674e-05
ENSMUSG00000022504	Ciita	0	3.46767	10.5086	5.28914e-11
ENSMUSG00000022507	1810013L24Rik	20.0097	73.5325	2.35104	3.92775e-10
ENSMUSG00000022515	Anks3	0.2214	5.7387	5.1296	0.000246359
ENSMUSG00000022519	Srl	0.451626	7.33544	4.20574	6.6796e-05
ENSMUSG00000022526	Zfp251	0	3.03006	9.67058	1.84317e-05
ENSMUSG00000022528	Hes1	0.282471	3.0716	4.64255	0.0262015
ENSMUSG00000022529	Zfp263	1.73206	12.0365	3.28303	2.10676e-07
ENSMUSG00000022538	Lsg1	9.59753	43.4322	3.40457	7.18244e-14
ENSMUSG00000022540	Rogdi	4.2749	43.3024	3.84394	1.31472e-05
ENSMUSG00000022543	4930451G09Rik	0.104545	7.92291	6.38051	1.358e-05
ENSMUSG00000022545	Ercc4	3.45709	15.1183	3.93952	9.77589e-08
ENSMUSG00000022546	Gpt	0	2.83441	8.51475	1.40368e-05
ENSMUSG00000022550	Adck5	1.69363	19.0381	5.37732	3.61606e-05
ENSMUSG00000022551	Cyc1	3.16725	17.9629	2.9846	0.000934676
ENSMUSG00000022554	Fam203a	0.683906	7.48726	3.91533	0.000457727
ENSMUSG00000022557	Bop1	0.863345	27.8852	5.50305	1.10715e-12
ENSMUSG00000022560	Slc52a2	1.98473	7.94995	2.46865	0.000148047
ENSMUSG00000022562	Oplah	0	1.73029	8.60372	0.00733109
ENSMUSG00000022564	Grina	8.77291	28.1665	2.15885	0.00194575
ENSMUSG00000022565	Plec	0.205767	1.318	4.63825	3.82402e-05
ENSMUSG00000022568	Scrib	0.632859	11.0746	4.25072	7.32814e-06
ENSMUSG00000022570	Tsta3	0.790544	5.15484	3.19847	0.0215482
ENSMUSG00000022575	Gsdmd	0	6.13291	9.61805	5.68319e-06
ENSMUSG00000022604	Cep97	0.968676	17.2023	2.995	0.0011488
ENSMUSG00000022614	Lmf2	1.85322	9.07369	2.77444	1.75845e-05
ENSMUSG00000022615	Tymp	0.0988742	4.4762	6.02803	5.69656e-07
ENSMUSG00000022639	5330426P16Rik	0	7.40936	7.74462	0.00183694
ENSMUSG00000022668	Gtpbp8	0.321277	1.76825	3.58567	0.00549109
ENSMUSG00000022672	Prkdc	0.967192	3.50375	2.56564	6.6543e-06
ENSMUSG00000022682	Rrn3	8.3616	61.8687	3.35557	7.39826e-16
ENSMUSG00000022702	Hira	2.73377	30.3587	3.36001	1.24343e-09
ENSMUSG00000022706	Mrpl40	33.9846	433.39	3.94772	1.28914e-19
ENSMUSG00000022711	Pmm2	0.326147	4.96436	5.74748	1.87154e-06
ENSMUSG00000022748	Cmss1	0.749525	13.0212	4.34429	0.000387929
ENSMUSG00000022752	Tomm70a	0.394027	10.7412	5.20839	3.50274e-09
ENSMUSG00000022757	Tfg	32.634	110.151	2.17663	7.47789e-10
ENSMUSG00000022759	4930451C15Rik	0	1.75408	7.84116	0.000631365
ENSMUSG00000022760	Thap7	7.8508	30.168	2.70201	0.000577927
ENSMUSG00000022761	Lztr1	1.06241	8.34553	4.04096	4.94857e-05
ENSMUSG00000022768	Ccdc116	0	1.57921	8.86336	6.70792e-05
ENSMUSG00000022781	Pak2	1.19085	7.17477	3.02754	2.06621e-07
ENSMUSG00000022792	Yars2	1.19872	7.07019	3.77532	0.00739375
ENSMUSG00000022797	Tfrc	0.56221	81.0723	8.24237	1.63386e-19
ENSMUSG00000022800	Fyttd1	21.5117	35.9287	2.39253	3.14658e-06
ENSMUSG00000022812	Gsk3b	13.6674	64.1856	2.20287	3.48884e-07
ENSMUSG00000022814	Umps	1.73332	22.7447	4.13985	5.19567e-09
ENSMUSG00000022817	Itgb5	2.28202	54.0907	5.04161	1.87328e-16
ENSMUSG00000022824	Muc13	0	1.56624	8.45021	0.00108102
ENSMUSG00000022841	Ap2m1	2.85043	8.28083	2.06354	0.000573196
ENSMUSG00000022842	Ece2	1.57912	24.5256	4.34595	3.50402e-06
ENSMUSG00000022848	Dirc2	5.21917	39.9558	3.5152	1.87505e-08
ENSMUSG00000022855	Senp2	1.64433	9.23532	2.98161	7.73457e-08
ENSMUSG00000022863	Btg3	0.0217459	1.88263	5.7566	1.23487e-05
ENSMUSG00000022864	D16Ertd472e	9.7296	195.322	4.81929	3.38542e-26
ENSMUSG00000022865	Cxadr	0.820153	17.3162	5.11338	4.55442e-11
ENSMUSG00000022875	Kng1	0	2.3859	8.64161	0.00592475
ENSMUSG00000022881	Rfc4	2.71972	15.665	2.98007	0.000174388
ENSMUSG00000022890	Atp5j	7.64542	79.9732	4.04251	8.24568e-07
ENSMUSG00000022901	Cd86	0	2.31701	7.90091	0.0331006
ENSMUSG00000022905	Kpna1	0.0471665	65.7757	12.5352	7.35168e-72
ENSMUSG00000022906	Parp9	0.593841	7.74014	4.45485	1.0295e-05
ENSMUSG00000022945	Chaf1b	3.28855	18.8773	2.97989	1.06711e-05
ENSMUSG00000022956	Atp5o	2.3567	45.4303	4.93411	4.98134e-09
ENSMUSG00000022962	Gart	2.28739	18.2481	3.90419	2.05828e-08
ENSMUSG00000022965	Ifngr2	0	2.00671	7.09417	0.0197792
ENSMUSG00000022967	Ifnar1	4.5475	9.95398	3.41474	1.42197e-07
ENSMUSG00000022999	Lmbr1l	0.754312	11.2563	4.43876	3.57146e-06
ENSMUSG00000023008	Fmnl3	21.8342	63.8895	2.01599	3.89155e-06
ENSMUSG00000023018	Smarcd1	0.010447	5.02666	8.88971	2.66039e-13
ENSMUSG00000023019	Gpd1	0	6.3776	10.3153	1.09778e-09
ENSMUSG00000023043	Krt18	0	4.93958	8.942	0.000226491
ENSMUSG00000023045	Soat2	0.381364	10.539	5.59128	0.000174011
ENSMUSG00000023047	Amhr2	0.207746	71.588	10.6703	1.72058e-36
ENSMUSG00000023048	Prr13	33.3603	391.254	4.07372	5.39287e-22
ENSMUSG00000023050	Map3k12	0.35363	1.44638	2.55022	0.0494349
ENSMUSG00000023051	Tarbp2	2.46689	20.4125	3.83975	2.30471e-05
ENSMUSG00000023067	Cdkn1a	3.44633	14.3013	3.61069	2.06063e-05
ENSMUSG00000023075	Akirin1	1.25841	18.3387	4.32702	8.18431e-13
ENSMUSG00000023104	Rfc2	1.56829	10.8947	3.23415	3.67047e-05
ENSMUSG00000023106	Denr	13.8832	74.5657	3.72867	1.10979e-13
ENSMUSG00000023118	Sympk	2.90826	8.52664	2.33912	0.000375024
ENSMUSG00000023150	Ivns1abp	3.21296	33.615	3.87288	9.64445e-13
ENSMUSG00000023153	Tmem52	0	1.33277	6.34317	0.0479907
ENSMUSG00000023156	Rpp14	1.68297	64.2484	5.73589	7.45429e-29
ENSMUSG00000023210	Lcn9	0	3.02106	7.28018	0.0257028
ENSMUSG00000023224	Serping1	0	8.02207	9.99596	9.04669e-07
ENSMUSG00000023243	Kcnk5	3.82324	12.8785	2.26001	0.00051801
ENSMUSG00000023262	Acy1	0.153447	4.65039	5.29044	0.0072849
ENSMUSG00000023286	Ube2j2	6.26174	80.9519	4.23817	6.9959e-15
ENSMUSG00000023289	Sva	0	14.255	8.96317	4.4325e-05
ENSMUSG00000023333	Gcm1	0	4.02054	9.2069	0.00608229
ENSMUSG00000023393	Slc17a9	0.0926807	1.87999	4.59945	0.00971322
ENSMUSG00000023456	Tpi1	4.5838	14.4452	2.15833	0.0128972
ENSMUSG00000023467	Tulp2	0.3734	2.22818	3.38728	0.00704688
ENSMUSG00000023484	Prph	0	2.69932	8.44948	0.0102081
ENSMUSG00000023755	Rhebl1	40.6833	127.875	2.10441	0.000204497
ENSMUSG00000023764	Sfi1	3.32746	56.6558	4.06941	7.87994e-13
ENSMUSG00000023832	Acat2	1.50918	10.8429	3.37676	5.45193e-06
ENSMUSG00000023852	Chd1	16.5133	39.5939	3.16895	6.50144e-15
ENSMUSG00000023861	Mpc1	22.1521	76.6605	2.28931	2.4695e-06
ENSMUSG00000023882	Zfp54	0.182338	23.411	7.59197	2.83565e-14
ENSMUSG00000023892	Zfp51	8.6963	37.0119	2.57088	0.000121964
ENSMUSG00000023905	Tnfrsf12a	0.228626	262.228	11.0146	4.51068e-35
ENSMUSG00000023906	Cldn6	0.0708328	42.0701	8.87916	1.80785e-26
ENSMUSG00000023911	Flywch2	0	16.7546	9.38865	1.96057e-10
ENSMUSG00000023935	Spats1	0.0136891	1.40875	5.73821	0.019309
ENSMUSG00000023951	Vegfa	0	2.46711	7.68814	0.00290914
ENSMUSG00000023953	Polh	0.288908	6.47207	4.88921	4.81255e-06
ENSMUSG00000023971	Rrp36	9.84523	42.1291	2.53602	1.81041e-05
ENSMUSG00000023973	Cnpy3	2.13259	18.1086	3.83782	5.18845e-06
ENSMUSG00000023979	Guca1b	0	1.97636	7.82448	0.00845409
ENSMUSG00000023982	Guca1a	0.395679	322.896	10.2381	4.59252e-41
ENSMUSG00000023984	Gm20517	0.315456	6.16662	5.06041	0.000414259
ENSMUSG00000023988	Bysl	0.402438	30.9654	6.71096	8.5921e-14
ENSMUSG00000023990	Tfeb	0.0312528	11.7964	8.32279	3.75151e-11
ENSMUSG00000023991	Foxp4	0.00351458	1.04714	6.98254	0.00243527
ENSMUSG00000024007	Ppil1	0.503778	62.0488	7.52721	4.14469e-23
ENSMUSG00000024014	Pim1	1.38193	5.57081	2.47142	0.00406227
ENSMUSG00000024018	Ccdc167	0	3.93738	7.84238	0.00664171
ENSMUSG00000024033	Rsph1	0.690586	9.39511	4.13308	0.000905748
ENSMUSG00000024037	Wdr4	0.114261	41.6349	8.47362	4.26255e-18
ENSMUSG00000024045	Akap8	6.55746	77.7445	4.02323	1.97478e-23
ENSMUSG00000024069	Slc30a6	0.155026	12.2658	6.92559	1.98706e-10
ENSMUSG00000024082	Ndufaf7	8.01391	24.0257	2.05262	0.00102061
ENSMUSG00000024095	Hnrpll	3.35133	15.622	2.70878	0.000195097
ENSMUSG00000024101	Wash	0.405817	3.55272	3.60862	0.000142156
ENSMUSG00000024118	1600002H07Rik	1.4849	25.5177	4.56274	8.09641e-12
ENSMUSG00000024121	Atp6v0c	10.0297	50.2032	2.86032	6.2106e-10
ENSMUSG00000024130	Abca3	0.267466	1.26738	2.61051	0.0239843
ENSMUSG00000024132	Eci1	0.859331	79.4569	7.04375	2.25752e-10
ENSMUSG00000024137	E4f1	3.65926	12.7167	2.30545	0.00117686
ENSMUSG00000024142	Mlst8	0.202829	3.11577	4.28727	0.000315249
ENSMUSG00000024146	Cript	27.8553	342.659	3.93554	1.63641e-23
ENSMUSG00000024158	Hagh	0.243226	22.5589	7.42345	2.07417e-07
ENSMUSG00000024160	Spsb3	0.125507	8.54773	6.35886	6.0132e-09
ENSMUSG00000024164	C3	0	3.37151	8.70628	0.0029161
ENSMUSG00000024170	Telo2	0.450494	14.1268	7.2743	6.77858e-09
ENSMUSG00000024177	Nme4	0.0906237	7.39708	7.03486	0.000501689
ENSMUSG00000024180	Tmem8	2.83375	25.0026	3.84393	1.36046e-09
ENSMUSG00000024181	Mrpl28	4.65842	123.072	5.13035	3.56161e-10
ENSMUSG00000024186	Rgs11	0.017732	48.0528	10.7513	9.52266e-19
ENSMUSG00000024187	Itfg3	3.68941	15.7123	2.76366	6.64286e-05
ENSMUSG00000024191	Bnip1	3.39495	22.491	3.47291	0.000157679
ENSMUSG00000024201	Kdm4b	0.501131	6.93405	4.59114	5.51316e-08
ENSMUSG00000024209	1700061G19Rik	0.288102	4.00838	3.86662	0.000864193
ENSMUSG00000024212	Mllt1	0.235824	3.95092	4.50118	6.51665e-05
ENSMUSG00000024217	Snrpc	0.853052	58.986	6.7212	1.8678e-25
ENSMUSG00000024219	Anks1	0.993769	3.0509	2.02744	0.0106113
ENSMUSG00000024232	Bambi	0.0063818	5.78145	9.807	1.48326e-17
ENSMUSG00000024241	Sos1	1.38437	17.1026	4.08951	9.86248e-13
ENSMUSG00000024260	Sap130	5.97814	19.4471	2.15948	4.85577e-06
ENSMUSG00000024283	Wac	4.76496	59.4274	4.14381	6.96671e-16
ENSMUSG00000024287	Thoc1	7.07754	23.4635	2.21752	6.01818e-06
ENSMUSG00000024294	Mib1	6.32005	23.7226	2.05766	9.44086e-05
ENSMUSG00000024309	H2-Ke2	3.94144	68.2137	4.13981	2.95241e-07
ENSMUSG00000024312	Wdr46	3.97176	19.563	2.77593	6.72158e-06
ENSMUSG00000024360	Etf1	27.8469	254.474	3.65105	1.6138e-19
ENSMUSG00000024366	Gfra3	0.478111	5.18288	3.8928	0.000881054
ENSMUSG00000024369	Nelfe	1.77136	90.8583	5.94513	1.63599e-18
ENSMUSG00000024370	Cdc23	4.68347	17.3129	3.23165	1.20629e-09
ENSMUSG00000024371	C2	1.40872	8.55959	3.56577	0.0130444
ENSMUSG00000024379	Tslp	1.13401	7.536	3.18769	0.0172876
ENSMUSG00000024382	Ercc3	4.61972	22.8682	3.05676	9.39209e-07
ENSMUSG00000024391	Apom	0	24.9174	10.7003	1.1529e-14
ENSMUSG00000024393	Prrc2a	7.9916	40.3819	2.23863	1.03035e-05
ENSMUSG00000024402	Lta	0	5.37092	9.03484	1.84181e-08
ENSMUSG00000024406	Pou5f1	76.2562	222.092	2.14181	3.01453e-06
ENSMUSG00000024414	Mrpl27	4.25127	16.1445	2.41726	0.0235745
ENSMUSG00000024429	Gnl1	3.15824	77.1804	5.11473	3.42136e-21
ENSMUSG00000024430	Cabyr	0.0479284	2.58706	6.74431	0.000273992
ENSMUSG00000024436	Mrps18b	5.9103	20.3684	2.84859	6.92844e-05
ENSMUSG00000024462	Gabbr1	0	3.46923	9.40975	0.000114238
ENSMUSG00000024521	Pmaip1	0.0217695	7.24247	8.06298	1.84037e-07
ENSMUSG00000024525	Impa2	5.36705	27.8919	2.84227	0.000158133
ENSMUSG00000024537	Psmg2	0.258394	7.1569	4.94265	0.00096347
ENSMUSG00000024570	Rbfa	0.966546	7.33884	3.37813	0.00168194
ENSMUSG00000024571	Gm16286	0.784029	127.673	8.6378	5.70031e-32
ENSMUSG00000024575	Pde6a	0.183962	1.80825	3.3353	0.0167524
ENSMUSG00000024580	Grpel2	0.274965	2.45591	3.69045	0.00768401
ENSMUSG00000024588	Fech	1.49181	6.40446	2.5794	0.00271674
ENSMUSG00000024597	Slc12a2	7.21577	65.2964	3.65101	2.41395e-17
ENSMUSG00000024610	Cd74	0	2.47066	7.68772	0.00140069
ENSMUSG00000024640	Psat1	0.217308	252.776	10.805	4.83447e-60
ENSMUSG00000024644	Cndp2	0.0473439	31.3931	9.68439	2.92714e-21
ENSMUSG00000024661	Fth1	29.9836	838.555	5.25786	1.55881e-33
ENSMUSG00000024663	Rab3il1	3.71967	20.6302	2.96599	1.66654e-07
ENSMUSG00000024665	Fads2	0	1.54999	7.382	0.0103416
ENSMUSG00000024670	Cd6	0	1.45786	7.87788	0.0100974
ENSMUSG00000024732	Ccdc86	14.3182	78.5751	2.94432	2.00568e-13
ENSMUSG00000024742	Fen1	1.09576	9.15777	3.44658	1.42279e-06
ENSMUSG00000024767	Otub1	3.09779	12.1274	2.86333	0.000275913
ENSMUSG00000024773	Atg2a	1.41876	5.7513	2.40558	1.78857e-05
ENSMUSG00000024774	Ankrd22	1.37415	91.5818	6.2169	5.37977e-09
ENSMUSG00000024785	Rcl1	8.18908	60.2283	3.38193	1.63411e-09
ENSMUSG00000024787	Snx15	0.829415	70.5464	7.59439	1.6919e-19
ENSMUSG00000024790	Sac3d1	1.62744	80.1821	6.16177	3.62356e-20
ENSMUSG00000024797	Vps51	6.29873	23.145	2.67814	0.00738233
ENSMUSG00000024800	Rpp30	7.01417	40.9816	3.01998	1.4976e-06
ENSMUSG00000024805	Pcgf5	3.88092	127.37	5.43181	3.07126e-23
ENSMUSG00000024817	Uhrf2	2.6998	9.58992	2.52594	0.000704502
ENSMUSG00000024824	Rad9a	0.177691	21.015	7.01977	1.19493e-18
ENSMUSG00000024826	Dpf2	4.5159	37.3103	3.71928	3.705e-12
ENSMUSG00000024827	Gldc	1.03805	44.691	5.91108	5.65302e-23
ENSMUSG00000024837	Dmrt1	0.00868113	2.07298	7.16305	0.000513219
ENSMUSG00000024841	Eif1ad	2.95496	45.5158	4.45484	1.16788e-14
ENSMUSG00000024842	Cabp4	0	1.03312	6.69773	0.0306745
ENSMUSG00000024843	Chka	0.96074	137.883	7.90627	6.08311e-34
ENSMUSG00000024846	Cst6	0	1.25046	8.61657	1.08305e-05
ENSMUSG00000024847	Aip	10.3085	82.0119	3.5346	6.10651e-06
ENSMUSG00000024851	Pitpnm1	0	1.82644	6.57467	0.00313353
ENSMUSG00000024858	Adrbk1	1.07286	21.8125	4.54557	1.93635e-09
ENSMUSG00000024862	Klc2	0.261551	1.33641	2.42175	0.0428302
ENSMUSG00000024875	Yif1a	1.44692	7.20542	2.84054	0.0228348
ENSMUSG00000024878	Cbwd1	0.547947	12.1175	4.85678	1.64696e-08
ENSMUSG00000024891	Slc29a2	1.6821	39.8973	5.08565	6.16088e-16
ENSMUSG00000024900	Cpt1a	0.155887	5.87248	5.71974	2.96919e-07
ENSMUSG00000024922	Ovol1	0.83246	11.1407	4.19366	3.49676e-08
ENSMUSG00000024935	Slc1a1	0.920189	28.8344	5.30633	2.04393e-09
ENSMUSG00000024939	Fam89b	1.52307	10.2964	3.20786	0.0050483
ENSMUSG00000024940	Ltbp3	0	1.93456	9.66447	3.65985e-10
ENSMUSG00000024941	Scyl1	3.92295	18.0737	2.68987	4.0923e-08
ENSMUSG00000024942	Capn1	0.146019	3.57798	4.93422	0.000117395
ENSMUSG00000024949	Sf1	10.3476	35.9546	2.06079	4.94135e-06
ENSMUSG00000024952	Rps6ka4	0.0849525	1.30637	4.39183	0.0211086
ENSMUSG00000024953	Prdx5	10.2154	95.5393	3.3093	6.30906e-09
ENSMUSG00000024955	Esrra	0.0151075	5.5934	8.49771	8.69603e-09
ENSMUSG00000024959	Bad	0.74194	13.3252	4.54348	0.000216976
ENSMUSG00000024962	Vegfb	0	2.16758	7.47278	0.000295061
ENSMUSG00000024963	Dnajc4	2.59251	24.3384	3.58107	0.000698913
ENSMUSG00000024965	Fermt3	0.155364	2.84791	4.50739	0.00252889
ENSMUSG00000024968	Rcor2	4.88028	30.3709	3.18379	6.28059e-10
ENSMUSG00000024993	Fam45a	3.83135	36.5373	3.66827	1.10883e-10
ENSMUSG00000024997	Prdx3	2.46433	14.3598	2.98075	0.00506955
ENSMUSG00000025025	Mxi1	0.26622	7.30024	5.14954	0.000135395
ENSMUSG00000025027	Xpnpep1	1.06832	60.1274	6.29374	2.38534e-30
ENSMUSG00000025034	Trim8	0.0647161	8.57877	8.13971	1.07242e-10
ENSMUSG00000025036	Sfxn2	0.602323	5.61229	3.70964	6.21211e-05
ENSMUSG00000025040	Fundc1	26.715	206.444	3.20878	3.36127e-08
ENSMUSG00000025047	Pdcd11	0.189261	15.389	6.86527	8.81658e-21
ENSMUSG00000025132	Arhgdia	8.6049	60.5616	3.29522	8.49631e-12
ENSMUSG00000025134	Alyref	2.22994	68.1752	5.5664	1.26914e-11
ENSMUSG00000025137	Pcyt2	0.367775	16.7854	5.72022	1.61576e-09
ENSMUSG00000025138	Sirt7	9.14634	62.9457	3.17834	9.85509e-11
ENSMUSG00000025141	Myadml2	0	14.045	8.36164	2.0182e-06
ENSMUSG00000025155	Dus1l	2.61462	17.3525	3.05459	1.80815e-05
ENSMUSG00000025157	Zdhhc16	2.92428	26.1435	3.64612	2.66774e-08
ENSMUSG00000025158	Rfng	9.97776	34.1729	2.26522	3.7946e-07
ENSMUSG00000025161	Slc16a3	0	2.6548	9.36826	3.3924e-05
ENSMUSG00000025170	Rab40b	0.0747827	1.16962	4.44272	0.0417449
ENSMUSG00000025171	Ubtd1	7.39596	42.6749	2.97102	3.22237e-08
ENSMUSG00000025173	Wdr45b	1.33214	101.075	6.80545	4.24767e-27
ENSMUSG00000025176	Hoga1	0	1.11125	7.05532	0.0383801
ENSMUSG00000025178	Pi4k2a	0.696261	40.374	6.34285	1.90159e-23
ENSMUSG00000025190	Got1	9.7896	65.954	3.40726	8.90907e-11
ENSMUSG00000025192	Entpd7	0	4.02984	9.83166	6.61658e-09
ENSMUSG00000025196	Cpn1	0.976594	9.65338	3.78515	0.00249349
ENSMUSG00000025197	Cyp2c44	0.0841435	12.011	7.19413	2.22839e-07
ENSMUSG00000025199	Chuk	3.54262	12.4948	2.48064	5.89707e-06
ENSMUSG00000025202	Scd3	0.0163183	8.51496	8.71951	1.70155e-08
ENSMUSG00000025203	Scd2	0	2.76916	10.239	1.93012e-09
ENSMUSG00000025208	Mrpl43	0.235891	34.7542	7.7143	2.2511e-14
ENSMUSG00000025209	Peo1	1.42416	12.7543	3.60962	6.9681e-07
ENSMUSG00000025226	Fbxl15	2.62071	15.2802	3.09068	0.00198357
ENSMUSG00000025227	Tmem180	1.73611	8.37245	3.20204	0.00378239
ENSMUSG00000025232	Hexa	0.1473	2.37586	4.45163	0.00927425
ENSMUSG00000025237	Parp6	2.26103	7.72553	2.26018	0.00102356
ENSMUSG00000025246	Tbl1x	0.294765	3.89217	4.23905	0.000228084
ENSMUSG00000025264	Tsr2	0.334438	27.5682	6.22829	1.16505e-07
ENSMUSG00000025266	Gnl3l	0.292603	11.2148	6.03218	3.19546e-15
ENSMUSG00000025277	Abhd6	34.9368	118.122	2.66674	8.48377e-11
ENSMUSG00000025283	Sat1	22.2173	99.0569	2.71482	4.78617e-09
ENSMUSG00000025289	Prdx4	0.488551	237.386	9.2322	2.23415e-40
ENSMUSG00000025290	Rps24	7.276	162.503	5.23262	1.46977e-18
ENSMUSG00000025323	Sp4	0.11469	1.36032	3.91672	0.00392332
ENSMUSG00000025340	Rabgef1	3.51045	57.6606	4.72119	1.4314e-16
ENSMUSG00000025351	Cd63	0.0701237	37.0227	9.04146	1.14077e-17
ENSMUSG00000025352	Gdf11	0.029883	2.11419	6.63798	5.86953e-06
ENSMUSG00000025353	Ormdl2	2.63236	21.3775	3.49641	3.67156e-07
ENSMUSG00000025355	Mmp19	0	11.5836	11.5816	1.51258e-23
ENSMUSG00000025357	Dgka	0.011824	1.44756	6.83606	0.000767946
ENSMUSG00000025358	Cdk2	1.626	32.9048	4.86335	1.16233e-12
ENSMUSG00000025359	Pmel	0.274661	4.64804	4.44033	0.00535201
ENSMUSG00000025362	Rps26	7.67615	141.855	4.56419	3.75642e-12
ENSMUSG00000025364	Pa2g4	40.0454	241.171	3.53006	9.60448e-19
ENSMUSG00000025371	Chmp6	0	2.4375	8.14284	0.00173034
ENSMUSG00000025373	Rnf41	1.05459	11.2459	4.15148	5.12408e-09
ENSMUSG00000025374	Nabp2	3.73303	10.2574	2.02114	0.024912
ENSMUSG00000025384	2310003H01Rik	1.4023	8.00892	3.45592	0.00203379
ENSMUSG00000025386	Pde6g	0.0572732	4.24175	6.43884	0.005412
ENSMUSG00000025395	Prim1	7.08386	41.9378	2.92964	6.60769e-07
ENSMUSG00000025396	Hsd17b6	0.031021	15.9123	8.71246	5.26079e-06
ENSMUSG00000025409	Mbd6	2.13231	8.71422	2.32096	0.000724098
ENSMUSG00000025417	Pip4k2c	6.34705	42.6104	3.24489	2.37524e-12
ENSMUSG00000025439	Clns1a	12.4781	139.136	3.93252	4.64481e-15
ENSMUSG00000025466	Fuom	0	5.17712	7.55303	0.000390205
ENSMUSG00000025467	Prap1	0	20.2054	9.47602	0.000575171
ENSMUSG00000025487	Psmd13	0.841345	13.124	6.89836	2.38746e-09
ENSMUSG00000025491	Ifitm1	0.295369	10.1584	6.02216	0.000347253
ENSMUSG00000025494	Sigirr	0	3.64375	9.09033	4.12514e-09
ENSMUSG00000025495	Ptdss2	3.60928	106.562	5.99594	6.59632e-20
ENSMUSG00000025498	Irf7	0	5.60293	8.8298	1.90336e-05
ENSMUSG00000025499	Hras1	6.17694	33.5478	3.22465	5.17059e-07
ENSMUSG00000025500	1600016N20Rik	0	1.29758	7.61109	0.0171484
ENSMUSG00000025507	Lrdd	0	3.91451	9.85164	2.96745e-06
ENSMUSG00000025508	Rplp2	20.3903	42.8614	2.57201	8.92223e-05
ENSMUSG00000025509	Pnpla2	4.94769	17.9984	2.4865	1.57569e-05
ENSMUSG00000025511	Tspan4	0.121015	34.8533	8.67011	1.18764e-16
ENSMUSG00000025521	Tmem192	0.911854	19.9553	4.82978	2.33676e-05
ENSMUSG00000025532	Crcp	3.37825	55.781	5.51114	3.7764e-12
ENSMUSG00000025533	Asl	0	16.8385	10.4686	8.40674e-14
ENSMUSG00000025534	Gusb	0.093264	11.9447	8.50476	8.46791e-14
ENSMUSG00000025537	Phkg1	0.0532778	6.16245	6.18212	4.85187e-06
ENSMUSG00000025538	Sumf2	1.80606	6.20588	2.16172	0.0250295
ENSMUSG00000025545	Clybl	9.02152	54.2834	3.01891	3.82421e-08
ENSMUSG00000025555	Farp1	6.07353	12.4079	2.14785	0.000122651
ENSMUSG00000025572	Tmc6	0.045682	5.39682	6.52218	0.00770933
ENSMUSG00000025573	6030468B19Rik	0	3.26393	7.86695	6.0826e-05
ENSMUSG00000025612	Bach1	2.66251	18.4239	4.12617	2.33643e-13
ENSMUSG00000025616	Usp16	155.659	490.291	2.18197	5.75799e-12
ENSMUSG00000025645	Ccdc51	0	4.81573	9.7995	1.0463e-07
ENSMUSG00000025651	Uqcrc1	0.217438	30.3401	7.53308	7.23315e-14
ENSMUSG00000025716	Myo3a	0.26937	9.63827	5.59881	1.18128e-05
ENSMUSG00000025722	Wdr73	7.37941	49.0859	3.09286	3.67943e-09
ENSMUSG00000025723	Nmb	3.69547	28.0175	3.45158	0.0123171
ENSMUSG00000025730	Rab40c	0.255416	49.9494	8.09493	8.47942e-20
ENSMUSG00000025736	Jmjd8	0.151157	1.80334	6.42141	0.000657738
ENSMUSG00000025742	Prps2	0.196636	8.55257	6.15534	1.40824e-05
ENSMUSG00000025747	Tyms	5.57977	22.0869	2.29303	0.00690322
ENSMUSG00000025764	Phf17	0.0201919	7.20214	8.39337	8.63783e-14
ENSMUSG00000025779	Ly96	0.661753	5.54242	3.35391	0.027718
ENSMUSG00000025786	Zdhhc3	4.51984	15.7614	2.88553	2.11572e-06
ENSMUSG00000025792	Slc25a10	1.04327	12.4268	4.17859	0.000273341
ENSMUSG00000025793	Hgs	9.00881	30.9512	2.57392	1.06455e-07
ENSMUSG00000025794	Rpl14	19.5602	91.3944	2.69991	9.50529e-06
ENSMUSG00000025816	Sec61a2	0.311354	51.1692	7.23118	5.2499e-14
ENSMUSG00000025838	Pramel6	0.0569129	95.1693	11.1746	1.97083e-34
ENSMUSG00000025839	Pramel7	0.0185277	63.0059	11.6891	1.27627e-33
ENSMUSG00000025858	Get4	3.70496	17.2009	3.07508	1.05457e-05
ENSMUSG00000025860	Xiap	4.35033	32.1535	2.35604	2.2849e-05
ENSMUSG00000025869	Nop16	0.017029	62.9887	11.0586	8.83804e-32
ENSMUSG00000025873	Faf2	0.332237	13.708	7.06463	3.9093e-12
ENSMUSG00000025880	Smad7	0.0932697	16.7044	8.01541	9.21026e-18
ENSMUSG00000025900	Rp1	0.100985	1.1033	3.89198	0.00154402
ENSMUSG00000025903	Lypla1	10.7878	36.9964	2.10172	8.05275e-06
ENSMUSG00000025907	Rb1cc1	54.7914	226.964	2.02044	8.90794e-08
ENSMUSG00000025915	Sgk3	0.106828	8.32332	6.41847	6.4712e-08
ENSMUSG00000025971	9430016H08Rik	0.291594	3.3023	3.99093	0.00457759
ENSMUSG00000026017	Carf	0.507362	3.11326	3.09834	0.0498585
ENSMUSG00000026024	Als2	4.97025	40.1039	3.01673	7.79105e-14
ENSMUSG00000026028	Trak2	2.04339	21.7113	4.02325	2.02338e-13
ENSMUSG00000026087	Mrpl30	3.80839	12.5338	2.19371	0.0279921
ENSMUSG00000026094	Stk17b	0.0211344	4.00278	8.26296	8.36691e-05
ENSMUSG00000026095	Asnsd1	13.6633	49.5109	2.05411	2.52948e-05
ENSMUSG00000026103	Gls	3.70184	40.0147	3.42536	3.16661e-09
ENSMUSG00000026107	Nabp1	1.88829	33.4489	4.6315	3.05548e-15
ENSMUSG00000026113	Inpp4a	1.84257	5.93276	2.28824	0.000640537
ENSMUSG00000026125	Prss39	0	6.56653	9.1305	2.25399e-06
ENSMUSG00000026127	Imp4	18.9645	74.7969	2.52273	1.81574e-07
ENSMUSG00000026135	Zfp142	1.72413	12.012	3.54766	8.29344e-11
ENSMUSG00000026159	Agfg1	5.0387	66.9622	4.18785	1.4503e-22
ENSMUSG00000026172	Bcs1l	0.909241	6.73601	3.35693	0.00424531
ENSMUSG00000026173	Plcd4	0.193157	19.5423	9.1898	2.19908e-28
ENSMUSG00000026174	Rqcd1	5.21834	15.0629	2.07889	0.000156455
ENSMUSG00000026177	Slc11a1	0	4.82086	9.72337	3.66674e-06
ENSMUSG00000026197	Zfand2b	2.68818	13.2182	2.8475	0.00173891
ENSMUSG00000026198	Abcb6	1.6322	11.2957	3.06165	0.00240616
ENSMUSG00000026201	Stk16	0.847174	43.7385	6.8262	4.61371e-11
ENSMUSG00000026209	Dnpep	1.0013	29.7951	5.44575	1.44685e-11
ENSMUSG00000026213	Stk11ip	0.261649	2.9664	3.81301	0.0017963
ENSMUSG00000026227	2810459M11Rik	0	3.09037	9.42898	0.000156579
ENSMUSG00000026238	Ptma	10.2666	104.496	3.79566	5.84587e-16
ENSMUSG00000026240	Cops7b	4.10333	18.7795	2.58092	0.000323259
ENSMUSG00000026246	Alppl2	0.765403	256.877	9.00253	1.68631e-24
ENSMUSG00000026254	Eif4e2	3.58059	97.4968	4.90818	2.54506e-16
ENSMUSG00000026255	Efhd1	6.66578	24.5517	2.29989	4.37214e-05
ENSMUSG00000026274	Pask	5.04699	16.8434	2.4787	0.0127458
ENSMUSG00000026278	Bok	0.0498616	11.7029	8.10423	2.38464e-07
ENSMUSG00000026279	Thap4	3.54952	23.9509	3.19787	1.05593e-05
ENSMUSG00000026280	Atg4b	4.79905	32.9353	3.20356	7.80866e-11
ENSMUSG00000026317	Cln8	2.34	11.0996	4.43297	0.00176968
ENSMUSG00000026355	Mcm6	31.1323	157.262	2.81801	4.79997e-13
ENSMUSG00000026377	Mki67ip	25.6523	153.137	4.53902	3.01833e-19
ENSMUSG00000026384	Ptpn4	2.85158	16.2102	2.25793	0.00733035
ENSMUSG00000026389	Steap3	0	3.6277	9.68935	5.7132e-06
ENSMUSG00000026398	Nr5a2	5.07882	36.5119	3.29679	2.65156e-10
ENSMUSG00000026427	Eif2d	12.9823	49.2332	2.3453	4.92021e-08
ENSMUSG00000026433	Rab7l1	0.204835	16.7296	7.53766	3.44329e-05
ENSMUSG00000026450	Chit1	0.396667	21.7449	6.26611	1.49844e-08
ENSMUSG00000026456	Cyb5r1	0	1.18821	7.32312	0.000687003
ENSMUSG00000026457	Adipor1	4.17982	41.6431	3.76026	6.09596e-15
ENSMUSG00000026458	Ppfia4	0	1.04197	8.97065	1.20452e-05
ENSMUSG00000026466	Tor1aip1	8.11365	100.916	3.57134	5.77965e-11
ENSMUSG00000026473	Glul	1.18905	109.088	6.75111	4.27846e-30
ENSMUSG00000026496	Parp1	6.37238	19.4764	2.08014	4.11533e-05
ENSMUSG00000026497	Mixl1	0.0776139	3.30345	5.77113	0.00524496
ENSMUSG00000026510	Trp53bp2	0.00742087	3.14685	8.70945	2.96067e-10
ENSMUSG00000026547	Tagln2	0.322196	21.4273	6.74917	2.058e-09
ENSMUSG00000026548	Slamf9	0.0341673	2.4089	6.19156	0.0197739
ENSMUSG00000026558	Uck2	6.82703	580.872	6.85645	2.16734e-37
ENSMUSG00000026568	Mpc2	6.76693	263.187	5.71732	3.20315e-25
ENSMUSG00000026602	Nphs2	0	2.1742	9.03551	1.95452e-05
ENSMUSG00000026617	Bpnt1	2.26183	5.4367	3.02649	0.0230503
ENSMUSG00000026622	Nek2	23.5587	115.629	2.84801	5.19671e-15
ENSMUSG00000026627	Tmem206	0.0637712	1.62608	5.34265	0.0170487
ENSMUSG00000026628	Atf3	0	2.77586	8.67348	0.00693186
ENSMUSG00000026632	Tatdn3	1.22008	10.586	3.29967	0.00306953
ENSMUSG00000026641	Usf1	5.38714	19.3868	2.59605	0.00156816
ENSMUSG00000026643	Nmt2	3.9548	18.1448	2.17184	0.00273748
ENSMUSG00000026649	1700009P17Rik	1.48676	17.4263	3.89413	0.00125611
ENSMUSG00000026656	Fcgr2b	0	6.29043	8.89292	8.1806e-10
ENSMUSG00000026674	Ddr2	0.0634182	12.2377	7.62656	1.32742e-14
ENSMUSG00000026694	Mettl13	0.032576	7.88737	7.94159	5.19424e-09
ENSMUSG00000026701	Prdx6	7.6744	42.8083	2.46024	4.99655e-05
ENSMUSG00000026708	Cenpl	3.46375	39.1336	4.18273	8.05391e-13
ENSMUSG00000026709	Dars2	0.603511	5.16418	3.07536	0.0365051
ENSMUSG00000026728	Vim	0.110244	1.53612	4.4196	0.0120866
ENSMUSG00000026737	Pip4k2a	2.70252	7.05967	2.31808	0.00497762
ENSMUSG00000026739	Bmi1	124.296	375.95	2.07426	1.06659e-07
ENSMUSG00000026750	Psmb7	7.07303	64.2956	3.94425	3.77144e-08
ENSMUSG00000026754	Golga1	0.781847	17.9646	4.74462	2.18239e-09
ENSMUSG00000026773	Pfkfb3	2.16743	13.3854	3.55198	1.13904e-09
ENSMUSG00000026775	Yme1l1	2.80058	20.0561	3.90256	1.02736e-13
ENSMUSG00000026785	Pkn3	0.722758	7.2271	3.82707	6.07268e-06
ENSMUSG00000026788	Zbtb43	1.72405	51.791	5.87006	1.00783e-25
ENSMUSG00000026791	Slc2a8	0.824768	14.2075	4.76333	0.00162948
ENSMUSG00000026792	Lrsam1	0	3.95951	10.3032	2.6016e-12
ENSMUSG00000026798	Coq4	0.195076	78.6269	9.47682	5.70791e-39
ENSMUSG00000026803	Ttf1	0.106135	16.1331	7.28368	6.34081e-23
ENSMUSG00000026806	Ddx31	0.679581	12.4102	5.71179	1.58096e-14
ENSMUSG00000026807	Ak8	0.0270873	2.81177	6.41561	0.00862086
ENSMUSG00000026814	Eng	0	1.02671	7.03696	0.0233241
ENSMUSG00000026816	Gtf3c5	0.16753	49.976	8.80934	3.15448e-24
ENSMUSG00000026819	Slc25a25	2.62071	72.3012	5.31911	2.39742e-28
ENSMUSG00000026821	Ralgds	3.29418	23.7719	3.12289	6.3823e-08
ENSMUSG00000026822	Lcn2	0	7.52753	8.79008	0.00140436
ENSMUSG00000026834	Acvr1c	0	1.13008	7.03908	0.00806174
ENSMUSG00000026840	Lamc3	0	2.485	10.1905	2.6196e-06
ENSMUSG00000026848	Tor1b	0.642142	51.0371	6.62284	2.56567e-23
ENSMUSG00000026854	Usp20	0.391801	2.67079	2.7958	0.00832283
ENSMUSG00000026856	Dolpp1	0.245044	8.0505	5.71212	6.59073e-07
ENSMUSG00000026857	Ntmt1	5.28786	229.061	6.12282	3.8727e-21
ENSMUSG00000026858	Fam73b	0.0234059	1.63238	5.4496	0.00104843
ENSMUSG00000026887	Mrrf	7.48348	10.1072	2.14579	0.000343963
ENSMUSG00000026904	Slc4a10	1.38391	7.08988	2.54638	0.00156512
ENSMUSG00000026914	Psmd14	18.1001	50.8799	2.00327	0.000282686
ENSMUSG00000026922	Agpat2	5.03331	50.9528	4.4115	2.12019e-07
ENSMUSG00000026926	Pmpca	0.596776	6.14327	5.32174	7.57044e-06
ENSMUSG00000026939	Tmem141	0	6.10719	8.11613	0.00284882
ENSMUSG00000026942	Traf2	0.0358981	38.9459	10.1448	2.86027e-26
ENSMUSG00000026946	Nmi	0	1.20605	6.60916	0.0458602
ENSMUSG00000026955	Sapcd2	1.15841	96.9762	7.84828	6.39379e-22
ENSMUSG00000026956	Uap1l1	0.0977642	52.0605	9.91572	2.10852e-21
ENSMUSG00000026966	Ssna1	75.9467	232.469	2.06648	3.14372e-05
ENSMUSG00000026969	Fam166a	0	5.24317	4.66092	0.00924094
ENSMUSG00000026974	Zmynd19	27.3934	100.676	2.49711	4.86695e-10
ENSMUSG00000026975	Wdr85	1.10756	10.5112	3.85119	8.28238e-06
ENSMUSG00000027011	Ube2e3	29.1323	108.759	2.28474	2.32331e-10
ENSMUSG00000027076	Timm10	15.4459	89.8447	3.07437	1.07447e-06
ENSMUSG00000027079	Clp1	0.375819	102.709	8.08914	1.52845e-17
ENSMUSG00000027087	Itgav	1.47009	33.9055	3.17284	1.12043e-07
ENSMUSG00000027091	Zc3h15	127.273	307.631	2.19101	1.12201e-10
ENSMUSG00000027108	Ola1	5.61518	35.0129	2.71133	2.75357e-06
ENSMUSG00000027109	Sp3	10.1881	39.2086	2.55328	1.57164e-07
ENSMUSG00000027131	Emc4	5.54809	162.498	5.32398	1.51543e-13
ENSMUSG00000027164	Traf6	1.12269	3.10826	2.46758	0.000260091
ENSMUSG00000027175	Tcp11l1	0.268401	4.39716	3.22985	0.00136821
ENSMUSG00000027177	Hipk3	2.18397	30.6318	3.98961	9.02998e-18
ENSMUSG00000027184	Caprin1	14.5977	54.2132	2.23056	2.83122e-05
ENSMUSG00000027222	Pex16	2.49507	69.879	5.22263	2.52221e-11
ENSMUSG00000027225	Duoxa2	0	2.51883	8.17505	0.000921354
ENSMUSG00000027227	Sord	1.81559	76.1124	5.83313	1.69036e-29
ENSMUSG00000027229	4933406J08Rik	0.0290826	64.841	9.38128	9.14791e-21
ENSMUSG00000027236	Eif3j1	1.59613	12.1566	3.38177	3.9315e-12
ENSMUSG00000027243	Harbi1	0.462441	3.43274	3.60393	0.000222887
ENSMUSG00000027244	Atg13	0.913195	32.0352	5.73618	5.87814e-14
ENSMUSG00000027246	Ell3	2.3027	10.2909	2.68421	0.00388034
ENSMUSG00000027249	F2	0.226218	2.16477	3.76503	0.0286176
ENSMUSG00000027255	Arfgap2	0	7.89083	10.7008	6.42773e-10
ENSMUSG00000027263	Tubgcp4	1.98805	4.58056	2.8097	0.00665215
ENSMUSG00000027274	Mkks	10.1987	37.1271	2.05047	0.000219114
ENSMUSG00000027282	Mtch2	0.337711	31.6758	6.42605	1.80943e-12
ENSMUSG00000027284	Cdan1	13.1038	40.5931	2.68134	5.51588e-09
ENSMUSG00000027285	Haus2	0.180188	39.5036	8.00179	1.58119e-23
ENSMUSG00000027297	Ltk	0	9.94833	10.7382	2.09487e-11
ENSMUSG00000027298	Tyro3	0.0092698	6.18065	9.15176	2.03862e-10
ENSMUSG00000027300	Ubox5	0.307025	3.61487	3.98145	8.18762e-05
ENSMUSG00000027305	Ndufaf1	0.186036	11.0856	5.88073	4.33514e-07
ENSMUSG00000027315	Spint1	4.23627	15.8529	2.67859	3.53836e-06
ENSMUSG00000027317	Ppp1r14d	0.155688	4.35822	5.08773	0.0369906
ENSMUSG00000027318	Adam33	0	2.69513	7.71025	0.0217271
ENSMUSG00000027324	Rpusd2	0.21465	7.66422	5.43655	7.50522e-08
ENSMUSG00000027332	Ivd	2.95462	28.2861	3.48067	2.17412e-09
ENSMUSG00000027359	Slc27a2	3.4564	17.7908	2.83085	1.1015e-05
ENSMUSG00000027364	Usp50	0.663638	43.7706	6.64563	3.22068e-19
ENSMUSG00000027365	Trpm7	8.93777	31.0785	3.34546	9.42102e-11
ENSMUSG00000027384	Ndufaf5	1.70117	29.9531	4.65131	1.18008e-05
ENSMUSG00000027394	Ttl	0.665888	7.13297	4.00566	2.97702e-06
ENSMUSG00000027395	Polr1b	1.06617	14.0617	4.34344	2.17197e-08
ENSMUSG00000027404	Snrpb	1.8227	101.975	6.35574	5.96185e-18
ENSMUSG00000027406	Idh3b	0.599824	19.1406	5.24374	9.71464e-08
ENSMUSG00000027411	Vps16	3.31384	35.8511	4.58159	1.89207e-09
ENSMUSG00000027420	Bfsp1	5.69812	100.967	4.54963	3.21143e-16
ENSMUSG00000027423	Snx5	1.79941	61.9036	5.52345	3.05062e-22
ENSMUSG00000027424	Mgme1	2.57126	7.82682	2.01353	0.00118529
ENSMUSG00000027429	Sec23b	0.748963	8.4079	3.96864	8.64747e-07
ENSMUSG00000027442	Cst8	0	5.31749	7.06431	0.015046
ENSMUSG00000027445	Cst9	0.187055	17.3501	6.75011	0.00985293
ENSMUSG00000027455	Nsfl1c	1.22702	7.32895	3.09461	0.00409759
ENSMUSG00000027465	Tbc1d20	4.39019	49.2787	3.97714	1.36369e-15
ENSMUSG00000027466	Rbck1	3.66708	17.9887	2.827	0.000223844
ENSMUSG00000027472	Pdrg1	17.2429	98.7893	2.87191	1.32859e-08
ENSMUSG00000027487	Cdk5rap1	4.56692	13.3174	2.14611	0.00595819
ENSMUSG00000027488	Snta1	0.288629	12.2338	5.99051	5.673e-07
ENSMUSG00000027489	Necab3	0	4.33071	8.95824	8.04501e-05
ENSMUSG00000027495	Fam210b	1.09275	3.7507	2.22696	0.00301997
ENSMUSG00000027502	Rtfdc1	15.4335	83.8416	2.85616	7.13158e-09
ENSMUSG00000027505	Fam209	0	2.23213	6.50227	0.0464715
ENSMUSG00000027540	Ptpn1	3.83524	21.2234	4.22027	1.01619e-13
ENSMUSG00000027575	Arfgap1	1.2059	4.70158	2.83183	0.012943
ENSMUSG00000027581	Stmn3	1.16265	230.955	8.12858	1.45008e-18
ENSMUSG00000027582	Zgpat	0.051379	29.6351	10.5135	1.33741e-23
ENSMUSG00000027601	Mtfr1	10.8188	56.8475	2.20077	2.32311e-05
ENSMUSG00000027602	Map1lc3a	3.10875	107.966	5.6377	3.53445e-14
ENSMUSG00000027605	Acss2	0.360817	2.39163	2.86865	0.0231208
ENSMUSG00000027610	Gss	1.74048	40.994	5.95021	2.88436e-11
ENSMUSG00000027613	Eif6	46.8097	481.632	3.97569	6.60192e-14
ENSMUSG00000027628	Aar2	0	6.23857	10.4041	7.28272e-13
ENSMUSG00000027634	Ndrg3	1.65502	6.23016	2.25424	0.00705254
ENSMUSG00000027637	1110008F13Rik	16.2395	72.4802	2.5789	2.21259e-06
ENSMUSG00000027642	Rpn2	4.33229	17.0984	3.22138	1.16766e-06
ENSMUSG00000027646	Src	0.0192331	4.06186	7.77136	7.42226e-11
ENSMUSG00000027651	Rprd1b	0.470788	40.7178	7.71068	3.43476e-19
ENSMUSG00000027660	Skil	0.00484014	3.76655	8.21903	1.96854e-07
ENSMUSG00000027667	Zfp639	11.811	144.009	4.09072	3.70366e-13
ENSMUSG00000027677	Ttc14	1.92287	17.8223	4.2957	8.98755e-08
ENSMUSG00000027684	Mecom	0.507075	13.1781	3.50328	0.00520114
ENSMUSG00000027694	Gm8325	0.534072	24.2196	5.89944	1.13705e-13
ENSMUSG00000027739	Rab33b	3.42415	11.4865	2.20356	0.000249154
ENSMUSG00000027776	Il12a	0	1.38783	6.90855	0.0374492
ENSMUSG00000027782	Kpna4	0.0158188	4.21201	7.06272	6.198e-11
ENSMUSG00000027800	Tm4sf1	0	1.22534	7.39918	0.01928
ENSMUSG00000027803	Wwtr1	0.16408	31.9676	7.97834	1.1803e-19
ENSMUSG00000027805	Pfn2	4.625	13.3228	2.03383	0.0214719
ENSMUSG00000027806	Tsc22d2	15.472	44.5893	2.00294	1.61062e-08
ENSMUSG00000027808	Serp1	21.4193	203.774	3.72072	1.18406e-22
ENSMUSG00000027810	Eif2a	15.1924	56.3695	2.41905	7.93838e-10
ENSMUSG00000027811	4930579G24Rik	0.110657	3.90752	5.74535	0.0218991
ENSMUSG00000027824	Vmn2r1	0.144353	3.64837	5.25953	0.00676792
ENSMUSG00000027835	Pdcd10	4.3994	12.3458	2.70986	0.000417615
ENSMUSG00000027845	Dclre1b	2.50047	22.2726	3.7037	6.12243e-11
ENSMUSG00000027854	Sike1	1.0763	31.7777	5.8923	2.58108e-12
ENSMUSG00000027855	Sycp1	0.997739	5.48903	2.96948	1.68918e-05
ENSMUSG00000027865	Gdap2	28.1367	89.0817	2.22314	4.93631e-10
ENSMUSG00000027871	Hsd3b1	0.0304793	19.0386	9.2823	0.000506932
ENSMUSG00000027882	Stxbp3a	0.824243	5.43362	3.31476	0.00433877
ENSMUSG00000027905	Ddx20	1.58083	65.782	5.89952	7.44619e-23
ENSMUSG00000027931	Npr1	0	2.18713	7.79517	0.00547254
ENSMUSG00000027932	Slc27a3	0	2.77668	8.70403	0.00130525
ENSMUSG00000027935	Rab13	0.125484	12.0836	7.19168	2.52926e-06
ENSMUSG00000027937	Jtb	8.38153	42.3397	2.76741	0.00108498
ENSMUSG00000027940	Tpm3	8.93783	59.9682	2.8975	7.50686e-05
ENSMUSG00000027942	4933434E20Rik	20.8525	99.4854	2.93478	8.4566e-08
ENSMUSG00000027947	Il6ra	0.555067	16.5217	5.37907	4.64407e-10
ENSMUSG00000027952	Pmvk	0.114552	15.1633	7.48932	8.92428e-07
ENSMUSG00000027967	Neurog2	0	5.91832	9.94405	0.000220474
ENSMUSG00000027981	Rnpc3	16.9284	81.8308	2.87107	1.03346e-09
ENSMUSG00000028041	Adam15	0	4.47889	7.88142	0.00902163
ENSMUSG00000028042	Zbtb7b	2.15051	5.97163	2.38294	0.00354245
ENSMUSG00000028051	Hcn3	0.0146978	2.53175	7.0608	3.11672e-06
ENSMUSG00000028057	Rit1	3.55424	76.9653	4.73915	7.30602e-10
ENSMUSG00000028059	Arhgef2	0.0656938	1.64322	4.84281	0.00791317
ENSMUSG00000028070	Apoa1bp	1.49668	56.8716	5.61973	3.54497e-12
ENSMUSG00000028081	Rps3a1	9.12651	41.7338	2.63139	3.64901e-06
ENSMUSG00000028099	Polr3c	3.8715	19.7602	3.71569	1.75903e-07
ENSMUSG00000028101	Pias3	0.723096	26.4341	5.56845	1.1434e-14
ENSMUSG00000028102	Pex11b	3.34044	26.2972	3.27238	6.34835e-06
ENSMUSG00000028107	Tars2	1.0909	7.68385	3.15337	0.0108907
ENSMUSG00000028108	Ecm1	0	7.10525	9.1988	7.31898e-05
ENSMUSG00000028115	Bnipl	0	2.744	8.31115	0.00067746
ENSMUSG00000028126	Pip5k1a	6.86695	200.607	6.09241	6.25962e-27
ENSMUSG00000028132	Tmem56	0.190089	18.9929	6.61643	3.19975e-14
ENSMUSG00000028141	Oaz3	0	7.14027	8.67056	5.06417e-05
ENSMUSG00000028145	Them4	1.25931	21.4473	4.51658	2.84843e-08
ENSMUSG00000028156	Eif4e	39.2789	211.098	2.91053	1.75348e-18
ENSMUSG00000028158	Mttp	0.102201	2.13222	4.55968	0.000460248
ENSMUSG00000028172	Tacr3	0.0187249	5.66444	7.9527	7.40374e-11
ENSMUSG00000028177	1810013D15Rik	0	5.58472	7.38163	0.0351601
ENSMUSG00000028211	Trp53inp1	17.1582	74.9256	2.15405	1.6648e-08
ENSMUSG00000028226	Mmp16	0.401799	1.58132	3.37777	0.0280147
ENSMUSG00000028233	Tgs1	2.35943	27.3627	4.1183	1.31301e-15
ENSMUSG00000028234	Rps20	2.5226	81.8903	5.59702	6.03273e-17
ENSMUSG00000028251	Tstd3	0.0468702	1.5082	5.61233	0.0206247
ENSMUSG00000028274	Rngtt	5.25127	40.1681	3.63114	3.89213e-11
ENSMUSG00000028318	Polr1e	4.86921	93.0199	3.83694	1.43397e-14
ENSMUSG00000028328	Tmod1	0.197056	1.24622	3.16037	0.0474791
ENSMUSG00000028329	Xpa	3.92153	14.3433	2.30249	0.00964146
ENSMUSG00000028330	Ncbp1	0.875485	114.362	7.38199	4.15817e-32
ENSMUSG00000028334	Nans	1.99454	124.812	6.16943	1.22939e-24
ENSMUSG00000028385	Snx30	2.09086	4.68752	3.57347	0.000879111
ENSMUSG00000028391	Wdr31	0.340365	2.56009	2.95682	0.0474097
ENSMUSG00000028392	Bspry	11.2663	169.839	4.31216	1.49288e-19
ENSMUSG00000028397	Kdm4c	0.315905	30.9333	7.2077	6.27692e-20
ENSMUSG00000028411	Aptx	1.72056	8.19347	2.39884	0.0265057
ENSMUSG00000028413	B4galt1	0.269376	4.0218	4.27167	8.07625e-05
ENSMUSG00000028416	Bag1	1.61273	99.6564	6.29253	1.49471e-18
ENSMUSG00000028426	Rad23b	10.623	34.7516	2.04968	1.69278e-07
ENSMUSG00000028430	Nol6	2.70963	8.66857	2.20546	0.000851462
ENSMUSG00000028437	Ubap1	5.26149	83.807	4.21532	3.52679e-26
ENSMUSG00000028439	Fam219a	0.120068	1.71341	4.086	0.0114136
ENSMUSG00000028454	Pigo	1.55343	35.7999	4.2319	1.17523e-08
ENSMUSG00000028458	Tesk1	0.986913	9.26008	3.15668	0.000346068
ENSMUSG00000028461	Ccdc107	1.84734	14.2811	3.54183	0.00545894
ENSMUSG00000028464	Tpm2	0	3.74166	8.16163	0.00789896
ENSMUSG00000028466	Creb3	1.03778	5.65328	4.02735	0.0163468
ENSMUSG00000028479	Gne	0.266658	3.17193	3.8668	0.0196008
ENSMUSG00000028480	Glipr2	0.0114731	6.29392	8.48746	1.23459e-06
ENSMUSG00000028483	Snapc3	11.0967	70.6845	3.17741	3.61043e-10
ENSMUSG00000028494	Plin2	6.10145	56.5811	3.4393	1.27954e-07
ENSMUSG00000028495	Rps6	1.46897	64.684	6.03883	6.68167e-16
ENSMUSG00000028521	Slc35d1	0.0104822	1.28565	6.09302	0.00154892
ENSMUSG00000028522	Mier1	3.78803	6.858	3.04154	0.000406048
ENSMUSG00000028532	Cachd1	0.173847	4.54713	4.11262	0.0203103
ENSMUSG00000028540	Dph2	0.43288	10.8763	5.10178	8.62181e-06
ENSMUSG00000028551	Cdkn2c	3.4967	12.1247	2.43397	0.0143679
ENSMUSG00000028557	Rnf11	0.383435	140.563	8.8995	1.50745e-51
ENSMUSG00000028560	Usp1	31.0919	151.522	2.74872	2.31271e-13
ENSMUSG00000028575	Eqtn	0	1.50399	6.83558	0.00579396
ENSMUSG00000028578	Caap1	0.29832	6.2599	4.89042	6.03558e-06
ENSMUSG00000028597	Gpx7	0	27.1608	11.2334	6.01733e-18
ENSMUSG00000028601	Echdc2	1.21664	42.5008	5.74434	2.51632e-10
ENSMUSG00000028608	0610037L13Rik	2.25654	8.22901	3.01822	0.0206281
ENSMUSG00000028619	Tceanc2	189.454	41.1567	2.53991	8.08798e-05
ENSMUSG00000028634	Hivep3	1.96558	13.6074	2.06073	0.0227275
ENSMUSG00000028636	Ppcs	0.0247091	40.4905	10.1091	7.85206e-19
ENSMUSG00000028642	4930538K18Rik	0.208872	5.00065	4.78879	0.00873567
ENSMUSG00000028651	Ppie	0.349376	17.0926	6.38542	5.59499e-08
ENSMUSG00000028656	Cap1	2.04036	11.8156	3.00562	5.77869e-06
ENSMUSG00000028668	Tceb3	5.16639	152.866	5.34561	8.96127e-32
ENSMUSG00000028672	Hmgcl	0.426596	40.8284	6.76594	9.12237e-11
ENSMUSG00000028675	Pnrc2	1.14918	5.62812	3.12484	0.0432
ENSMUSG00000028680	Plk3	6.38984	52.7959	3.54904	9.88379e-11
ENSMUSG00000028681	Ptch2	0	1.93781	8.45847	0.00221808
ENSMUSG00000028688	Toe1	1.585	11.3939	3.62309	0.00135456
ENSMUSG00000028689	Ccdc163	0	13.2176	8.87799	6.41454e-05
ENSMUSG00000028703	Lrrc41	2.42687	66.0159	2.3831	0.00179773
ENSMUSG00000028707	Dmbx1	0.00486187	1.1583	7.37273	0.00224927
ENSMUSG00000028718	Stil	2.84506	11.9953	2.73147	7.18501e-08
ENSMUSG00000028741	Mrto4	4.84626	63.2226	3.96755	5.16463e-11
ENSMUSG00000028743	Akr7a5	1.21932	5.75804	2.70872	0.002283
ENSMUSG00000028744	Pqlc2	0.724234	25.8807	5.77088	5.38887e-11
ENSMUSG00000028755	Cda	0	5.81655	8.08978	0.00104382
ENSMUSG00000028756	Pink1	0.0513831	11.0983	8.90008	1.42236e-09
ENSMUSG00000028766	Alpl	0.442117	8.79338	4.96532	4.19022e-07
ENSMUSG00000028771	Ptpn12	6.04065	14.7723	2.03005	0.00150554
ENSMUSG00000028790	Khdrbs1	7.65124	38.2229	2.63805	1.91248e-10
ENSMUSG00000028797	Tmem234	6.60947	26.1597	3.36289	1.46361e-05
ENSMUSG00000028800	Hdac1	0.110899	21.0819	7.01409	3.65113e-16
ENSMUSG00000028803	Nipal3	0.893006	2.15152	4.85137	1.16762e-05
ENSMUSG00000028807	Zbtb8a	0.0495607	18.7863	8.60164	2.13264e-23
ENSMUSG00000028811	Yars	0.0143487	11.3596	9.31785	4.01391e-09
ENSMUSG00000028836	Slc30a2	0.167721	4.74289	5.53537	0.0155959
ENSMUSG00000028840	Zfp593	0.260334	6.75499	5.19626	0.000405548
ENSMUSG00000028845	Tekt2	1.14035	21.4853	5.01952	2.25975e-05
ENSMUSG00000028849	Map7d1	0.629911	3.23063	2.66208	0.0377443
ENSMUSG00000028850	Gpatch3	0.0212108	66.5541	11.9226	1.81816e-50
ENSMUSG00000028861	Mrps15	10.6198	51.2869	2.657	2.24382e-05
ENSMUSG00000028863	Meaf6	4.86481	53.6251	4.19357	4.51045e-11
ENSMUSG00000028878	Fam76a	1.99627	16.8738	5.46507	7.00065e-13
ENSMUSG00000028882	Ppp1r8	2.82297	87.3552	5.56272	5.02818e-22
ENSMUSG00000028884	Rpa2	4.01131	128.628	5.55779	1.78245e-14
ENSMUSG00000028885	Smpdl3b	0	5.29846	9.62801	0.000341051
ENSMUSG00000028889	Yrdc	19.3756	124.164	3.01538	1.08074e-08
ENSMUSG00000028893	Sesn2	0.659477	172.026	8.52664	4.03829e-47
ENSMUSG00000028907	Utp11l	7.05253	62.3431	3.60561	1.13233e-13
ENSMUSG00000028917	Plekhm2	1.21312	4.32168	2.40776	0.0209688
ENSMUSG00000028919	Arhgef19	0.011958	4.32209	8.69223	1.85413e-06
ENSMUSG00000028923	Necap2	4.38214	79.4142	5.02538	3.71541e-10
ENSMUSG00000028931	Kcnab2	0	4.13311	9.19254	5.76415e-06
ENSMUSG00000028937	Acot7	5.37275	21.4387	2.42422	0.00125644
ENSMUSG00000028940	Hes2	0	1.18406	7.53914	0.02226
ENSMUSG00000028948	Nol9	14.2227	98.0572	3.75744	1.49034e-15
ENSMUSG00000028950	Tas1r1	0.136626	1.28151	4.00792	0.00881813
ENSMUSG00000028953	Abcf2	64.6774	196.661	2.08034	1.37542e-08
ENSMUSG00000028954	Nub1	19.4684	137.298	3.28859	9.18538e-16
ENSMUSG00000028961	Pgd	5.49716	33.5224	3.11017	1.29743e-09
ENSMUSG00000028971	Cort	0.0539495	2.91849	5.2134	0.0395381
ENSMUSG00000028972	Car6	0	3.13069	8.18132	0.00146761
ENSMUSG00000028974	Dffa	0.734631	24.4578	5.62617	1.40841e-11
ENSMUSG00000028986	Klhl7	0.140505	10.2927	6.90981	7.89761e-11
ENSMUSG00000028992	Nmnat1	1.40776	43.1213	5.45062	1.57224e-17
ENSMUSG00000028996	Rbp7	0.608858	56.0183	7.49915	1.33529e-09
ENSMUSG00000028998	Tomm7	8.02349	27.4289	2.25127	8.06666e-05
ENSMUSG00000029001	Fbxo44	0	4.32368	8.84038	0.000100251
ENSMUSG00000029003	Mad2l2	92.7381	319.588	2.29896	1.66361e-06
ENSMUSG00000029007	Agtrap	1.22126	5.58945	3.22082	0.00563739
ENSMUSG00000029009	Mthfr	0.0892705	46.6275	8.8119	3.82815e-29
ENSMUSG00000029017	Pmpcb	4.84791	15.6605	2.29086	0.0105138
ENSMUSG00000029020	Mfn2	2.34274	16.1663	3.7644	3.309e-13
ENSMUSG00000029022	Miip	0.0308916	4.40032	7.90818	8.60433e-06
ENSMUSG00000029033	Acap3	1.9427	15.6845	3.45635	5.77826e-08
ENSMUSG00000029034	Cpsf3l	0.810049	58.7173	6.08547	1.29036e-15
ENSMUSG00000029053	Prkcz	0.559354	6.04075	3.758	0.000815422
ENSMUSG00000029054	Gabrd	0	1.20767	7.43493	0.00101745
ENSMUSG00000029055	Plch2	0	1.32058	7.83541	0.00102338
ENSMUSG00000029059	Fam213b	0	1.80542	6.58418	0.0290695
ENSMUSG00000029060	Mib2	1.19756	4.34847	2.63662	0.0151762
ENSMUSG00000029066	Mrpl20	5.10689	126.312	5.38096	4.03629e-10
ENSMUSG00000029071	Dvl1	0	3.85067	9.86658	7.16863e-11
ENSMUSG00000029072	Tas1r3	0	1.64557	8.83152	0.000122755
ENSMUSG00000029073	Gltpd1	6.97295	155.848	5.06429	2.89899e-18
ENSMUSG00000029075	Tnfrsf4	0	1.76222	6.90438	0.00937055
ENSMUSG00000029076	Sdf4	11.061	149.562	4.04286	3.91482e-11
ENSMUSG00000029103	Lrpap1	4.01876	9.49791	2.14413	0.0310124
ENSMUSG00000029110	Rnf4	64.1917	293.814	2.60071	6.99799e-16
ENSMUSG00000029142	Mrpl33	0.483628	8.66874	4.93698	0.018209
ENSMUSG00000029145	Eif2b4	7.1642	163.332	4.91314	1.0826e-19
ENSMUSG00000029146	Snx17	3.372	11.7076	2.49414	0.00411792
ENSMUSG00000029147	Ppm1g	1.54761	144.381	6.98381	1.76271e-25
ENSMUSG00000029148	Nrbp1	31.5353	125.723	2.98717	1.50297e-12
ENSMUSG00000029162	Khk	0	1.64369	6.32821	0.0162169
ENSMUSG00000029178	Klf3	0	3.61508	8.96218	2.46578e-05
ENSMUSG00000029186	Pi4k2b	0.0577204	17.9448	8.94766	6.8117e-13
ENSMUSG00000029188	Slc34a2	0.0271255	185.576	13.3496	3.47595e-85
ENSMUSG00000029195	Klb	0.983441	6.70309	3.22744	0.0002372
ENSMUSG00000029199	Lias	0.334497	32.0717	7.908	5.10614e-12
ENSMUSG00000029202	Pds5a	3.627	22.5161	3.08849	9.49266e-10
ENSMUSG00000029246	Ppat	0.472329	129.497	8.11661	1.38838e-26
ENSMUSG00000029247	Paics	15.2221	105.926	3.37341	1.22953e-17
ENSMUSG00000029265	Dr1	2.69003	161.546	6.37683	1.68903e-47
ENSMUSG00000029313	Aff1	15.4868	40.9946	2.54829	4.32118e-13
ENSMUSG00000029314	Agpat9	15.0704	63.0263	2.55737	1.04979e-10
ENSMUSG00000029321	Slc10a6	0.980644	23.511	5.06882	8.14712e-06
ENSMUSG00000029345	Tfip11	3.76472	17.5289	3.55569	2.3814e-10
ENSMUSG00000029366	Dck	1.04832	6.64428	3.16276	7.76586e-05
ENSMUSG00000029392	Rilpl1	0.44586	8.92707	4.80148	3.19999e-07
ENSMUSG00000029394	Cdk2ap1	3.28313	190.109	6.33106	4.2303e-36
ENSMUSG00000029401	Rilpl2	0.0257823	91.9676	11.7768	5.60329e-35
ENSMUSG00000029402	Snrnp35	0.315892	13.6678	5.84939	2.86469e-09
ENSMUSG00000029404	Arl6ip4	3.56305	13.9803	2.66957	0.000836479
ENSMUSG00000029417	Cxcl9	0	2.31363	8.99963	0.000698781
ENSMUSG00000029422	Rsrc2	71.9954	207.818	2.39769	7.14807e-11
ENSMUSG00000029434	Vps33a	0.0603504	2.77206	5.71633	5.69255e-05
ENSMUSG00000029438	Bcl7a	0.271443	1.55561	2.91259	0.0384277
ENSMUSG00000029445	Hpd	0.203047	1.75809	5.18098	0.0474542
ENSMUSG00000029447	Cct6a	0.128785	62.2779	9.26045	3.85812e-31
ENSMUSG00000029464	Gpn3	0.802942	121.713	7.67314	1.00682e-19
ENSMUSG00000029472	Anapc5	15.3725	52.769	2.27693	8.30855e-09
ENSMUSG00000029480	Dhx37	0.0305129	1.51836	5.67216	0.000400303
ENSMUSG00000029482	Aacs	0.152761	9.97222	6.33805	9.71442e-10
ENSMUSG00000029504	Ddx51	5.56899	78.618	3.95465	8.96741e-12
ENSMUSG00000029507	Pus1	1.61283	8.57429	2.94849	0.00349862
ENSMUSG00000029512	Ulk1	16.8489	61.9491	2.35992	1.5918e-08
ENSMUSG00000029521	Chek2	1.65776	55.6663	5.58795	1.28091e-12
ENSMUSG00000029536	Gatc	1.95717	5.76227	2.01801	0.0380256
ENSMUSG00000029538	Srsf9	5.06517	34.384	3.58601	3.8437e-08
ENSMUSG00000029544	Cabp1	1.95704	6.0873	2.21538	0.0317424
ENSMUSG00000029545	Acads	0	1.84208	7.8483	9.59408e-05
ENSMUSG00000029547	Ints1	0.530109	5.28158	3.82114	9.32624e-07
ENSMUSG00000029550	Sppl3	0.865148	32.2871	5.64491	1.87948e-16
ENSMUSG00000029557	Ftsj2	0.0247123	2.40497	6.54164	0.000586011
ENSMUSG00000029559	2210016L21Rik	0.0640381	19.7617	8.44123	9.19909e-17
ENSMUSG00000029560	Snx8	3.08273	10.4945	2.30719	0.0290826
ENSMUSG00000029561	Oasl2	0.847444	5.32719	2.99004	0.0408236
ENSMUSG00000029571	Tmem106b	0.0297774	1.07936	3.80659	0.0359743
ENSMUSG00000029576	Radil	0.138875	5.54186	4.1346	0.00544974
ENSMUSG00000029578	Wipi2	1.21299	88.0973	6.53947	3.18268e-28
ENSMUSG00000029581	Fscn1	0.158064	12.6093	6.89821	3.18086e-12
ENSMUSG00000029586	4933411G11Rik	0.288687	12.9253	6.05413	5.161e-07
ENSMUSG00000029594	Rbm19	1.09148	3.24085	2.05872	0.00881753
ENSMUSG00000029599	Ddx54	4.82955	64.4141	4.22349	2.13106e-17
ENSMUSG00000029603	Dtx1	0	1.03616	7.86997	0.00972654
ENSMUSG00000029610	Aimp2	3.57344	124.084	5.53412	1.18834e-20
ENSMUSG00000029614	Rpl6	3.86498	22.3625	3.81832	1.03523e-08
ENSMUSG00000029618	Ocm	0	22.2397	9.21994	5.40362e-08
ENSMUSG00000029621	Arpc1a	2.24925	131.945	6.45782	2.35473e-18
ENSMUSG00000029625	Cpsf4	4.76473	50.9965	3.90355	6.23696e-13
ENSMUSG00000029627	Zkscan14	4.85896	15.9813	2.26812	0.000982707
ENSMUSG00000029634	Rnf6	12.8075	51.3138	2.69865	2.27476e-10
ENSMUSG00000029635	Cdk8	42.0801	135.75	2.05173	3.39392e-08
ENSMUSG00000029640	Usp12	1.06312	8.25627	4.00842	3.56799e-08
ENSMUSG00000029642	Polr1d	28.4488	232.601	3.50571	5.60631e-13
ENSMUSG00000029674	Limk1	1.59862	9.07071	2.87256	7.64784e-05
ENSMUSG00000029699	Srcrb4d	9.04579	56.6353	3.07836	2.40818e-07
ENSMUSG00000029723	Tsc22d4	12.3844	192.547	3.42319	1.69332e-10
ENSMUSG00000029726	Mepce	10.4716	82.4685	3.81886	4.29002e-15
ENSMUSG00000029752	Asns	0.122041	1.90622	5.20745	0.0131981
ENSMUSG00000029784	Ssmem1	0	1.32799	6.78242	0.00501929
ENSMUSG00000029787	Avl9	5.09689	16.3916	2.17327	1.74082e-06
ENSMUSG00000029815	Malsu1	4.30388	12.4569	2.42371	0.00739086
ENSMUSG00000029817	Tra2a	8.62927	56.7426	3.17893	4.15989e-08
ENSMUSG00000029826	Zc3hav1	1.57181	11.8855	3.3132	1.52525e-07
ENSMUSG00000029836	Cbx3	1.2808	11.987	5.64476	2.29331e-11
ENSMUSG00000029848	Stra8	0	1.47074	7.13809	0.0435011
ENSMUSG00000029922	Mkrn1	8.13587	893.378	5.76488	1.07925e-31
ENSMUSG00000029923	Rab19	0	3.71945	8.69564	7.77096e-05
ENSMUSG00000029924	Slc37a3	2.79226	9.21187	2.1881	7.409e-05
ENSMUSG00000029992	Gfpt1	4.11956	30.7003	2.57698	5.36327e-08
ENSMUSG00000030008	Pradc1	7.72948	79.8399	3.82529	6.21874e-10
ENSMUSG00000030036	Mogs	0.0596737	3.34853	6.88267	6.3365e-06
ENSMUSG00000030055	Rab43	0.07648	42.5562	9.93991	6.57127e-38
ENSMUSG00000030079	Ruvbl1	2.76219	25.7564	3.6768	2.56602e-09
ENSMUSG00000030116	Mfap5	0.424466	16.1229	5.13515	1.40399e-05
ENSMUSG00000030117	Gdf3	0	1.87317	8.25007	0.000130952
ENSMUSG00000030127	Cops7a	25.9391	228.664	3.48177	2.75347e-17
ENSMUSG00000030180	Kdm5a	3.13533	53.0986	5.18456	1.88697e-21
ENSMUSG00000030199	Etv6	0.566171	6.082	3.45053	2.25336e-07
ENSMUSG00000030200	Bcl2l14	0.0223068	24.9131	10.5178	1.59339e-13
ENSMUSG00000030204	Ddx47	5.33165	65.0116	4.05785	3.86689e-11
ENSMUSG00000030214	Plbd1	0.23958	5.53881	5.08203	0.00389977
ENSMUSG00000030245	Golt1b	5.24371	22.9229	2.58904	9.20247e-08
ENSMUSG00000030284	Creld1	0.0492242	11.394	6.68915	8.79128e-06
ENSMUSG00000030286	Emc3	28.2043	106.213	2.39266	2.94506e-09
ENSMUSG00000030313	Dennd5b	0.893583	5.82719	2.73092	2.11273e-05
ENSMUSG00000030319	Cand2	0.00835113	3.9792	9.11799	1.6284e-10
ENSMUSG00000030327	Necap1	0.750011	11.9314	4.42591	2.43602e-06
ENSMUSG00000030330	Ing4	1.77747	36.3494	4.88218	2.99114e-09
ENSMUSG00000030335	Mrpl51	5.0297	160.465	4.72559	1.01435e-16
ENSMUSG00000030342	Cd9	13.1516	43.6788	2.20035	0.000117286
ENSMUSG00000030346	Rad51ap1	10.6638	36.5282	2.20009	2.87398e-06
ENSMUSG00000030353	Tead4	0.10173	20.0528	8.04181	1.98853e-15
ENSMUSG00000030357	Fkbp4	1.76306	97.36	6.32342	6.16175e-38
ENSMUSG00000030359	Pzp	0.102239	3.78272	5.99609	7.95837e-06
ENSMUSG00000030382	Slc27a5	0	42.4473	10.8675	3.45175e-10
ENSMUSG00000030400	Ercc2	0.294673	8.77365	5.35631	4.985e-07
ENSMUSG00000030401	Rtn2	0.0580066	113.983	11.176	4.6087e-31
ENSMUSG00000030402	Ppm1n	0.0214863	1.41028	5.97177	0.0243258
ENSMUSG00000030407	Qpctl	0.0530599	4.33811	6.31884	5.21477e-06
ENSMUSG00000030423	Pop4	5.17851	23.6054	2.65888	0.00554796
ENSMUSG00000030427	Lilra6	0	2.47344	8.70811	9.4216e-05
ENSMUSG00000030432	Rpl28	1.1666	12.3451	4.04422	7.64082e-05
ENSMUSG00000030452	Nipa2	1.64228	52.4124	5.59674	7.12588e-23
ENSMUSG00000030493	C230052I12Rik	1.77531	131.525	6.64177	2.06097e-16
ENSMUSG00000030498	Gas2	0.593071	5.71444	4.30564	0.00114646
ENSMUSG00000030499	Kctd15	0.717114	3.21965	2.61051	0.00705679
ENSMUSG00000030533	Unc45a	0.0103493	3.90888	8.53254	3.08268e-06
ENSMUSG00000030541	Idh2	0.205955	5.67641	6.6368	2.03892e-06
ENSMUSG00000030549	Rhcg	0.0202549	2.36924	6.90199	0.000974511
ENSMUSG00000030554	Synm	0.139368	1.651	3.97903	9.97666e-05
ENSMUSG00000030557	Mef2a	0.493023	13.6374	5.0132	3.06593e-11
ENSMUSG00000030560	Ctsc	0.259815	132.899	10.188	5.37041e-37
ENSMUSG00000030584	Dpf1	0.0820771	2.49306	4.42566	0.0144109
ENSMUSG00000030588	Yif1b	4.26432	56.4984	4.38649	1.12713e-09
ENSMUSG00000030589	Rasgrp4	0.00738381	1.50231	7.25439	0.000859732
ENSMUSG00000030591	Psmd8	58.3187	179.584	2.10303	1.17415e-06
ENSMUSG00000030598	Fbxo17	0.873509	7.24096	3.47166	0.000260593
ENSMUSG00000030605	Mfge8	0.0242854	1.09007	5.51491	0.00150579
ENSMUSG00000030609	Aen	3.91853	12.8393	2.50603	0.0010072
ENSMUSG00000030610	Det1	6.18223	8.63527	2.14994	0.0101299
ENSMUSG00000030611	Mrps11	1.65409	42.1134	5.32608	7.88273e-09
ENSMUSG00000030612	Mrpl46	2.0541	61.6677	5.23795	3.73882e-14
ENSMUSG00000030629	Zfand6	57.8287	193.579	2.19054	2.56416e-10
ENSMUSG00000030630	Fah	0	1.12345	6.81784	0.0411139
ENSMUSG00000030641	4632434I11Rik	20.688	99.5509	2.72958	1.00058e-08
ENSMUSG00000030649	Anapc15	52.5252	241.37	2.84171	9.62663e-08
ENSMUSG00000030659	Nucb2	1.2774	14.5531	3.96851	2.96091e-05
ENSMUSG00000030662	Ipo5	16.0912	86.688	2.89772	2.81184e-13
ENSMUSG00000030670	Cyp2r1	1.13016	3.98289	2.50723	0.0381651
ENSMUSG00000030672	Mylpf	0.784338	20.4416	4.70419	0.0140694
ENSMUSG00000030678	Maz	0.084921	2.14457	4.85365	0.00209887
ENSMUSG00000030680	Pagr1a	2.42806	14.9349	3.34703	1.79862e-05
ENSMUSG00000030682	Cdipt	4.61554	92.9022	4.85701	8.0059e-16
ENSMUSG00000030683	Sez6l2	0.116285	11.0934	6.06663	1.73962e-06
ENSMUSG00000030688	Stard10	0	4.87088	8.16509	0.00290149
ENSMUSG00000030695	Aldoa	5.74209	43.2141	3.44095	7.30743e-06
ENSMUSG00000030701	Plekhb1	2.42346	7.84825	2.20395	0.00386994
ENSMUSG00000030706	Mrpl48	3.78654	19.582	2.96365	0.000325168
ENSMUSG00000030707	Coro1a	0	3.86763	8.63446	0.000133595
ENSMUSG00000030708	Dnajb13	0	3.7478	8.2048	0.00181328
ENSMUSG00000030717	Nupr1	0.67874	20.3183	5.34893	0.00016675
ENSMUSG00000030727	Rabep2	0.492652	13.1714	5.11316	1.89446e-07
ENSMUSG00000030733	Sh2b1	0.147522	5.16329	5.80922	1.23585e-06
ENSMUSG00000030735	Gm9755	1.38559	5.89533	2.56533	0.0351761
ENSMUSG00000030738	Eif3c	34.5315	108.575	2.12343	1.30862e-06
ENSMUSG00000030741	Spns1	2.39232	99.6548	5.86323	1.7019e-16
ENSMUSG00000030744	Rps3	11.144	161.661	4.49483	3.58856e-18
ENSMUSG00000030757	Zkscan2	0	1.40614	7.6148	0.00197452
ENSMUSG00000030769	Slc5a11	0	4.31666	9.38294	1.44872e-07
ENSMUSG00000030779	Rbbp6	5.68764	151.746	4.70825	1.13567e-32
ENSMUSG00000030792	Dkkl1	0.0535907	23.7949	8.91942	1.0352e-07
ENSMUSG00000030800	Prss8	1.65035	17.0411	3.82428	4.1973e-09
ENSMUSG00000030805	Stx4a	1.68174	9.38022	3.55813	0.00390565
ENSMUSG00000030815	Phkg2	1.08917	29.3173	5.22796	3.22798e-10
ENSMUSG00000030816	Rnf40	6.36914	18.6343	2.03816	2.23324e-05
ENSMUSG00000030825	Hsd17b14	0.05067	33.4388	9.49104	7.95583e-19
ENSMUSG00000030830	Itgal	0.654121	4.12368	3.2204	0.00123293
ENSMUSG00000030835	Nomo1	1.21787	3.24798	2.23952	0.0105887
ENSMUSG00000030847	Bag3	0	12.1437	11.2144	8.65164e-11
ENSMUSG00000030851	Ldhc	0.875774	24.7887	6.01388	2.72497e-07
ENSMUSG00000030871	Ears2	0.474852	27.0893	6.20036	4.23589e-08
ENSMUSG00000030879	Mrpl17	4.33194	56.6549	3.63944	3.65401e-07
ENSMUSG00000030880	Polr3e	0.996229	21.4556	4.88351	8.61993e-19
ENSMUSG00000030881	Arfip2	0.990247	4.00066	2.73483	0.0150816
ENSMUSG00000030917	Tmem159	3.50992	22.48	3.04749	0.000544013
ENSMUSG00000030922	Lyrm1	0.185339	49.8521	9.32414	1.91526e-17
ENSMUSG00000030946	Lhpp	4.77602	36.1555	3.42521	1.7569e-07
ENSMUSG00000030980	Knop1	5.60422	34.7801	4.9121	9.50549e-13
ENSMUSG00000030987	Stim1	0.268853	4.04407	4.35853	0.000252813
ENSMUSG00000030990	Pgap2	12.4119	60.1109	2.3915	1.02219e-05
ENSMUSG00000031027	Stk33	0	20.2242	10.2662	2.08841e-07
ENSMUSG00000031029	Eif3f	2.14989	41.8235	5.02063	6.56698e-14
ENSMUSG00000031059	Ndufb11	14.6203	74.8871	2.80796	5.64375e-08
ENSMUSG00000031060	Rbm10	0.117588	13.3784	8.14225	4.78929e-23
ENSMUSG00000031065	Cdk16	20.2125	76.0017	2.55174	3.86513e-10
ENSMUSG00000031068	Glrx3	0.556551	8.14423	4.24115	8.5649e-07
ENSMUSG00000031072	Oraov1	0.176952	19.2269	7.02928	1.54507e-11
ENSMUSG00000031074	Fgf3	0.00884965	4.83486	8.48198	0.000315605
ENSMUSG00000031077	Fadd	0.2645	2.81079	3.82931	9.36784e-05
ENSMUSG00000031078	Cttn	5.5593	16.8613	2.05473	5.34029e-05
ENSMUSG00000031107	Rbmx2	3.90754	54.0486	4.40947	3.39411e-11
ENSMUSG00000031134	Rbmx	0.600795	20.1071	5.54712	3.92273e-14
ENSMUSG00000031139	Mcf2	0.458149	4.12113	3.58742	0.000146364
ENSMUSG00000031146	Plp2	0.636027	9.48867	4.21082	1.99946e-05
ENSMUSG00000031148	Gpkow	0.423571	8.54748	5.57551	1.39724e-09
ENSMUSG00000031149	Praf2	0.604643	6.38692	3.95835	0.00489942
ENSMUSG00000031157	Pqbp1	5.31315	39.0742	3.75905	1.69497e-06
ENSMUSG00000031158	Timm17b	17.0941	86.9058	2.89726	0.000100944
ENSMUSG00000031161	Hdac6	3.20448	14.8349	2.75847	6.14834e-08
ENSMUSG00000031162	Gata1	1.72445	64.3053	7.35156	2.77509e-30
ENSMUSG00000031163	Glod5	0	21.0623	9.7032	2.18749e-08
ENSMUSG00000031168	Ebp	0.492092	30.4867	6.55436	9.17074e-11
ENSMUSG00000031169	Porcn	0	5.03372	8.86507	6.56296e-06
ENSMUSG00000031171	Ftsj1	2.07185	14.6302	3.58257	6.51788e-06
ENSMUSG00000031196	F8	0.04173	1.1517	4.76599	1.17285e-05
ENSMUSG00000031226	Pbdc1	5.56635	11.5952	2.50908	2.3927e-05
ENSMUSG00000031231	Cox7b	10.5308	72.204	2.96554	0.000370877
ENSMUSG00000031232	Magt1	7.3337	26.7799	2.69689	2.88348e-05
ENSMUSG00000031245	Hmgn5	27.0159	86.5126	2.16735	1.69287e-06
ENSMUSG00000031246	Sh3bgrl	2.89384	6.49355	2.11097	0.00407251
ENSMUSG00000031266	Gla	0.972536	20.8323	5.13752	7.1357e-07
ENSMUSG00000031278	Acsl4	5.50776	17.6967	2.03146	0.000318092
ENSMUSG00000031286	Glt28d2	0.0830602	1.07525	4.00981	0.0486184
ENSMUSG00000031320	Rps4x	2.87641	48.6939	4.56835	2.54836e-10
ENSMUSG00000031329	Tsx	0	42.5307	11.038	6.5626e-16
ENSMUSG00000031330	Zcchc13	0	6.6237	8.88565	0.0081961
ENSMUSG00000031352	Hccs	2.33125	38.0133	4.46681	8.88256e-16
ENSMUSG00000031357	Syap1	0.762269	81.3975	7.52442	1.75326e-26
ENSMUSG00000031360	Ctps2	5.7064	20.4857	2.45556	0.00792153
ENSMUSG00000031375	Bgn	1.12884	5.21748	3.39449	0.028256
ENSMUSG00000031378	Abcd1	0.317588	4.30272	4.31862	0.000295017
ENSMUSG00000031383	Dusp9	0.157268	2.03931	4.19901	0.0155811
ENSMUSG00000031387	Renbp	0.0118706	20.609	8.70103	1.01384e-08
ENSMUSG00000031388	Naa10	3.17631	44.5299	4.41342	5.8502e-07
ENSMUSG00000031391	L1cam	0.0167064	4.86999	8.53666	3.02511e-08
ENSMUSG00000031397	Tktl1	0.626371	22.3789	5.68819	4.73646e-11
ENSMUSG00000031402	Mpp1	1.44476	7.07762	3.0859	0.000444602
ENSMUSG00000031411	Prame	0	1.07612	7.24434	0.0408879
ENSMUSG00000031431	Tsc22d3	0.08588	10.0832	8.27996	0.000479403
ENSMUSG00000031432	Prps1	1.17801	540.819	9.33177	1.10158e-55
ENSMUSG00000031438	Rnf128	0.175393	2.0636	3.75573	0.0316267
ENSMUSG00000031485	Prosc	3.0622	40.3494	4.3658	1.24873e-20
ENSMUSG00000031488	Rab11fip1	1.47089	16.8169	4.27385	2.72216e-15
ENSMUSG00000031489	Adrb3	0.339848	1.95073	3.10069	0.011825
ENSMUSG00000031504	Rab20	0.472928	337.71	10.3044	2.1444e-48
ENSMUSG00000031508	Ankrd10	3.87908	244.997	6.48893	6.9769e-40
ENSMUSG00000031516	Dctn6	3.59152	15.1856	2.47421	0.0478326
ENSMUSG00000031530	Dusp4	0.320503	3.81484	4.03196	0.00196896
ENSMUSG00000031546	Gins4	16.5227	87.8587	2.85372	3.34992e-10
ENSMUSG00000031568	Rwdd4a	3.02594	126.323	4.38451	5.87779e-16
ENSMUSG00000031574	Star	0.0862566	4.53172	6.25955	0.00348782
ENSMUSG00000031577	Tti2	0.0690921	3.50165	6.35518	1.87894e-05
ENSMUSG00000031578	Mak16	0.0219093	103.29	12.1058	1.25987e-59
ENSMUSG00000031584	Gsr	0.447109	6.13454	3.70379	0.00420487
ENSMUSG00000031591	Asah1	1.16064	5.43155	3.28808	0.0139727
ENSMUSG00000031595	Pdgfrl	2.0635	62.5063	5.42221	3.12241e-13
ENSMUSG00000031617	Tmem184c	8.88617	53.4644	3.07982	4.55957e-08
ENSMUSG00000031628	Casp3	2.96375	20.6751	3.1906	4.12224e-06
ENSMUSG00000031651	Triml1	0	1.20466	7.36098	0.030434
ENSMUSG00000031654	Cbln1	6.68964	25.4755	2.15493	0.0012344
ENSMUSG00000031668	Eif2ak3	10.9219	17.4897	2.84155	7.29429e-10
ENSMUSG00000031669	Gins3	14.9885	73.008	2.73927	1.5756e-06
ENSMUSG00000031709	Tbc1d9	0.0210206	10.5954	9.49588	5.89921e-17
ENSMUSG00000031727	Pmfbp1	1.04464	4.32738	2.47954	0.0125867
ENSMUSG00000031728	Zfp821	35.9709	109.23	2.06543	4.96475e-07
ENSMUSG00000031729	Ist1	8.46626	97.2506	4.01344	1.96751e-17
ENSMUSG00000031749	St3gal2	0.0894908	4.1586	5.70719	3.6894e-08
ENSMUSG00000031753	Cog4	32.6407	89.8263	2.6992	2.98547e-11
ENSMUSG00000031754	Nudt21	0.441489	1.88995	2.55465	0.00224816
ENSMUSG00000031755	Bbs2	0.648235	85.3234	5.57858	2.75133e-09
ENSMUSG00000031762	Mt2	0.849818	727.175	9.97876	9.08941e-41
ENSMUSG00000031765	Mt1	0.265685	652.054	11.606	6.83229e-45
ENSMUSG00000031775	Pllp	0.184355	5.30032	5.34659	0.0154245
ENSMUSG00000031776	Arl2bp	3.96278	35.903	3.65854	9.55549e-10
ENSMUSG00000031789	Cngb1	0.144393	3.22399	4.91919	0.000102027
ENSMUSG00000031807	Pgls	0.0875151	1.02077	4.07475	0.0375144
ENSMUSG00000031812	Map1lc3b	25.8949	578.941	3.47436	1.59696e-21
ENSMUSG00000031818	Cox4i1	21.69	154.943	3.29554	4.91261e-07
ENSMUSG00000031819	Emc8	31.8469	230.396	2.48139	2.99618e-07
ENSMUSG00000031824	6430548M08Rik	2.50519	8.33148	3.74528	0.000146215
ENSMUSG00000031827	Cotl1	0.601479	15.6308	5.25465	2.42244e-09
ENSMUSG00000031831	Dnaaf1	0.146448	4.40457	5.39771	0.000234752
ENSMUSG00000031832	Taf1c	0.00612641	9.49992	9.90861	1.36515e-10
ENSMUSG00000031833	Mast3	0.380436	2.6659	3.31915	0.00110355
ENSMUSG00000031834	Pik3r2	0.0359706	6.4198	6.78969	0.000242854
ENSMUSG00000031847	1700030J22Rik	1.51689	7.03647	2.63573	1.35969e-05
ENSMUSG00000031858	Mau2	2.99499	9.72384	2.18934	9.79196e-06
ENSMUSG00000031885	Cbfb	7.38294	22.517	2.07915	4.3612e-05
ENSMUSG00000031889	D230025D16Rik	11.7618	83.9048	3.21406	2.14991e-10
ENSMUSG00000031896	Ctrl	0	2.53779	7.19344	0.00297777
ENSMUSG00000031897	Psmb10	0.157194	7.89405	5.85105	0.000152094
ENSMUSG00000031901	Dus2l	1.45907	14.3389	3.76273	1.76641e-06
ENSMUSG00000031902	Nfatc3	0.651309	14.0835	4.9333	7.23669e-23
ENSMUSG00000031903	Pla2g15	11.118	82.5535	3.38932	2.53342e-16
ENSMUSG00000031904	Slc7a6	0.195816	1.91343	3.75855	0.023105
ENSMUSG00000031906	Smpd3	0.0194733	1.27426	6.66814	0.000129639
ENSMUSG00000031916	Cog8	1.89498	8.44668	2.12455	0.00255403
ENSMUSG00000031919	Tmed6	2.4359	67.2835	5.34953	4.90981e-08
ENSMUSG00000031930	Wwp2	1.6732	21.5673	4.16415	1.3393e-10
ENSMUSG00000031939	Taf1d	13.3183	103.862	3.5919	3.1038e-12
ENSMUSG00000031950	Gabarapl2	10.6082	74.8431	3.07638	2.83709e-08
ENSMUSG00000031951	Tmem231	2.60109	27.2367	3.87923	4.48467e-10
ENSMUSG00000031953	Tmem170	3.45531	54.6004	4.43898	3.56257e-17
ENSMUSG00000031954	Cfdp1	75.8005	240.923	2.15048	1.02953e-07
ENSMUSG00000031957	Ctrb1	0	9.40969	9.02506	1.57636e-05
ENSMUSG00000031960	Aars	2.78168	25.8234	4.30646	8.28356e-22
ENSMUSG00000031965	Tbx20	0	1.64092	8.42408	0.00895581
ENSMUSG00000031967	Afg3l1	0.818899	10.5705	4.53619	2.51429e-07
ENSMUSG00000031969	Acad8	0.202683	10.1911	7.19966	5.23771e-07
ENSMUSG00000031972	Acta1	0	1.61367	7.40334	0.00884661
ENSMUSG00000031974	Abcb10	1.60807	9.31027	2.99891	3.3048e-08
ENSMUSG00000031976	Urb2	1.74121	6.881	2.47693	1.99089e-06
ENSMUSG00000031982	Arv1	0.905822	6.91364	3.31542	0.00188369
ENSMUSG00000031984	2810004N23Rik	2.47273	152.969	6.34259	2.54053e-24
ENSMUSG00000031988	Vps26b	0.168192	2.54743	4.39137	4.14618e-05
ENSMUSG00000032009	Sesn3	1.93909	8.7653	2.62613	0.00132065
ENSMUSG00000032015	Pou2f3	0.100262	6.20103	5.78397	0.000244351
ENSMUSG00000032024	Clmp	0.139301	9.19779	6.08359	2.92454e-07
ENSMUSG00000032042	Srpr	10.8665	39.4531	4.21584	1.00143e-16
ENSMUSG00000032053	Pou2af1	0.0162111	1.36142	6.43349	0.0398217
ENSMUSG00000032062	2310030G06Rik	0	2.59293	7.76227	0.0148632
ENSMUSG00000032078	Zfp259	4.30113	74.2158	5.79317	9.40097e-20
ENSMUSG00000032079	Apoa5	0	3.13859	9.10483	1.41641e-06
ENSMUSG00000032086	Bace1	2.78103	11.921	2.34266	2.47235e-05
ENSMUSG00000032112	Trappc4	20.1169	65.0071	2.14293	2.20959e-05
ENSMUSG00000032114	Slc37a4	0.195865	2.20109	3.7618	0.0490196
ENSMUSG00000032118	Fez1	0	9.77526	10.1739	1.18501e-09
ENSMUSG00000032119	Hinfp	2.40116	34.9532	4.33215	1.42589e-11
ENSMUSG00000032120	C2cd2l	0.273684	15.6317	6.26805	7.37627e-17
ENSMUSG00000032123	Dpagt1	0.737755	15.1259	4.76832	9.45771e-07
ENSMUSG00000032126	Hmbs	2.66979	56.8238	4.85787	7.70114e-15
ENSMUSG00000032131	Abcg4	0	2.35021	8.96848	9.63097e-05
ENSMUSG00000032134	Muc16	0.0661197	2.23544	4.9134	0.0260951
ENSMUSG00000032171	Pin1	0.00369958	34.1804	12.044	1.2284e-48
ENSMUSG00000032180	Tmed1	0.0187823	5.8966	7.6593	3.89107e-05
ENSMUSG00000032199	Polr2m	2.68062	21.6242	3.52866	2.656e-07
ENSMUSG00000032212	Sltm	2.85942	43.0157	4.37799	8.78744e-19
ENSMUSG00000032215	Rsl24d1	4.10405	65.879	4.45701	3.85192e-18
ENSMUSG00000032221	Mns1	0.912319	5.6776	3.09984	0.00285838
ENSMUSG00000032244	Fem1b	14.0029	41.0453	2.03358	2.21597e-08
ENSMUSG00000032262	Elovl4	0.0555056	1.56107	5.02895	0.00607829
ENSMUSG00000032280	Tle3	0	3.9675	9.81517	0.000116272
ENSMUSG00000032281	Acsbg1	0.023015	2.62276	7.05449	0.00130201
ENSMUSG00000032288	Imp3	52.7247	457.676	3.60938	2.51285e-09
ENSMUSG00000032290	Ptpn9	0.434072	10.8501	5.12249	1.91571e-12
ENSMUSG00000032291	Crabp1	0	3.77884	7.53293	0.00212554
ENSMUSG00000032294	Pkm	9.0992	33.1997	2.37102	0.000176934
ENSMUSG00000032295	Man2c1	0.553738	6.20501	4.56086	0.00230815
ENSMUSG00000032299	Commd4	0.0293399	12.5717	8.0316	0.00167048
ENSMUSG00000032300	1700017B05Rik	0.624522	16.6019	5.18043	3.1407e-13
ENSMUSG00000032305	Fam219b	0.0632232	1.73939	4.89039	4.42987e-05
ENSMUSG00000032306	Mpi	0.91706	4.48305	2.68761	0.0387264
ENSMUSG00000032323	Cyp11a1	0.1172	33.2543	8.56508	0.00182986
ENSMUSG00000032382	Snx1	2.46371	9.01902	2.35586	0.000766613
ENSMUSG00000032394	Igdcc3	0	5.07555	10.3067	1.03221e-08
ENSMUSG00000032398	Snapc5	3.56198	61.1021	4.53947	8.14827e-11
ENSMUSG00000032399	Rpl4	73.2589	243.275	2.19721	4.79226e-09
ENSMUSG00000032401	Lctl	0	17.4146	10.9286	5.0997e-17
ENSMUSG00000032417	Rwdd2a	4.79699	15.782	2.22397	0.0080608
ENSMUSG00000032423	Syncrip	1.40065	71.9791	5.95601	1.41328e-27
ENSMUSG00000032425	Zfp949	2.58809	31.4566	5.11672	1.0583e-09
ENSMUSG00000032431	Crtap	0.231351	35.3109	8.20986	1.3673e-13
ENSMUSG00000032435	Dync1li1	1.11721	27.3216	5.10548	4.59147e-18
ENSMUSG00000032449	Slc25a36	3.85396	36.8317	2.97184	5.77362e-08
ENSMUSG00000032462	Pik3cb	4.27435	16.1958	2.56671	1.65729e-07
ENSMUSG00000032469	Dbr1	1.07645	8.03632	3.31188	6.64837e-05
ENSMUSG00000032478	Nme6	5.94949	66.7182	3.85483	2.12481e-06
ENSMUSG00000032481	Smarcc1	10.7481	35.8089	2.48108	6.10629e-10
ENSMUSG00000032484	Ngp	0	4.38416	8.49653	0.000151862
ENSMUSG00000032489	Kif9	1.00964	3.9662	2.62792	0.00638255
ENSMUSG00000032495	Lrrc2	0.0111218	1.07083	6.7216	0.000973313
ENSMUSG00000032496	Ltf	0	2.21903	8.90414	0.000720713
ENSMUSG00000032513	Gorasp1	0.103201	43.632	9.05164	1.86288e-35
ENSMUSG00000032515	Csrnp1	5.81883	84.4251	4.33956	1.19202e-19
ENSMUSG00000032518	Rpsa	0.248123	24.7308	7.06711	1.79253e-16
ENSMUSG00000032525	Nktr	11.5142	61.2893	2.91429	2.82639e-13
ENSMUSG00000032526	Deb1	7.82649	73.6367	3.60257	9.32312e-07
ENSMUSG00000032534	Cep63	5.39879	14.8485	2.12556	0.000883488
ENSMUSG00000032537	Ephb1	0.0716296	2.29043	5.10587	0.0123851
ENSMUSG00000032555	Topbp1	8.76833	30.3033	2.24823	2.11563e-06
ENSMUSG00000032557	Uba5	1.50783	12.3695	3.67737	0.000374017
ENSMUSG00000032567	Aste1	1.26698	42.6191	5.58583	1.39386e-13
ENSMUSG00000032575	Manf	47.4927	159.263	2.35349	3.78375e-07
ENSMUSG00000032578	Cish	0.0150943	2.48371	7.41547	0.00333205
ENSMUSG00000032580	Rbm5	5.61694	121.159	5.59235	3.74844e-33
ENSMUSG00000032583	Mon1a	0.686591	46.0052	6.52218	5.84435e-20
ENSMUSG00000032593	Amigo3	0	3.40793	9.34311	2.30637e-06
ENSMUSG00000032594	Ip6k1	0.301158	18.2242	5.79958	2.93455e-12
ENSMUSG00000032602	Slc25a20	0.827604	23.3397	5.29915	9.42953e-11
ENSMUSG00000032606	Nicn1	4.73116	53.043	3.93204	1.83963e-15
ENSMUSG00000032641	Gpr19	0.288188	5.17693	4.59966	0.000124425
ENSMUSG00000032648	Pygm	0	4.80043	8.6721	0.00115244
ENSMUSG00000032649	Colgalt2	0.0121303	10.2103	10.19	5.84404e-11
ENSMUSG00000032652	Crebl2	0	8.01964	10.7014	2.06243e-15
ENSMUSG00000032673	Prorsd1	4.81369	34.6352	3.10014	1.33347e-05
ENSMUSG00000032705	Exd2	1.36467	31.0501	4.96077	2.50056e-16
ENSMUSG00000032715	Trib3	0.0314839	59.1803	10.7836	9.82287e-37
ENSMUSG00000032725	Folr2	0	3.96962	8.14139	0.000765689
ENSMUSG00000032727	Mier3	18.2563	62.0834	2.22897	8.80218e-10
ENSMUSG00000032740	Ccdc88a	11.4855	33.2113	2.08611	6.22183e-06
ENSMUSG00000032745	Gpbp1	119.53	711.51	2.62886	1.80369e-14
ENSMUSG00000032754	Slc24a6	0.0512555	3.26256	6.32667	0.00021878
ENSMUSG00000032788	Pdxk	0.648271	481.322	10.2472	5.30172e-42
ENSMUSG00000032806	Slc10a3	1.69011	63.3379	5.74065	4.30991e-15
ENSMUSG00000032815	Fanca	1.11066	7.89171	3.25356	0.00447905
ENSMUSG00000032818	Loxhd1	0.00836985	1.02265	5.68547	0.00391636
ENSMUSG00000032842	Abcc10	0.72665	3.21339	2.58524	0.000321476
ENSMUSG00000032855	Pkd1	0.0921455	3.36012	5.70594	1.6346e-14
ENSMUSG00000032892	Rangrf	0.405673	2.70058	3.52233	0.0391584
ENSMUSG00000032900	1700065I17Rik	0	15.2888	8.5625	5.12986e-06
ENSMUSG00000032952	Ap4b1	2.25041	7.32589	2.13484	0.00237036
ENSMUSG00000032968	Inha	0	1.61598	7.37622	0.0238634
ENSMUSG00000032977	Fam207a	0.941781	18.1486	4.66897	1.94857e-11
ENSMUSG00000033009	Ogfod1	2.30461	2.55178	2.35533	0.0480733
ENSMUSG00000033016	Nfatc1	0.666431	2.86287	2.57338	0.0469923
ENSMUSG00000033029	1700088E04Rik	0.0350658	2.20269	5.69653	0.01098
ENSMUSG00000033039	Micall1	0.00950719	5.30954	9.38649	6.38212e-15
ENSMUSG00000033047	Eif3l	4.13555	18.6855	2.65786	3.61106e-05
ENSMUSG00000033054	Npat	8.05223	24.8049	2.20724	4.21867e-07
ENSMUSG00000033055	Ankrd54	1.15701	31.6689	5.39298	1.71461e-11
ENSMUSG00000033059	Pygb	0.680315	3.98269	2.94532	0.00811086
ENSMUSG00000033099	Nol12	2.34855	77.6856	5.61047	3.06723e-11
ENSMUSG00000033102	Cdc14b	4.04186	61.5526	4.62748	5.79025e-21
ENSMUSG00000033107	Rnf125	1.15263	61.2716	6.32321	5.2162e-24
ENSMUSG00000033114	Slc35d2	0.294493	2.2879	3.50694	0.0306531
ENSMUSG00000033124	Atg9a	1.03218	28.9682	5.26357	1.53667e-22
ENSMUSG00000033126	Ybey	0.011728	1.8312	7.03238	1.81687e-06
ENSMUSG00000033128	Gga1	1.76977	31.0209	4.59983	2.94328e-16
ENSMUSG00000033166	Dis3	1.20683	18.6557	4.42301	2.6803e-09
ENSMUSG00000033174	Mgll	0.188073	15.6382	7.50659	0.00100106
ENSMUSG00000033219	Gm9758	0.119845	5.55201	5.50562	0.000357956
ENSMUSG00000033285	Wdr3	3.00455	50.6358	4.40137	2.78843e-13
ENSMUSG00000033313	Fbxl8	0.307308	6.98747	4.89953	1.81489e-07
ENSMUSG00000033319	Fem1c	3.47632	78.0173	4.9377	4.7647e-26
ENSMUSG00000033323	Ctdp1	18.3553	63.3365	2.23113	2.8771e-07
ENSMUSG00000033365	Ipo13	0.928617	12.8988	4.55733	0.000143898
ENSMUSG00000033386	Frrs1	0.434925	16.3603	5.60194	9.50561e-09
ENSMUSG00000033417	Cacul1	0.298052	2.59443	3.56854	0.00278504
ENSMUSG00000033420	Antxr1	0.362521	24.8959	6.63599	3.04782e-14
ENSMUSG00000033430	Terf2ip	0.878604	13.2775	4.38139	6.19797e-11
ENSMUSG00000033434	Gtpbp6	0.035862	4.77233	7.23376	7.44106e-06
ENSMUSG00000033446	Lpar6	0	3.69468	9.42283	4.09179e-06
ENSMUSG00000033450	Tagap	1.36692	7.28837	2.9333	2.87661e-05
ENSMUSG00000033475	Tomm6	5.62207	98.8846	4.56814	9.10783e-11
ENSMUSG00000033488	BC026585	0	5.81106	9.0856	4.62226e-06
ENSMUSG00000033501	Crygs	0	4.02605	7.38098	0.0198265
ENSMUSG00000033508	Asprv1	0	1.34145	7.2301	0.00619038
ENSMUSG00000033542	Arhgef5	0.0160865	2.63013	6.62361	0.00200617
ENSMUSG00000033545	Znrf1	0.249525	26.8929	6.51199	5.14063e-09
ENSMUSG00000033554	Dph5	0.679452	4.58784	3.13484	0.0400827
ENSMUSG00000033557	Fam20b	0.372493	13.7815	5.6047	1.11794e-13
ENSMUSG00000033597	Caskin1	0.247139	2.47488	3.7684	4.29604e-06
ENSMUSG00000033629	Ptplad1	3.24896	40.5782	4.10585	1.03997e-12
ENSMUSG00000033644	Piwil2	0.165476	9.8777	6.18463	2.03091e-10
ENSMUSG00000033669	Zfp7	3.76207	39.4947	3.84919	1.23211e-11
ENSMUSG00000033685	Ucp2	0.340492	1.77785	5.41405	0.000476878
ENSMUSG00000033703	Fuk	0.244889	2.98153	4.05809	2.91498e-05
ENSMUSG00000033705	Stard9	0.211988	3.36025	3.38804	0.000209386
ENSMUSG00000033706	Smyd5	0.544498	17.2049	5.64645	4.94374e-13
ENSMUSG00000033728	Lrrc14	2.79104	11.2294	2.29582	0.00213018
ENSMUSG00000033751	Gadd45gip1	6.521	18.9917	2.01695	0.000117984
ENSMUSG00000033762	Recql4	0.250415	4.6668	4.62783	5.07026e-06
ENSMUSG00000033781	Asb13	0.878676	11.9724	4.94943	2.90866e-07
ENSMUSG00000033788	Dysf	0	2.59117	9.34401	7.57999e-07
ENSMUSG00000033819	Ppp1r16a	0.766808	23.7213	6.08568	2.68493e-08
ENSMUSG00000033845	Mrpl15	1.39281	14.8048	4.17125	0.000127364
ENSMUSG00000033862	Cdk10	0.0863585	1.69923	4.37533	0.0143303
ENSMUSG00000033863	Klf9	0.175227	38.8364	8.19779	1.49555e-29
ENSMUSG00000033909	Usp36	4.73951	33.7634	3.26929	2.07308e-10
ENSMUSG00000033916	Chmp2a	13.458	74.3326	2.92834	1.43179e-08
ENSMUSG00000033917	Gde1	35.4839	207.275	3.00328	1.13364e-10
ENSMUSG00000033931	Rbm34	1.07343	11.1999	3.8303	6.8157e-08
ENSMUSG00000033933	Vhl	1.66607	132.696	6.83344	2.28683e-40
[truncated: 2,144 more rows]

## Sheet: novel zygotic genes
gene ID	PUB_NAME	average FPKM in oocyte	average FPKM in 2-cell	log2 fc(2-cell/oocyte)	p_value
comp18333_c0	ASSEMBLED_GENE_447	145.579	3057.24	4.01968	0.0279683
comp22316_c0	ASSEMBLED_GENE_854	0	1375.33	7.41207	0.0185276
comp27264_c0	ASSEMBLED_GENE_834	0	1998.29	6.52513	0.0445977
comp41351_c0	ASSEMBLED_GENE_342	0	1667.01	6.16657	0.0286845
comp44143_c0	ASSEMBLED_GENE_744	0	1932.95	7.07935	0.0165205
comp45207_c0	ASSEMBLED_GENE_316	19.8512	847.864	4.72495	0.0335865
comp46118_c0	ASSEMBLED_GENE_733	0	986.135	7.7057	0.000548392
comp46454_c0	ASSEMBLED_GENE_310	0	3487.56	8.47252	0.000318971
comp46858_c0	ASSEMBLED_GENE_728	0	12318.8	10.3905	3.61326e-08
comp51454_c0	ASSEMBLED_GENE_702	0	3099.78	8.12802	0.000340549
comp58143_c0	ASSEMBLED_GENE_666	0	3069.01	7.70084	0.00117231
comp58275_c0	ASSEMBLED_GENE_665	0	562.201	6.29505	0.0040666
comp58384_c0	ASSEMBLED_GENE_238	30.6591	1185.56	4.56363	0.040219
comp60010_c0	ASSEMBLED_GENE_230	0	3868.24	7.72748	0.0033711
comp61576_c0	ASSEMBLED_GENE_649	0	2117.72	6.71703	0.00572934
comp61871_c0	ASSEMBLED_GENE_647	0	1955.33	6.15696	0.0314473
comp63268_c0	ASSEMBLED_GENE_203	0	1569.92	6.94673	0.00321312
comp63297_c0	ASSEMBLED_GENE_635	0	2130.81	6.41857	0.0165043
comp63325_c0	ASSEMBLED_GENE_634	0	285.128	6.24781	0.0187184
comp64131_c0	ASSEMBLED_GENE_629	0	3582.37	7.99264	0.00329775
comp65060_c0	ASSEMBLED_GENE_183	0	2066.84	7.00569	0.0219933
comp65371_c0	ASSEMBLED_GENE_178	0	1261.31	5.87535	0.0460797
comp66543_c0	ASSEMBLED_GENE_599	0	772.581	7.01289	0.0131817
comp67156_c0	ASSEMBLED_GENE_594	0	2090	6.64078	0.00853477
comp67197_c0	ASSEMBLED_GENE_159	0	2502.59	6.86175	0.00609906
comp67628_c1	ASSEMBLED_GENE_156	65.3365	11083.2	6.64493	1.86999e-07
comp67674_c0	ASSEMBLED_GENE_155	0	1199.34	8.00575	0.00331409
comp68442_c1	ASSEMBLED_GENE_142	0	6253.73	8.30666	0.00121763
comp68478_c0	ASSEMBLED_GENE_141	0	3744.31	8.8316	0.000654789
comp68696_c0	ASSEMBLED_GENE_585	0	5452.48	9.23374	3.26735e-07
comp69035_c0	ASSEMBLED_GENE_138	568.359	13486.5	3.86489	0.000717179
comp69315_c0	ASSEMBLED_GENE_131	0	1212.85	7.2947	0.0146981
comp69475_c0	ASSEMBLED_GENE_571	0	1881.38	8.48222	0.000514344
comp69937_c0	ASSEMBLED_GENE_125	0	6943.05	7.88847	0.0015175
comp70506_c0	ASSEMBLED_GENE_564	0	1091.61	6.52945	0.00860858
comp70868_c0	ASSEMBLED_GENE_107	0	1186.54	6.81027	0.0415117
comp71499_c7	ASSEMBLED_GENE_094	0	9244.75	8.48672	5.41427e-06
comp71616_c0	ASSEMBLED_GENE_093	0	1165.97	6.73555	0.0499017
comp72013_c0	ASSEMBLED_GENE_088	0	3091.06	9.18405	0.000422362
comp72664_c0	ASSEMBLED_GENE_076	0	1490.04	7.26126	0.009094
comp73142_c0	ASSEMBLED_GENE_065	0	3773.96	8.79341	0.00135784
comp73495_c0	ASSEMBLED_GENE_062	0	2582.69	6.61601	0.0176897
comp73560_c0	ASSEMBLED_GENE_061	0	5303.61	9.44314	1.83319e-05
comp73890_c1	ASSEMBLED_GENE_054	0	8402.34	9.2447	1.24485e-05
comp73944_c1	ASSEMBLED_GENE_053	0	6412.56	10.3915	1.60268e-08
comp73981_c0	ASSEMBLED_GENE_051	0	1154.23	6.39526	0.0278784
comp74148_c0	ASSEMBLED_GENE_046	0	3023.43	7.07008	0.0489773
comp74280_c2	ASSEMBLED_GENE_042	0	3316.67	7.50104	5.31532e-05
comp75029_c1	ASSEMBLED_GENE_499	47.2179	1472.76	4.4178	0.000216649
comp75175_c1	ASSEMBLED_GENE_495	0	3676.6	8.17734	0.00248615
comp75231_c1	ASSEMBLED_GENE_023	0	2492.97	9.45659	6.89271e-05
comp80263_c0	ASSEMBLED_GENE_017	0	8475.66	9.86236	6.10306e-06
comp83553_c0	ASSEMBLED_GENE_014	0	7640.44	10.7078	9.60566e-07
comp84762_c0	ASSEMBLED_GENE_012	0	6104.61	9.2014	0.00256783
comp8763_c0	ASSEMBLED_GENE_484	0	778.243	6.89962	0.030615
comp89562_c0	ASSEMBLED_GENE_482	0	4055	7.29496	8.74813e-05
comp97891_c0	ASSEMBLED_GENE_475	0	3630.78	7.6557	0.0112424
