# Supplementary material for: Single-cell RNA-seq transcriptome analysis of linear and circular RNAs in mouse preimplantation embryos
Source: Genome Biol. 2015 Jul 23;16(1):148. doi: 10.1186/s13059-015-0706-1 (PMC4511241; doi:10.1186/s13059-015-0706-1)
Supplement: Additional file 3: — Poly(A)- genes in HEK293T cells. [file 13059_2015_706_MOESM3_ESM.xls]

## Sheet: poly(A)- genes in HEK293T cells
genename	HEK293T cell #1	HEK293T cell #2	HEK293T cell #3	HEK293T cell #4	HEK293T cell #5	HEK293T cell #6	HEK293T cell #7	bulk-mRNA #1	bulk-mRNA #2	bulk-mRNA #3	bulk-mRNA #4	rRNA-depleted #1	rRNA-depleted #2	rRNA-depleted #3	rRNA-depleted #4	poly(A) minus RNA#1	poly(A) minus RNA#2
RN7SK	7.98137	0	4.65932	3.47483	81.0968	16.5159	4.16567	411.473	349.458	114.208	103.044	108306	105227	145775	120239	297766	355309
RN7SL1	0	5.58694	8.50638	0	33.8715	4.41994	1.11358	979.165	760.583	237.283	199.84	184327	175666	192349	168529	390049	260017
RN7SL2	0	10.9925	6.06161	0	26.8879	25.4708	7.49067	958.122	772.613	280.833	213.202	172451	155463	175351	147992	284821	190355
RMRP	0	0	0	12.1057	0	0	0	354.646	347.887	38.3606	36.2993	81265.1	90602.3	70916.6	64585	147138	177045
RN7SL5P	0	0	0	0	3.66279	0	6.15731	116.912	79.3389	45.6625	46.7372	31703.5	18992.9	40440.7	31560.9	105363	53544.1
RNVU1-9	0	0	0	0	0	0	0	267.541	203.989	20.3805	33.9562	74097.7	55056	56611.9	46619.3	50097.9	46562.2
RNVU1-7	0	0	0	0	0	0	0	265.999	205.3	20.3805	33.9562	74116.8	55031.5	56595.3	46641.5	50088.1	46570.4
RNU1-28P	0	0	0	0	42.578	0	0	266.587	207.595	20.3805	36.9369	74870.7	54706.7	56002.5	45272.9	50000.4	46261
RNU1-2	0	0	0	0	42.5159	0	0	267.856	319.639	19.8912	34.1436	76070.3	55674.6	56857.5	46849.8	49912.7	46319.6
RNU1-4	0	0	0	24.2044	85.1495	0	0	267.343	211.401	19.8912	34.1436	76083.7	55643.1	56860	46855.9	49883.6	46340.4
RNU1-1	0	0	0	0	0	0	0	267.101	211.366	20.3805	34.4822	76089.1	55657.2	56912.5	46845.5	49891.4	46323.2
RNU1-3	0	0	30.7936	0	42.578	0	0	267.615	209.972	20.3805	34.4822	76066.5	55657.3	56892.4	46850.8	49898.7	46315.3
RNU1-27P	0	0	0	0	85.1559	0	0	266.073	206.939	20.3805	36.9369	74866.4	54697.8	56020.6	45278.1	49981	46198.5
RNVU1-18	0	0	0	0	0	42.5611	0	268.129	209.972	20.3805	34.4822	76089.7	55647.4	56857	46845.5	49876.9	46291.9
RPPH1	0	0	0	0	0	0	0	110.95	82.5476	8.07134	11.2235	28094.5	23458.7	26335.8	23573.1	57922.4	29486.3
SNORD3A	6.46035	0	0	0	0	0	62.5543	625.999	472.183	105.9	87.224	90786.8	56877.7	126124	77550.2	37157.3	39059.7
RNU4-1	0	0	0	0	0	0	0	59.6234	0	0	0	7684.95	5893.03	5174.65	5038.06	38509	34696.4
RN7SL4P	0	0	0	0	3.45733	5.84203	1.92986	99.7505	69.6835	32.3145	22.5736	19732.5	13519.4	22460.2	18775.6	49815.4	20800.6
RNU4-2	0	0	0	0	0	0	0	29.8117	66.3231	0	0	12111.2	8711.44	9436.12	8732.64	36314.2	30335.3
RN7SL3	0	0	3.0308	0	0	0	1.87267	44.0852	34.2262	19.7064	10.1621	8514.02	7992.57	8881.84	7598.34	22733.2	15487.1
RNU2-2P	0	33.7378	0	0	0	17.1944	0	65.2919	72.4441	2.09601	13.9623	20392.5	10910.4	16220.5	12465	15870.9	16504.3
SNORA73B	0	0	0	0	0	0	0	112.493	98.6937	25.5227	13.604	9886.89	10299.4	16091.9	12986.6	15816	16116.2
SNHG3	6.09104	3.10578	23.7061	0.226265	19.3506	64.6837	54.7448	104.047	89.1673	45.9785	24.0296	11186.2	7479.04	9895.14	7718.83	11341.5	12902.5
SNORA63	0	0	0	0	0	0	0	0.001	0	0	0	11061.8	11172.9	21194.9	14389.1	13701.7	5196.99
SNORA71A	0	0	0	0	0	0	0	144.207	157.935	0	0	6156.88	7661.3	6026.76	4937.51	9312.67	8721.68
RN7SKP203	1.58445	0	2.31361	1.72523	7.54687	0	0	9.72373	9.12542	1.83927	4.9019	4391.1	3263.29	3072.18	2381.43	8254.07	9046.64
RN7SKP71	0	0	0	0	2.80202	0	0	15.9112	14.2574	4.17269	2.68709	5918.12	5902.31	3729.58	3125.37	7120.56	9971.78
SNORA22	0	0	0	0	0	0	0	46.4935	0	0	30.9234	2253.25	2725.98	3166.68	2789.15	10258.2	6455.38
SNORD15B	0	0	0	0	0	0	0	124.697	67.4445	21.796	0	12155.3	14018.8	14393.8	10913.7	7704.07	8719.37
SNORA67	0.307203	0.951092	3.54031	2.84822	7.12981	2.4728	8.61982	1.3076	34.0491	1.20648	1.46955	9047.3	7129.51	5741.61	5063.25	6403.19	7644.45
SNHG7	0.157377	7.7777	20.2508	40.8052	8.45334	47.0616	14.7955	88.4522	40.2379	33.4503	30.8862	7849.78	13220.7	13533.4	10882.1	7071.7	6190.72
RN7SKP80	0	0	0	0	5.08318	0	0	10.8939	13.9474	1.08637	3.78672	3417.52	4119.42	2547.69	2104.69	5090.26	6720.5
RNY1	0	0	0	0	0	0	0	0.001	0	0	0	10628.7	6384.4	3906.51	5176.94	9756.38	675.109
HIST1H1E	2.45121	0	3.80046	0	0	2.82565	10.4579	2.51974	3.04512	0.895274	0.484544	787.955	790.734	701.689	701.261	3942.4	3804.21
HIST1H2BK	61.0863	74.1629	126.064	385.316	94.7188	53.18	13.6893	45.6534	46.7123	45.3149	44.6352	896.247	600.167	540.329	559.176	3378.88	4024.58
SNORA22	0	0	0	0	0	0	0	0.001	0	0	0	658.418	988.378	1229.34	1219.5	4385.96	2927.68
SNORA8	0	0	0	97.5788	0	423.282	0	0.001	0	0	0	6937.78	6964.56	4733.3	4390.32	3942.87	3317.06
SNORA70	0	0	3.79649e-10	0	0	0	0	0.001	0	0	0	5090.29	3076.74	7582.35	4479.01	3658.41	3214.64
HIST1H3B	0	0	0	0	0	0	1.28881	4.28306	2.58032	0.558685	0.616186	1265.06	1060.14	866.162	841.162	2756.46	3887.12
SNORD10	0	0	0	0	70.59	0	0	71.1287	97.1939	0	0	10769.5	5213.97	12699.5	8450.17	3418.15	3110.92
SNORD3B-1	2.15286	0	0	0	0	0	5.52422	42.6521	31.6312	3.76243	4.68067	9501.64	4799.55	10883.3	6395.83	2661.28	3804.05
HIST2H2BF	0	0	1.39341e-19	0	0	0	0	3.17038	2.49394	1.56414	1.66637	653.324	671.51	596.178	540.009	2766.55	3371.5
HIST1H2BJ	0	0	3.22791	0	0	0	0	6.26416	4.78558	2.85565	3.36707	1320.64	894.276	712.421	687.661	2747.83	3319.31
SNORA71C	0	0	0	0	0	0	0	0.001	0	0	0	1205.13	1687.48	2089.86	1041.19	2535.78	3106.39
HIST2H2AA4	0	0	0	15.3866	0	8.39547	0	11.3726	9.62548	5.84348	6.4423	1207.81	1087.11	900.435	866.029	2875.19	2673.94
HIST1H4D	0	0	0	0	0	0	0	3.64205	3.19052	0.459389	0.328087	1125.34	820.943	567.863	629.371	2354.68	3190.75
MIR3648	0	0	0	0	0	0	0	0.001	0	0	20.0768	30.8917	5.44918	15.1693	38.8674	2900.25	2602.21
HIST1H1C	3.8551	43.6902	22.0758	18.9035	33.6175	18.288	151.183	16.6232	16.0119	12.6755	9.68502	1342.15	1268.12	1149.23	1091	2677.21	2806.4
HIST1H2BD	0	3.50814	4.08623	3.61335	8.2686	0	0	6.28905	5.66116	5.96765	3.38582	1235.83	1007.41	883.456	833.275	2544.8	2935.44
HIST2H2AC	0	0	1.32628	0	0	0	0	4.99628	6.35929	1.93	3.52099	1012.67	834.666	718.686	675.449	2821.47	2575.05
SNORA38	0	0	0	0	0	0	0	0.001	0	0	0	2566.19	2646.24	2408.45	2706.26	2577.06	2600.06
HIST1H3H	0	0	1.15456	0	0	0	6.41916	8.53493	4.28432	1.39147	1.02332	1348.34	1089.47	838.326	810.912	2219.47	2863.06
LINC00338	0	20.1465	0.401425	32.2249	0.0205001	18.3264	0	21.528	40.035	8.4293	11.4223	1408.39	877.435	1651.92	956.813	2728.73	2346.06
SNORD17	0	1.56661	0	0	0	0	0	28.2171	16.4411	16.682	10.2103	1635.01	1313.25	2321.56	1510.09	2296.45	2743.1
RNU2-6P	0	0	0	0	0	0	0	42.686	35.9114	0	8.84619	5204.38	3478.43	5420.43	4056.05	2114.02	2911.05
SNORA48	0	0	0	0	0	0	0	24.9623	12.7189	0	0	9242.68	8254.82	8312.47	6605.12	2797.6	2045.74
HIST1H4C	821.991	98.9498	275.638	244.231	40.1089	919.647	2194.77	3.12983	3.01243	1.42148	1.5471	1133.32	932.084	725.765	658.206	2029.5	2724.74
RNU11	0	0	0	0	0	0	0	0.001	0	0	0	175.464	356.259	439.922	341.541	2043.03	2684.54
SNORD3B-2	0	0	0	0	0	0	14.4264	41.3379	30.1508	4.01813	4.74334	3771.68	2719.36	4813.4	2894.92	2001.25	2629.7
HIST1H2BO	0	0	0	0	1.23574	0	0	5.74047	3.50674	0.569406	0.836525	623.073	586.661	503.543	458.004	2124.8	2466.43
HIST1H2BC	0	0	2.55897	3.5636	0	0	0	3.90374	2.35423	1.01783	1.06125	735.143	663.82	513.188	481.159	2137.28	2427.92
HIST1H2AH	0	0	0	0	0	0	0	2.1464	2.96337	1.77634	1.08512	1124.27	911.605	746.848	715.113	2030.94	2423.17
SNORA10	0	0	0	0	0	0	0	0.001	0	0	0	3499.55	2180.1	3594.69	3479.6	1847.2	2427.85
SNORA7A	0	0	0	0	0	0	0	0.001	1.89564e-37	0	0	2633.24	1034.57	1902.21	1483.6	2272.54	1996.15
HIST2H4A	0	0	0	0.313363	3.42967	3.52922	0	9.15364	8.43599	4.03924	4.75825	1152.73	839.512	679.901	646.567	1881.62	2337.99
HIST2H4B	0	0	0.213109	0.627446	3.92673	1.17641	0	6.8447	7.30662	3.22111	3.76392	1150.49	824.643	676.911	643.707	1878.69	2337.48
SCARNA2	0	0	0	0	0	0	0	4.1723	7.54178	1.73559	1.51324	1630.12	1395.25	1216.09	1066.62	1923.42	2047.91
RN7SKP255	0	0	0	0	0	2.41744	0	2.54298	1.2178	0.447675	0.469512	785.714	727.325	287.104	265.308	1304.81	2608.69
SNHG1	199.2	301.103	223.935	75.4235	289.954	287.454	272.936	172.783	160.567	178.682	166.639	3527.91	2172.22	7009.49	3262.13	2126.09	1620.29
HIST1H4H	0	0	0	0	0	0	0	3.06465	2.71484	1.90504	0.82255	1079.33	891.674	678.446	608.219	1445.62	1898.28
HIST3H2BB	0	0	0	0	0	0	0	2.55342	3.14018	0.906227	1.65898	615.179	585.129	436.474	432.203	1354.4	1833.09
SNORA84	170.844	0	0	0	0	0	0	107.264	57.4909	0	38.88	3560.1	4713.03	2438.01	2890.7	1610.42	1486.65
HIST1H2AD	0	0	0	0	0	0	0	0.724457	1.13658	0.358035	0.285958	327.016	264.006	247.27	252.586	1409.08	1658.77
SNORA31	158.434	0	0	0	0	0	0	102.49	0	0	0	3294.2	1504.16	3007.96	1971.42	1303.79	1725.71
HIST1H2AM	10.1137	0	0	29.2486	0	0	0	2.68316	2.88026	2.26648	2.38293	585.016	539.576	415.849	396.567	1449.63	1538.67
SNORA79	0	0	0	237.596	0	0	0	55.4852	0	24.1518	0	1544.17	1917.71	3627.71	2425.76	1487.1	1478.2
SNORA64	3.98548e-26	0	0	0	0	0	0	0.001	0	0	0	4982.43	5584.36	3386.88	2305.02	1295.98	1595.68
HIST1H4B	0	0	0	0	0	0	0	3.4789	0.377353	0	0	680.25	521.576	595.702	528.982	1160.4	1688.57
HIST1H2AC	0	0	2.17651	0.73133	0	0	15.9462	5.57722	4.35253	1.47369	2.06723	609.557	556.007	374.492	380.623	1341.42	1506.47
HIST2H2AA3	0	0	0	5.74677	0	6.63299	0	6.4024	6.34768	3.66051	3.74711	621.509	558.85	442.819	424.388	1437.59	1337.22
SNHG8	20.242	84.917	77.8603	26.5254	2.62371	162.441	124.56	120.59	143.486	89.4909	82.051	2303.72	2291.86	2844.43	2133.94	1607.31	1105.1
RNU12	0	0	1.3668	0	0	0	0	0.264678	0	0.161851	0	159.422	62.459	169.713	226.863	1068.7	1589.09
HIST1H4J	0	6.15661	0	14.6079	0	3.02088	0	5.07498	4.08024	2.20363	2.05134	703.085	550.127	465.15	425.355	1295.31	1280.46
SNORA68	0	0	0	0	0	0	0	1.22883e-38	4.43064e-39	0	18.2649	2674.16	2229.58	4179.24	3317.22	1650.59	802.371
SNORA12	0	0	0	48.0258	0	0	0	0.001	0	0	0	445.985	428.358	820.876	503.694	1154.55	1295.64
SNORD89	0	0	0	0	0	0	0	0.001	0	0	0	1610.61	259.187	0.000277821	0	1940.5	490.422
SNORA49	0	0	0	0	0	0	0	0.001	0	0	0	852.229	1312.13	1822.54	1500.63	1335.44	1077.58
SNORA52	0	0	0	0	0	0	0	0.001	0	0	0	1063.73	1042.98	2995.63	2285.81	1226.84	1115.74
HIST1H2AI	0	0	0	0	0	0	15.203	3.33723	3.42673	2.2847	0.593669	643.538	580.678	561.543	493.316	1076.17	1263.66
SNHG15	79.3197	181.788	143.438	35.7245	133.255	70.5735	121.091	56.5304	48.1935	47.978	100.488	652.441	248.2	599.807	563.574	1639.41	678.003
SCARNA12	0	0	0	12.5514	4.28931	0	0	14.501	6.06431	3.02116	2.03052	980.106	935.828	885.663	798.369	871.404	1242.54
SNORA42	0	0	0	0	0	0	0	0.001	0	0	0	872.313	1177.09	1760.15	813.86	961.413	1025.22
SNORD3C	0.541076	0	0	0	0	0	1.81039	2.47579	2.4175	2.05454	2.02969	860.645	391.583	744.041	628.58	641.807	1332.74
HIST2H3D	0	0	0	0	0	0	0	2.10135	3.16413	0.483003	0.0875154	695.939	500.613	346.24	338.274	1002.59	944.353
HIST3H2A	0	0	0	0	5.55891	12.5576	10.0214	30.0497	27.7931	14.8575	15.3227	405.368	319.753	236.466	232.226	966.952	976.432
SNORD8	0	0	0	0	0	0	0	0.001	0	0	0	2392.33	8631.46	3221.33	2119.07	1060.38	779.083
RNU5F-1	0	0	0	0	0	0	0	0.001	0	0	0	801.667	1069.97	137.818	510.555	380.691	1384.99
SNHG9	0	0	11.1777	0	46.4798	76.2579	4.7512	32.2262	30.2429	32.2341	18.1371	102.728	78.2004	141.654	155.7	824.213	920.334
HIST1H4K	0	3.17102	0	25.3772	0	5.18876	0	3.7408	3.46288	1.99351	1.23922	564.791	409.904	320.248	306.132	851.78	853.382
SNORA38B	0	0	0	0	0	0	0	0.001	0	0	0	1551.6	937.839	942.73	821.722	608.47	1091.51
SNORA47	0	0	0	0	0	0	0	0.001	0	0	0	367.12	273.297	402.168	409.217	830.529	832.438
SNORD3D	0.941289	0	0	0	0	0	1.57004	10.2134	7.39876	4.27806	4.56416	911.272	516.768	1408.19	576.408	609.179	1040.51
HIST1H3A	0	0	0	0	0	0	0	1.13961	0.652483	0.282535	0.207621	323.88	256.921	166.551	171.374	736.464	903.953
SNORA5A	0	0	0	0	0	0	0	0.001	0	0	0	547.331	144.234	1108.61	715.832	678.813	920.712
SNORD94	0	0	0	0	0	0	0	39.0309	41.169	0	0	2476.54	1519.65	1822.66	1317.4	615.53	819.283
SCARNA13	0	0.817493	3.72591	0	0	0	0	6.22014	0.807517	2.77825	3.0013	566.883	549.175	452.414	371.845	546.044	833.446
SNORA71D	0	0	0	0	0	0	0	0.001	0	0	0	2922.96	567.776	1814.5	1487.43	819.51	505.365
SCARNA10	0	0	0	0	0	0	0	0.851063	2.6328	1.16277	1.69885	262.219	246.58	527.132	375.819	564.428	755.042
SCARNA1	0	0	0	0	0	0	0	0.001	7.62185	0	0	293.013	351.117	414.089	346.166	1059.67	244.067
SNORD118	0	0	0	0	0	0	0	102.894	3.82356e-21	0	0	1806.28	926.1	4164.6	2017.57	809.749	485.373
HIST1H3F	0	0	0	0	0	0	0	1.61333	1.76015	0.571599	0.41979	359.25	267.801	215.771	221.627	579.872	688.876
SNORA34	0	0	0	0	0	0	0	0.001	40.022	0	0	3193.35	1357.48	2589.14	1869	678.947	587.371
HIST2H3C	0	0	0	0	0	0	0	1.62487	1.73308	0.781247	0.735273	312.158	240.77	161.709	162.796	604.434	587.611
HIST2H3A	0	0	0	0	0	0	0	1.62487	1.73308	0.781247	0.732349	312.254	240.87	161.856	162.906	604.247	587.696
HIST1H3J	1.8321e-06	0	0	4.13731e-07	0	0	0	0.223945	0.846297	0.834132	0.238039	117.458	85.0234	94.4305	92.0444	527.125	656.063
HIST1H2AL	0	0	0	0	0	0	6.94077	0.822865	0.932793	0.404409	0.452701	154.155	158.214	115.38	113.66	573.001	602.172
SNORA23	0	0	0	0	0	0	0	12.4165	9.14012	11.7078	3.71145	1159.65	739.429	866.799	607.524	533.526	635.107
HIST1H2AB	0	0	0	0	0	0	0	0.221379	0.844136	0	0	296.805	227.662	180.841	181.243	518.971	634.029
SCARNA22	0	0	0	0	0	0	0	81.2077	0	0	0	517.134	671.612	1149.46	715.664	606.31	537.993
HIST1H1D	0	0	0	0	0	0	0	0.957994	0.896524	0.25939	0.392941	288.692	243.472	234.21	216.308	537.617	594.338
HIST1H2BL	0	0	0	0.92053	0	0	0	1.69561	0.694981	0.601706	0	288.017	239.449	192.537	192.06	500.517	611.782
HIST2H2BE	0	0	0	0	0	0	0	1.40753	1.36681	1.13497	0.999177	125.187	117.306	108.057	101.703	502.453	587.831
SNORA11	0	0	0	0	0	0	0	0.001	0	0	0	0	46.7344	64.4606	59.7463	465.862	599.944
SCARNA7	0	0	0	0	0	0	0	1.38225	1.81689	0.569667	0.384473	314.425	294.829	195.765	165.892	502.538	556.709
HIST1H2AE	0	0	0	0	0	0	0	1.23813	0.669676	0.217701	0.485898	281.981	234.695	189.365	169.547	453.599	584.85
RNU2-59P	0	5.78031	0	0	0	34.3888	0	44.6994	83.7405	0	5.59761	3392.42	1618.55	3912.84	2041.87	479.611	527.011
TERC	0	0	0	0	0	0	0.742051	1.02941	0.740082	0.320283	0.329508	333.037	186.836	204.678	209.323	555.652	398.005
HIST1H3I	0	0	0	0	0	0	0	0.442758	0.211034	0	0.20179	103.749	92.6242	60.5428	67.8751	404.574	489.859
SNORA80B	0	0	0	0	0	0	0	0.001	0	0	0	640.519	166.98	735.629	371.006	485.57	390.092
HIST1H2BN	11.694	0.0940012	3.69476	0	0	0	1.36999	0.22607	2.17054	0.614818	0.628954	84.5083	112.564	94.1505	87.8513	398.364	464.515
HIST1H2AG	0	0	0.625831	0.574839	0	0	0	1.21313	1.00309	0.617501	0.841725	167.111	129.273	116.712	109.35	417.304	432.157
HIST2H2AB	0	0	0	0	0	9.15819	0	0.494143	0.945869	0	0	184.006	142.135	127.816	113.99	407.877	374.045
SNORA77	0	0	0	0	0	0	0	0.001	0	0	0	1596.53	2318.29	1653.7	1184.25	361.183	413.788
RNVU1-6	0	0	0	0	0	0	0	0.001	9.18047	0	0	338.216	277.654	159.701	163.797	306.511	439.989
SNORA4	0	0	0	0	0	0	0	0.001	0	0	0	1397.14	662.375	720.348	542.085	363.381	356.612
SNORA21	0	0	0	0	0	0	0	0.001	0	0	47.0318	142.983	130.288	193.492	88.7468	412.96	296.991
SNORA26	0	0	0	0	0	0	0	0.001	299.544	167.229	0	710.227	450.826	2263.86	1174.39	295.651	395.111
SNORA7B	0	0	0	0	0	0	0	0.001	0	0	0	574.16	540.356	656.7	686.442	345.178	330.025
HIST1H2BG	0	0	0	0	0	0	0	0.50014	0.478893	0	0.227315	195.124	150.107	138.055	135.149	306.806	364.459
RNVU1-14	0	0	0	0	0	0	0	24.675	0	22.9281	0	227.022	212.868	249.133	201.597	328.939	341.693
RNU6ATAC	0	162.13	0	0	0	0	0	0.001	117.686	119.533	79.757	4903.6	1619.36	1078.16	1532.52	429.714	186.071
SNORA11	0	0	0	0	0	0	0	0.001	0	0	0	578.783	570.545	509.318	595.551	340.729	271.532
HIST1H4A	0	0	0	0	0	0	0	1.41579	2.40829	0	0.638128	345.315	301.091	206.639	227.822	280.691	328.001
HIST1H2AK	0	0	0	0	0	0	0	0.707273	0.900981	0	0.214595	112.378	87.1502	70.3849	66.8649	267.688	313.334
HIST1H4E	0	0	0	0	0	0	0	0.304939	0.42426	0.737181	0.377604	152.203	119.011	116.102	101.048	260.226	313.854
SNORA27	0	0	0	0	0	0	0	2.6218e-31	0	0	45.3804	696.374	828.318	1913.36	1294.25	566.743	1.92436e-26
HIST1H2AJ	0	0	0	0	0	0	8.25288	0.828957	0.492785	0.256165	0.0945849	173.256	95.7334	81.1774	82.7975	227.313	263.585
SNORA76	0	0	1.02851	0	0	0	0	13.6807	9.49287	6.16966	5.29417	333.05	355.604	554.368	214.508	318.068	151.635
SNORA21	0	0	0	0	0	0	0	0.001	0	0	15.2756	908.329	1068.79	2671.16	1454.41	241.741	221.295
SCARNA6	0	0	0	0	0	0	0	0.001	0	0	0.703406	131.512	144.088	274.544	199.972	187.929	262.579
SNORA64	0	0	0	0	0	0	0	0.001	0	0	0	493.795	233.888	409.951	524.352	187.563	251.391
HIST1H3D	0	0.917223	0	0	0	0	0	0.474619	0.367196	0.0360495	0.262546	75.0276	73.9181	57.2681	54.6946	203.86	214.72
SNORA63	0	0	0	0	0	0	0	0.001	0	0	0	716.778	731.906	690.148	477.834	364.258	52.6256
RNU5B-1	0	0	0	0	0	0	0	0.001	0	0	0	1742.46	753.419	164.14	703.068	215.523	197.831
RNVU1-15	0	0	0	0	0	0	0	15.7473	4.39164	10.9898	0	87.2266	98.1959	64.6867	76.1788	196.902	215.815
SNORA31	0	0	0	0	0	0	0	0.001	0	0	0	3598.27	1004.54	4396.11	1906.46	411.396	0
HIST4H4	0	0	0	0	0	0	0	1.94659	1.80628	0.223631	1.59333	190.331	160.732	132.39	119.889	202.602	205.446
RNVU1-16	0	0	0	0	0	0	0	7.87364	4.39164	0	0	82.7534	98.1959	64.6867	70.0845	184.466	220.359
H2BFS	6.39348	4.37011	6.55138	12.5195	3.80959	0	0	1.52093	0.968763	0.418963	0.813296	25.3001	22.5118	12.5035	16.3311	181.594	211.988
SNORA18	0	0	0	0	1396.03	8.09057e-26	0	0.001	29.8692	0	0	245.234	179.344	389.82	368.666	259.266	110.769
HIST1H2BF	0	0	0	0	0	0	0	0.0617486	0.0573737	0.299019	0.114552	49.0184	45.4009	37.1761	37.9563	166.806	195.788
SNORA74A	0	0	0	0	0	0	0	0.001	0	0	0	284.584	183.911	345.354	199.501	139.168	205.959
RNU1-85P	0	0	0	0	0	0	0	0.001	0	0	0	157.121	221.394	107.804	125.541	208.937	130.57
HIST2H2BA	0	0	0	0	0	0	0	0.0195298	0.00729555	0.135658	0.303966	16.6788	15.5046	12.9301	12.5307	149.94	181.522
MALAT1	200.596	304.557	380.024	131.843	128.498	42.6733	7.90062	13.0837	13.6077	55.7743	49.1399	95.0854	151.267	158.691	161.113	174.729	142.253
SNHG16	111.285	145.826	118.826	104.69	135.534	77.8967	36.7099	65.1064	63.1837	55.5089	55.2688	199.606	196.622	193.54	201.827	136.792	160.345
SNORA57	0	0	0	0	0	0	0	0.001	0	18.1903	11.0465	692.206	621.901	690.787	355.65	172.022	124.741
SNORA54	0	0	0	0	0	0	0	0.001	0	0	0	1219.16	808.634	1076.14	1387.5	196.299	87.3987
SCARNA5	0	0	0	0	0	0	0	0.71251	1.47226	0.915628	0.619491	143.658	152.811	305.403	184.542	134.978	138.617
SNORD15A	0	0	0	0	0	0	0	12.006	13.9656	0	0	902.709	650.4	1480.58	584.535	197.261	60.544
SNORA74	0	0	0	0	0	0	0	0.001	0	0	13.1907	313.07	142.402	186.988	131.902	127.235	125.467
SNORA74B	0	0	0	0	0	0	0	0.001	0	0	0	44.5111	25.099	76.8057	42.4723	123.474	126.221
SNORD97	0	0	0	0	0	0	0	50.2356	21.7397	27.2871	0	1900.86	2417.31	3279.37	1910.31	119.345	122.771
SNHG12	68.0985	43.0466	30.9259	0	21.0564	14.8109	1.44553	17.4748	17.429	14.6416	17.3272	863.912	569.362	741.466	418.659	188.95	40.124
SCARNA18	0	0	0	0	0	0	0	0.001	0	0	0	358.265	155.348	242.625	91.4321	197.637	30.942
FAT1	48.6338	55.7046	37.0941	0.231367	33.5015	15.0454	3.86395	23.8134	25.0676	22.5245	24.0941	65.899	62.4967	58.0931	62.106	105.308	117.751
RNU5D-1	0	0	0	0	0	0	0	0.001	0	0	0	804.215	1255.7	164.14	351.534	215.523	0
HIST3H2BA	0	0	0	0	0	0	0	0.502535	0.162401	0	0.151203	30.101	15.2492	12.3402	13.0812	98.0558	117.071
SNORA11E	0	0	0	0	0	0	0	0.001	0	0	0	95.2609	93.5317	215.207	32.5321	102.553	102.137
SNORA11D	0	0	0	0	0	0	0	0.001	0	0	0	95.1576	93.534	215.055	32.472	102.557	102.124
SNORA50	0	0	0	0	0	0	0	0.001	0	0	0	154.904	135.789	789.06	435.666	134.115	53.6609
CDYL	19.9174	56.2373	9.55234	42.9303	44.1825	22.3485	0.437463	16.1941	15.5737	16.8653	17.0987	48.6538	47.8704	45.936	44.0999	88.4075	98.4339
SNORA6	0	0	0	36.0316	0	0	0	0.001	7.45546e-05	0	0	262.657	190.824	221.293	187.435	61.8686	122.552
AC107016	224.89	35.308	592.65	319.522	1364.11	294.744	703.724	146.402	93.2444	158.274	151.571	259.374	339.755	445.401	388.046	78.5951	98.9052
SNORA80	0	0	0	0	0	0	0	0.001	0	0	0	47.3783	0	69.3043	60.5388	63.5497	108.062
DCP2	20.107	47.222	26.6274	0.0536337	62.2248	18.9481	10.5351	34.5642	26.9528	23.2679	20.143	74.6354	61.9833	63.9258	70.8818	86.1921	82.6765
U3	0	0	0	0	0	0	0	8.58641	0	4.00083	5.13396	93.2465	138.406	116.176	86.2621	58.1783	109.012
SCARNA3	0	0	0	0	0	0	0	0.001	0	0	0	68.7773	45.2861	31.7634	13.8901	94.8059	70.6447
TOR1AIP2	5.86496	28.499	23.1729	7.77328	29.8998	31.4161	15.5473	11.7914	13.2684	12.4787	10.7533	37.0716	45.4319	50.7971	44.0297	74.6307	86.4975
SHISA2	98.6687	32.0052	26.6359	0.176289	275.271	0.171035	0.0625612	17.7754	17.9476	22.3975	23.8894	55.6719	51.5848	48.1238	51.0249	78.6988	76.5221
SNORA14B	0	0	0	0	0	0	0	43.4959	0	0	69.5463	586.208	649.96	1107.33	584.032	75.4519	76.9237
CTD-2651B20	0	0	0	0	0	0	0	0.001	0	0	0	0.434237	2.82292	0	4.9435	71.1923	80.6638
SNORA3	0	0	0	0	0	0	0	0.001	0	0	0	380.036	240.775	661.482	462.822	146.796	3.55719
SNORA35	0	0	0	0	0	0	0	0.001	0	0	0	59.0254	409.506	355.485	196.069	149.321	0
SNORA76	0	0	0	0	0	0	0	0.001	0	0	0	186.08	110.591	358.032	242.909	57.5003	89.5523
SNORA14A	0	0	0	0	0	0	0	0.001	0	0	0	36.8802	30.9003	99.6743	0	85.5848	58.7347
SCARNA4	0	0	0	0	0	0	0	0.001	0	0	0	112.952	49.729	265.494	22.2877	114.734	28.6072
HIST2H3PS2	0	0	0	0	0	0	0	0.071278	0	0	0	40.862	39.2723	18.3003	24.5565	73.8079	68.1418
HELLS	15.2458	37.4017	33.4351	19.0503	30.9251	14.165	21.0408	36.6066	41.2101	46.5136	41.6307	76.6872	93.2216	101.855	99.3373	67.9568	63.3347
Y_RNA	0	0	0	0	0	0	0	0.001	0	0	0	0	717.062	0	0	125.285	0
NOL9	17.7253	7.79663	15.0565	12.5048	5.61698	11.0535	12.4784	7.06546	7.35895	7.53472	7.24054	16.0117	21.7684	19.2742	23.8704	63.2013	61.7522
RNU4ATAC	0	0	0	0	0	0	0	0.001	0	0	0	305.687	154.259	15.4533	0	8.32222	115.804
SNORA9	0	0	0	0	0	0	0	0.001	0	0	0	0	74.464	47.1175	15.0845	69.5356	51.3268
RP11-138C9	27.9447	46.0628	68.8237	44.9047	185.093	23.2277	202.712	1.90813e-12	1.48538e-43	6.58523e-31	6.33663	40.9842	35.6767	73.4589	12.2623	28.1119	91.0855
TROVE2	38.8241	81.4447	28.1165	2.64422	45.3799	8.57852	52.7751	10.2855	14.5995	11.4322	12.3588	61.4292	55.8808	55.485	52.5547	60.2524	53.8166
MDM2	6.03778	7.19738	16.7433	34.3863	33.7173	29.528	44.103	22.6745	21.6802	29.6149	30.8057	64.4423	69.3659	90.9108	72.6203	59.5294	53.686
SNORA24	0	0	0	0	0	0	0	0.001	0	0	0	174.515	97.5962	235.88	283.464	54.5592	55.6348
SPC24	0.0960372	12.0572	5.70923	6.44526	11.0934	21.5513	6.69809	27.6653	27.2884	23.4091	25.0392	63.7743	52.0775	53.1721	48.2389	48.4751	54.5001
ZNF121	2.50524	37.3461	26.1422	43.0203	47.9951	21.2784	0.0754929	9.20796	10.1263	12.9874	11.1158	34.4678	41.6274	39.0864	43.5307	52.538	48.2962
RP11-386G11	1131.98	1513.36	1712.15	2194.39	1699.62	2335.23	2070.87	0.272878	1.26345	0.211586	0.490769	107.314	2.20269	0.683684	0.811046	35.1097	63.6854
FBXW7	38.2047	18.1338	39.8088	0.229043	20.8716	3.36567	19.5634	11.776	12.3374	12.7756	13.2725	43.4162	39.2111	40.4114	39.858	51.4466	45.888
MTR	4.07846	6.10845	8.44642	3.83803	5.54456	12.9182	6.75577	19.4166	18.4503	22.3554	20.5682	42.2897	39.6155	40.4731	44.0453	47.3118	49.1653
SNORA25	0	0	0	7.9512	0	0	0	0.001	19.6268	0	0	63.3871	0	1.44179e-15	0	76.4063	19.5185
MGA	8.62896	14.3368	11.4256	0.845696	7.80842	12.6445	0.0895934	8.702	8.82595	8.88397	9.19002	25.2565	26.8745	27.3729	27.9022	42.3861	51.3889
SNORA28	0	0	0	0	0	0	0	0.001	0	0	0	146.527	0	241.565	72.8109	89.5367	3.58281
SNORA22	0	0	0	0	0	0	0	0.001	0	0	0	9.47511	79.6005	119.057	122.895	92.5183	0
SCARNA20	0	0	0	0	0	0	0	0.001	0	0	0	48.3831	146.223	66.9444	27.2767	17.4235	74.5421
NF2	5.90478	7.32338	4.08569	4.91505	9.97242	3.74595	4.13838	11.3436	12.4073	10.3445	11.7715	22.1454	27.7384	25.7571	26.3023	45.8989	43.0333
HIST2H3DP1	0	0	0	0	0	0	0	0.212424	0	0	0	30.7222	38.1574	17.3047	17.3573	41.3479	45.0411
SNORA63	0	0	0	0	0	0	0	0.001	0	0	0	88.5282	57.8576	118.17	64.8797	84.9538	0
CCND2	11.9416	19.2678	13.4271	2.58209	3.77805	5.62469	0.369737	9.52093	11.1511	11.0357	10.7634	38.1044	51.4599	51.2914	53.7162	41.1458	42.5917
SNORA37	0	0	179.348	0	0	0	0	0.001	0	0	0	296.415	233.209	513.722	392.453	63.3354	19.7828
BACH1	2.44637	13.4394	6.929	1.28656	55.5166	0.911069	0.606742	14.7644	11.4828	12.7141	12.9034	52.7549	37.6136	40.3404	43.4433	40.3576	40.3622
POMK	0	0	1.91525	4.50453	0	0	0.00556968	3.90188	3.70838	3.65578	4.12618	15.1626	25.6908	20.6613	21.8608	37.2701	40.3471
SNORA33	0	0	0	0	0	0	0	21.7018	0	0	0	204.139	0.000380329	300.016	161.341	73.9997	0
RN7SL866P	0	0	0	0	0	0	0	0.001	0	0	0	9.27198	3.1507	4.90105	3.44649	31.3176	40.4614
SNORA58	0	0	0	0	0	0	0	0.001	0	0	0	8.86625	0	0	46.4161	69.0067	3.53932e-05
KLHL11	0	9.00405	2.19208	0	5.7413	0	0.0763288	4.19468	4.65766	4.30893	4.27383	18.6468	22.3598	20.4185	21.2816	33.6835	33.9548
DPYSL2	0.0931862	4.71839	3.046	0.00489776	0.0736982	5.44508	0.00115141	9.21343	9.92052	8.75508	8.62862	18.5298	25.3265	25.8977	25.8255	29.8958	36.6822
SCARNA14	0	0	0	0	0	0	252.445	0.001	0	0	0	68.6211	31.6456	46.1546	0	66.2907	0
IFRG15	0	4.86339e-06	3.12692e-08	0	0	0	0	3.86317	6.32308	5.58928	4.52748	11.8547	14.7472	15.8122	18.7515	35.0127	31.2687
ZFX	30.1995	2.32436	8.312	1.81218	5.63316	1.57959	37.0781	9.28164	9.03263	11.9808	10.2282	20.8119	23.287	17.7075	20.1134	35.0531	30.9723
SNORA11B	0	0	0	0	0	0	0	0.001	0	0	0	28.7843	0	77.6028	0	0	64.1253
SCARNA9	0	0	0	0	0	0	0	1.55785	3.06275	3.45736	1.01009	49.8953	81.1079	83.683	70.7364	39.3871	24.2089
SNORA11	0	0	0	0	284.862	0	0	0.001	0	0	0	119.922	111.423	60.4856	0	19.7528	43.1264
SCARNA21	0	0	0	0	0	0	0	0.001	0	0	0	68.8065	77.1544	73.5341	32.0153	53.0919	8.61048
SNORA62	0	0	0	0	0	0	0	0.001	23.7809	0	0	164.62	123.533	302.318	125.277	3.29072	58.2466
ARHGAP5	8.9379	64.0531	14.0406	31.9722	11.8019	5.95448	26.8253	12.7228	12.9924	20.8414	20.7017	69.1462	65.2821	68.0657	65.6372	36.3195	24.6533
ZNF460	6.21394	6.66821	2.02681	0	0	2.30717	0	0.939017	0.963318	1.49503	1.46	12.813	16.2066	16.6384	17.2736	29.0329	31.2749
MIB1	14.7377	7.45732	4.4041	12.5341	4.03282	3.20306	0.63629	22.212	21.8113	24.3469	23.3256	45.307	47.2067	45.5477	45.5399	27.0184	33.2388
HIST1H3E	0	0	0	18.6741	0	0	0	0.467941	0.670429	0.290271	0.85202	16.7671	17.1054	10.2214	8.62242	27.9976	31.9467
SNORA70	0	0	0	0	0	0	0	0.001	0	0	0	36.9576	0	25.3236	21.772	14.2648	44.842
SNORA81	0	0	0	0	0	0	0	0.001	0	0	0	27.2482	0	31.1175	22.6449	58.0521	0.813635
RP11-732M18	0.040643	8.62101	1.40135	0	0	0	0.00553687	1.36691	1.83858	2.72626	4.9593	26.7944	25.2172	14.9856	22.9225	25.8186	32.9188
SNORA71B	0	0	0	0	0	0	0	0.001	41.8149	0	0	285.892	188.478	548.537	337.097	42.278	12.9015
ANKRD36B	29.3596	10.8018	9.40667	0.429861	9.35656	0.919746	0	2.96158	3.70888	3.70566	4.64418	8.24791	10.3115	13.1859	12.7459	25.8737	28.5489
RP11-498C9	10.1668	6.08143	2.67264	2.60594	2.97665	1.66008	5.37674	0.650874	0.668009	1.27483	0.63564	5.90187	7.76187	7.38538	7.778	24.5463	29.5327
BROX	9.97543	15.3024	5.61443	19.5927	24.5902	16.4454	10.1886	10.8211	11.5784	13.5479	12.2774	25.4247	28.6895	32.2912	28.2957	23.8914	29.1196
PHACTR2	11.6695	2.01014	5.13823	11.5266	40.3616	29.218	2.48641	9.44427	7.04787	7.5243	7.8097	16.5397	16.9223	14.8243	15.9986	22.5265	30.3283
MDM4	27.0314	24.6554	8.49251	11.1754	12.3199	9.48542	33.2355	3.80563	4.77141	3.73038	4.85261	9.31884	13.3127	12.1484	13.0145	27.0993	24.8678
RNVU1-20	0	0	0	0	0	0	0	0.001	0	3.80825	2.28555	19.8428	17.5415	27.8721	8.12822	26.7196	24.984
SNORA59A	0	0	0	0	0	0	0	7.36072	0	0	6.50217	323.616	246.607	322.654	225.4	41.6131	10.0347
SACS	13.3507	33.6248	29.5749	10.156	6.16286	8.05787	3.29499	8.35059	7.84605	8.73568	9.37004	16.8274	18.8769	17.6037	17.2331	25.2642	26.2847
RIF1	3.43457	24.4944	14.742	1.93335	16.5459	11.5762	1.91861	13.096	13.0619	15.3746	14.25	27.1305	28.9331	28.6162	31.2764	26.3508	24.6821
RNVU1-4	0	0	0	0	0	0	0	0.001	0	3.68928	2.27518	19.3869	17.1767	26.165	8.07164	26.2869	24.6346
RNVU1-5	0	0	0	0	0	0	0	0.001	0	3.65819	2.20565	19.3677	17.1125	26.0962	8.0277	26.2537	24.6538
SNORA59B	0	0	1.87374	0	0	0	0.325856	6.31635	0.377871	0.2654	6.40252	322.005	252.895	327.528	224.529	41.3316	9.19954
ACOX1	0	5.75654	5.84344	1.95982	2.01583	2.02244	0	10.5059	10.4919	8.79959	9.5925	21.0963	21.187	18.7168	21.0973	20.8551	29.4066
TBL1XR1	0.558335	9.94416	3.2837	8.46194	8.19723	2.56621	1.21053	10.9417	11.0969	10.2356	9.37639	25.2915	31.2051	27.1598	29.8885	25.5136	24.2982
AC005523	12.3593	41.7682	58.6279	2.8546	8.46253	88.6398	53.3386	1.4471	9.35845	0.00263429	2.70703	20.0626	10.446	1.16863	7.99955	24.5648	25.013
TRPS1	1.63492	3.57614	3.32879	0.143763	3.46937	0.57643	6.27959	4.54675	6.00794	4.10378	4.49138	8.89623	10.9036	11.2725	10.5105	24.033	25.4673
SENP5	8.26292	17.5628	8.64635	6.60482	8.62817	2.48076	38.1994	7.63646	8.62665	8.92498	5.60216	17.2706	19.817	16.818	18.7804	19.8836	29.5958
RNVU1-11	0	0	0	0	0	0	0	0.001	0	0	0	19.6354	12.392	24.2295	26.4198	22.3847	27.0593
ZYG11B	4.15941	3.41867	2.68871	6.83726	4.83157	5.45415	7.63437	10.0867	11.7811	13.3752	11.7251	21.3736	21.1389	25.6034	26.213	23.358	26.0472
RNU1-13P	0	0	0	0	0	0	0	0.001	0	0	0	19.6305	12.3613	24.0761	26.3075	22.2782	26.9371
RLIM	16.3099	13.3908	17.0888	1.50269	10.226	11.6056	4.45187	13.7453	14.5848	16.9239	17.2372	31.4803	31.7496	32.2072	33.3721	25.3371	22.7898
ACVR2B	0.62757	2.63069	3.8489	3.37101	3.6943	1.39822	1.32578	7.15023	7.3995	7.99623	7.63941	13.1664	16.2944	15.8768	17.4934	22.5449	25.4662
HIST2H2BB	0	0	0	0	0	0	0.00564859	0.335656	0.0157935	0.0144192	0.014305	1.19193	4.7115	1.20451	1.29405	6.9755	40.7314
SCARNA17	0	0	0	0	0	0	0	0.001	0	29.7114	40.9209	86.0756	20.0851	29.1727	40.4787	17.5453	28.8125
RC3H1	0.244132	3.63884	1.30302	4.01076	10.0465	0.711381	8.59662	2.36349	2.32575	2.37208	2.25264	3.27773	6.29026	5.82889	6.61618	19.0305	26.8241
SNORA5C	0	0	0	0	0	0	0	0.001	0	0	0	0	141.176	34.4596	72.0583	39.4232	4.98845
RNVU1-12	0	0	0	0	0	0	0	0.001	9.90606	0	0	40.9566	40.5283	38.7085	19.0767	25.3959	17.5433
RNVU1-3	0	0	0	0	0	0	0	0.001	9.6182	0	0	40.9497	40.4979	38.514	18.9327	25.2643	17.3744
SNX27	17.6508	2.52909	6.01303	8.24304	23.6211	6.16367	3.90381	7.89874	8.27736	7.80218	7.52158	16.1135	20.255	20.4551	21.3518	22.1041	20.1539
ANKRD36	5.50467	8.34333	12.4621	0.481362	4.67619	1.14107	0.775639	2.73211	3.64745	3.95746	5.11039	9.9439	8.95714	8.3883	10.5935	18.6682	22.7609
ATM	0	4.22588	3.60949	2.23594	3.82053	16.5464	0	9.33837	10.3832	13.2323	12.3193	28.409	24.2824	26.7717	30.7459	23.3091	17.4275
VMA21	26.7482	24.612	17.9512	29.387	12.4263	24.7726	41.7367	11.2043	10.7999	14.9123	15.0624	37.6231	37.1354	34.0444	36.9584	18.3402	21.7233
RNU1-122P	0	0	0	0	0	0	0	0.001	0	0	0	14.3331	43.8046	31.8658	19.4761	5.34107	34.486
AC010761	13.2336	0.501225	1.04549	0	5.80732	6.6681	6.60687	1.657	1.28682	1.42309	2.21718	9.14998	7.17308	6.00432	5.01867	17.2506	21.7235
SLC45A4	0	0.000914284	4.81549	6.28022	0	1.8306	0	4.80574	5.43991	5.47168	4.42791	11.8926	11.3062	10.8686	10.7193	18.0748	20.8642
ZNF236	0.0878091	12.8032	1.51668	0	14.5647	7.56554	0	2.74735	4.59143	2.83044	3.69387	7.13317	10.7627	5.31441	6.66719	17.0167	21.7785
SNORA1	0	0	0	0	0	0	0	0.001	0	0	0	102.762	0	40.3612	7.74433e-32	37.3201	0
RN7SL737P	0	0	0	0	15.586	0	0	0.001	1.40863	3.63764	4.34505	10.3111	16.0774	11.8742	16.4184	18.8051	18.2729
HIPK3	0	1.74606	3.03722	0.65655	0.538317	0.316314	1.02104	7.94777	7.65105	8.99247	7.40236	18.7725	18.3256	18.5599	16.1333	19.1404	17.0536
SKIL	21.7423	4.72531	7.66147	4.33361	19.0986	4.1833	0	6.16375	5.08486	6.42971	6.761	18.4138	16.7519	15.7885	15.118	15.4188	19.9847
RP11-138I1	0	22.0136	0	0	0	0	0	2.4191	2.07803	1.68036	0.0436036	3.27444	5.53457	3.11487	6.94445	15.3335	19.935
RANBP17	23.1108	2.39839	2.42339	0.00107142	0.0051174	5.15937	21.5314	5.17571	7.63592	4.46752	7.31721	15.1634	11.1664	11.6051	16.1393	15.2893	19.9638
SCARNA11	0	0	0	0	0	0	0	0.001	0	0	0	33.0574	0	22.4092	18.7594	34.6632	0
RP11-632K20	0	4.44748	15.9367	0	0	2.32219	0	2.3168	4.89861	9.83153	8.77715	19.949	8.79567	26.4158	18.2179	18.2588	16.1817
RNFT2	0.0915813	5.23194	3.52946	0.634938	1.20633	3.07681	33.8888	3.45583	2.79374	2.12375	2.75895	6.36667	10.2535	8.95877	9.10836	16.5416	17.6464
SNORA45	0	165.73	0	0	0	0	181.131	0.001	0	0	50.3145	98.438	97.0188	64.961	53.0559	33.6845	0
CDKAL1	17.3156	9.4977	2.19382	9.87803	8.42578	2.11899	0.0211035	8.46566	8.48292	9.44447	8.6489	18.5137	18.0795	17.1012	17.7527	15.3331	18.0921
LIN7C	1.12952	4.92543	7.3397	15.3632	3.35895	10.5489	0.0406043	4.25056	4.35958	7.23311	7.25802	34.7058	41.7299	38.8116	39.6779	16.4508	16.9412
AC079781	0	0	0	0	0	0	0	0.001	0	0	0	0	0	59.7752	0	33.2645	0
METTL12	0	0	0	0	0	5.60507	0	3.60758	1.8617	2.35735	2.12816	6.59829	7.18915	6.37009	3.0607	12.2002	20.7579
AC084082	0	0	0	0	0	0	0	0.001	0	0	0.0754023	0.0901885	0.23516	0.401215	0.104975	11.1404	21.1491
SCARNA8	0	0	0	240.446	0	0	0	0.001	0	0	0	49.2808	47.4533	0	0	15.069	16.8924
ZNF124	0	0.0611095	4.93645	11.6478	0.00642451	0.670162	10.2815	1.54368	0.842794	1.22649	1.53277	16.0542	13.5324	14.6542	13.0587	13.2168	18.601
ZNF483	3.46353	12.2233	3.62904	1.77949e-06	0.540994	3.23133	0	1.95421	1.76524	1.88469	1.83109	7.93098	8.61749	10.373	10.9444	15.6135	15.937
GUSBP3	6.07228	8.64855	3.1122	6.81605	0.00201694	2.24035	8.28225	2.8934	3.15836	3.62652	2.95335	6.12304	6.48438	6.79276	6.26765	12.7012	18.1905
RELL1	0.244137	0.107124	0.583961	0.361025	0	0.00236128	0	2.89945	2.45169	2.52136	2.30503	10.5684	11.1545	11.2661	11.0023	16.2869	14.5765
SNORA30	0	0	0	0	0	0	0	0.001	0	0	0	16.7777	0	36.1555	0	12.204	17.9864
TMTC3	0.0868177	17.6618	2.23067	7.77236	2.60894	3.22757	0.8287	9.00105	9.47503	9.9281	10.081	28.3446	21.543	26.0523	26.8339	17.016	12.933
RP11-49C24	2.01844	75.8901	22.0433	42.913	28.6071	1.30033	0	3.96794	5.02722	4.38864	4.24967	5.06191	12.4172	7.81224	11.375	13.7785	15.9862
SNORA55	0	0	0	0	0	0	0	0.001	0	0	0	42.3954	19.8833	42.0807	8.99162	0	29.4988
ZNF587B	0	0.914322	0.711224	0.156764	0.102261	0	0	2.19466	1.82102	2.42204	2.03995	7.60551	6.63965	5.91908	6.37292	14.5799	14.7798
RICTOR	0.130116	14.4386	1.32784	0.37399	1.98535	0.490774	1.72051	2.59948	2.60167	3.57367	3.65268	7.07812	5.33609	6.02451	9.62137	15.0631	14.0921
SLC12A2	4.88109	16.2394	5.97333	1.43855	3.69221	1.85995	1.41395	7.44776	8.074	8.49101	11.0851	15.0947	17.275	20.6472	17.7691	13.9155	14.7932
ANKRD12	134.489	12.5648	24.6281	0.0188242	17.0415	0.886619	0.371811	3.57694	3.27791	3.59494	2.9219	6.29179	6.87823	8.7693	6.00512	16.7828	11.4567
RNU2-63P	0	0	0	0	0	0	0	0.001	0	0	0	143.188	145.701	140.211	104.919	21.2215	6.95577
RN7SKP9	0	0	0	0	0	0	0	0.001	0	0	0	5.05175	7.87148	4.04623	6.37752	12.6165	15.5101
SLC30A7	2.6061	4.72934	4.19157	2.13293	1.9568	0.528325	0	3.79698	3.74007	4.04537	4.21314	10.679	10.8188	11.8729	10.1919	14.2914	13.777
RNF168	2.48148	22.5682	5.33612	0.774647	3.42662	0.219881	2.41749	5.42252	5.60428	4.56797	4.60018	10.5478	11.3405	8.99979	9.60822	13.9873	13.7844
DNAJC3	0	16.4982	13.0929	11.442	8.20796	3.82001	0.430883	7.31387	7.12758	8.51325	7.70034	16.4121	16.705	15.7168	14.4825	12.7395	14.5957
RNU6-11P	0	0	0	0	0	0	0	0.001	0	0	0	534.921	0	0	0	0	26.8706
RNU6-7	0	0	0	0	0	0	0	0.001	0	0	0	89.1535	0	0	0	0	26.8706
RNU6-8	0	0	0	0	0	0	0	0.001	0	0	0	89.1535	0	0	0	0	26.8706
RNU6-9	0	0	0	0	0	0	0	0.001	0	0	0	89.1535	0	0	0	0	26.8706
RNU6-2	0	0	0	0	0	0	0	0.001	0	0	0	89.1535	0	0	0	0	26.8706
RNU6-3P	0	0	0	0	0	0	0	0.001	0	0	0	89.1535	0	0	0	0	26.8706
SNORA46	0	0	0	0	0	0	0	0.001	0	0	0	165.729	34.7409	176.968	108.1	26.8242	0
RNU6-4P	0	0	0	0	0	4882.42	0	0.001	0	0	0	86.7897	0	0	0	0	26.7968
RP11-611O2	13.0137	0	0	3.34694	10.0157	8.39318	2.14397	5.40824	4.0713	1.34983	4.42623	13.5499	16.5081	9.7089	12.8401	17.3414	9.43676
RNU6-5P	0	0	0	0	0	0	0	0.001	0	0	0	44.4082	0	0	0	0	26.697
ZBTB10	3.16185	3.49705	2.1551	6.04617	22.7191	3.00053	0.684033	9.09429	9.09674	10.3599	9.88878	21.6486	20.3954	18.8562	21.3519	15.9027	10.0823
RP11-473I1	1.30805e-06	3.39846	3.54016	1.97984	0	5.27934	0	1.35789	1.0657	2.03292	1.79836	5.75311	8.57603	6.42266	10.8761	12.4106	13.1522
RP11-6N17	0.375258	31.1958	8.93311	39.1706	28.5721	9.40973	0	3.01929e-17	5.59398e-42	0	4.23564e-07	3.49508e-18	0.793842	1.47929e-34	1.09097	8.06134	17.4493
PSD3	96.9507	8.39545	4.52465	3.87571	2.20291	9.96964	4.35455	7.56337	6.91863	7.78673	6.95468	20.2317	15.4007	12.5638	16.9738	12.1318	13.1007
ZNF562	2.77443	20.4699	6.34447	0	36.8166	0.890987	46.0938	5.16352	6.26912	5.38465	6.09547	10.3362	11.8727	13.0819	12.6953	10.8807	14.3354
IRGQ	0	20.4259	7.01157	11.2825	8.30292	19.9796	10.2445	4.94722	3.75657	3.32222	2.3585	8.92518	12.685	9.17092	10.7501	11.6986	13.2128
RNA5SP313	0	0	0	0	0	0	0	3.64773e-09	0	3.01223e-22	0	25.6619	0	0	0	0	24.8391
SELT	37.1059	57.2201	1321.84	66.1587	120.388	85.6846	46.6862	90.1807	151.098	76.6527	98.6841	704.215	91.4949	145.259	94.0891	10.1713	14.0471
CTD-2651B20	0	0	0	0	0	0	0	0.001	0.121858	0.162922	0	1.32898	0.71909	2.17685	3.143	9.86738	14.1327
FAT3	0.00595319	0.0403609	3.07252	0.457136	0.0416557	0.616691	0.000304047	1.76184	1.53699	1.86347	1.85796	20.0547	16.9936	17.0632	16.8222	12.242	11.5088
ANKRD36C	12.8058	15.6398	6.29745	1.3196	7.33029	0.522837	0.663349	2.16133	1.38943	2.54168	2.44963	7.00528	7.09851	8.02722	8.90232	12.3568	11.3368
BRCA2	45.1779	1.87661	2.17901	23.992	8.59041	0.83455	0	3.85454	3.6126	3.88521	3.58257	6.51577	8.72201	7.73975	8.13642	12.8871	10.1527
SPATA5	0.177197	0.628167	1.61175	0.0242797	0.000808135	0.00113668	0.22974	2.4493	2.29648	2.75342	2.20416	10.2091	8.42487	9.37934	9.60337	10.5794	12.342
CEP192	27.2761	11.5751	1.81848	10.6307	0	0	1.01392	5.47268	5.27037	6.2331	5.7642	13.6427	12.9992	11.8208	13.2898	10.9107	11.8266
SNORA53	0	0	0	0	0	0	0	2.27423	0	0	0.766581	80.9825	40.0963	81.0366	67.0243	17.6242	5.0802
SCARNA21	0	0	0	0	0	0	0	0.001	0	0	0	26.7733	0	18.3512	33.1507	0	22.6407
SCAND3	1.99422	9.06322	0.819347	0.00528588	0	1.11369	0	2.70957	2.80201	3.20964	3.51741	5.90591	6.60593	6.74249	5.82401	11.8749	10.5252
FNIP1	0	3.20502	2.30804	0.0380161	2.49562	1.72458	0.505108	4.88433	4.74028	5.38754	5.49632	9.76751	10.9869	11.4095	11.5008	10.5805	11.7181
MIR17HG	0.0308956	0.383654	3.03757	0.393304	3.88992	1.17179	12.7588	3.21142	3.40489	8.92717	7.66528	16.3185	12.593	16.4711	17.2954	13.445	8.71067
RNU6-1	0	0	0	0	0	0	0	0.001	0	0	0	54.0267	0	0	0	0	21.9303
CTD-2302E22	0	2.80062e-06	0.073939	0	0.31206	7.37611e-16	0	4.45455	6.56922	0.0150203	1.64422	4.73981	8.17725	10.085	10.6362	13.9463	7.94786
RNU6-37P	0	0	0	0	0	0	0	0.001	0	0	0	50.8168	0	0	0	0	21.6616
ZNF426	0	19.658	6.77848	0	11.6846	0	0	4.74685	4.92338	4.33769	4.6521	9.15989	9.63724	9.06918	11.9515	11.6879	9.92179
SNORA40	0	0	0	0	0	0	0	0.001	0	0	0	194.216	0	0	104.806	0	21.5683
ZNF805	0	1.47767	5.88938	0.139179	1.31702	0	15.865	1.76256	1.40242	0.962131	1.56766	4.91655	4.91819	5.82292	5.99474	9.25597	11.6367
SLC41A2	1.19316	0	0.901802	10.522	1.20792	1.38659	0.703434	5.4871	5.78084	4.48792	5.77512	12.7746	11.2429	11.5232	12.3422	12.3495	7.99408
ZNF724P	6.4584	7.18038	8.10893	0	10.3972	3.37265	0.0649178	2.11708	2.34194	3.24724	2.51034	10.4165	12.9403	11.3373	12.6564	11.09	8.21393
ZNF557	0	0.304915	2.94151	0	0	2.12574	0	1.76856	1.98799	2.11027	1.80886	6.70034	6.73328	6.46162	5.98619	9.66484	9.52308
RP11-598P20	0	0	6.16768	0	0	0	0	1.50534	4.06671	3.39143	3.54206	12.8517	19.2826	23.3251	26.8623	13.554	5.57939
SFT2D2	3.92475	8.42714	1.97464	7.89853	28.5864	11.9173	1.57428	4.24777	3.61204	4.43341	2.90467	10.6342	13.9589	12.3592	10.6708	9.54901	9.54334
RNA5SP312	0	0	494.952	0	0	0	0	0.001	0	0	0	10.2215	0	0	0	0	19.0456
RP5-1085F17	25.4564	21.9053	9.5012	13.192	20.6788	5.16268	0	0.773214	0.56528	0.933257	1.32434	6.17217	7.39536	8.48773	8.98093	9.35623	9.44215
RN7SL674P	0	0	0	0	0	0	0	0.001	0	0	0.621578	7.24835	5.78303	6.04918	3.25385	10.7307	7.89747
SNORA63	0	0	0	0	0	0	0	0.001	0	0	0	0	0	17.5124	24.0863	0	18.2296
ZNF543	0	4.86987	1.29214	0.338547	0	0	7.25482	1.98119	1.74239	1.9041	1.69201	5.29214	6.12963	6.58527	6.56705	9.70389	8.48826
VPS13C	0	10.2298	5.58922	0.067258	0	0.187888	0.190795	3.88343	3.86808	4.73092	5.22174	11.1805	11.3573	10.579	12.1639	9.9794	8.12566
SCARNA23	0	0	0	129.558	0	0	0	0.001	0	0	0	243.519	153.795	213.196	271.863	17.5595	0
SNORA51	0	0	0	0	0	235.609	0	0.001	0	0	0	39.2113	0	166.133	42.4303	17.3358	0
SLC4A7	14.0111	6.42949	2.34463	2.32784	0	0.398186	1.89191	6.10939	5.03661	8.06066	7.5932	11.5561	13.7049	14.9899	13.4938	9.13544	8.09407
CEP85L	0.468722	0.0133586	3.80633	1.76853	24.3738	0.751475	0	3.93621	3.18425	2.99325	3.41784	7.5925	6.44938	7.60756	6.09894	8.06592	8.29551
TULP4	0.148377	4.24274	2.10588	0.128741	5.33851	0.0090538	0.910075	2.4508	2.94842	2.51673	2.3988	10.0782	9.71621	9.4713	10.0013	8.64119	7.49995
SNORA42	0	0	0	0	0	0	0	0.001	0	0	0	0	28.6673	0	14.4973	0	15.256
ATRNL1	0	0.471219	0.815899	0.00466381	1.27741	1.84342	0.000193465	5.66034	5.57833	4.67066	4.86013	23.9448	16.7066	18.0518	17.5445	5.88632	9.2175
RP11-156E6	41.189	31.0118	20.6929	7.2144	27.0543	18.16	27.6094	2.49889	2.03713	5.98948	4.71944	15.057	19.5375	19.8539	20.8801	6.71471	7.9604
ZBTB46	0	0	0	4.37544	0.064349	0.454131	0.0332918	2.95092	2.72211	2.21261	2.35569	7.38078	6.06464	3.78076	4.27391	7.20301	7.10038
LNPEP	0	0	0.716234	3.23423	0	0.956886	0	5.20329	4.64832	5.23367	5.18234	8.93531	10.3683	10.7583	10.831	7.39117	6.82798
SNORA58	0	0	0	0	0	0	0	0.001	0	0	0	13.8628	0	0	0	7.9852	6.14613
RP11-473I1	1.96831e-05	2.94852e-16	1.58765	0.487344	0.840123	4.56353	0.611842	2.1771	2.15614	4.04855	3.36488	10.7277	11.9564	14.3816	15.1361	8.82665	5.28323
PUS7L	9.67371	21.9331	5.13645	6.45186	24.8097	19.2294	24.542	6.57541	7.27302	8.01713	6.16799	14.843	15.4446	14.6136	15.7209	7.81698	6.23995
ZNF573	0.552893	17.8235	13.286	3.70412	1.7225	1.29202	13.1032	2.73909	2.11483	0.511468	1.62161	2.84623	2.83892	5.0108	3.60857	3.64085	10.1247
ZFP30	0.109169	0	7.54761	0	0	2.13626	0.0527744	3.73668	5.46693	5.15123	4.65581	11.6649	8.65854	9.89756	9.16338	8.89599	4.83379
RP11-473I1	0	5.42099	2.55164	0.0761254	0.316284	2.151	4.28063	2.2489	2.06458	2.84335	2.4385	6.66772	8.38333	9.1796	9.29751	6.61298	6.88269
CEP97	17.0725	16.8245	6.44402	0	0.0852409	0	0	5.09704	5.14439	6.09037	5.63392	9.8326	11.2591	11.1633	11.9055	5.74449	7.61857
ZNF577	0	0	0.572494	0	1.73907	2.45176	0.00473598	1.83942	1.49558	2.16091	2.21698	3.66521	3.37311	5.39464	4.76974	6.31832	6.75844
SNORA60	0	0	0	0	0	0	0	0.001	0	0	0	69.8339	0	0	0	12.9082	0
SNORA74	0	0	0	0	0	0	0	0.001	0	0	0	23.6933	16.5365	10.592	9.80356	8.01034	4.76404
SNORA74	0	0	0	0	0	0	0	0.001	0	0	0	23.6624	16.6348	10.7073	9.93975	7.97924	4.76583
ZNF490	0	0.0307787	3.37693	0	0	0.0586755	0	1.24545	1.05035	1.24755	0.962086	1.8707	3.25537	3.92807	3.78006	5.48353	7.07749
ZNF101	0	9.16461	10.8662	0	0	0	0	3.5807	4.06887	5.65319	3.79881	7.65468	9.3995	7.67287	9.59113	6.16672	6.37869
HIST1H2BE	0	0	0	0	0	0	0	0.001	0.196432	0	0	0.857152	1.74999	0.984379	0.511594	6.44531	5.92648
RP11-343C2	0.0111772	0.12659	0.44766	0.0406682	0	0	0	0.209919	0.137162	0.220344	0.279164	0.168279	2.68136	0.0572323	0.217967	6.5288	5.70063
WNK3	9.34291	1.79309	0.0290557	0.0213782	0.0291995	1.14521	2.76332	1.45566	1.88685	2.08064	1.50055	3.41406	3.72784	4.67259	4.2367	6.22843	5.97668
RP11-110I1	0	0	0	0	0	0	0	0.001	0	2.22595	0	2.19258	4.18227	8.45453	8.36036	9.78746	2.41315
PPP1R9A	5.21047	0.0194703	4.33437	14.6493	2.50783	17.1205	0.0349271	2.45444	2.53674	2.59026	3.04283	5.79116	6.04585	6.34962	7.21597	5.52441	6.54202
AC005262	0	1.07078e-17	0	0	0	0	0	1.65595e-12	1.82712e-07	7.86001e-07	1.71492e-05	2.69404e-07	0.581821	2.01746e-15	0.000157373	6.5205	5.39332
YOD1	0	10.7894	4.01542	0	10.2402	5.49537	0.310004	3.77007	3.84123	7.35435	7.37106	10.3682	11.7201	12.2973	12.9791	6.36582	5.45132
ZBTB37	0	1.03411	0.76107	0	0.727639	0.547956	0.0962267	2.11311	1.82733	1.57299	1.84518	3.52677	4.51991	4.32551	4.11858	5.97714	5.79138
RP5-1085F17	2.27695e-09	0.833425	8.03479e-09	0.053283	2.48303e-10	4.20557e-09	1.37194e-09	0.161243	0.169944	0.205252	0.255731	2.16701	3.42467	2.91617	3.26817	5.69593	5.98905
NRIP1	9.25643	2.2863	6.55192	0.031902	7.92999	1.53602	0.0225293	4.25188	4.41308	6.03161	5.62899	9.93529	10.3667	10.5235	11.426	6.641	5.039
AC092835	0	0	0	0	3.4417	0	0	2.87977	2.31918	2.48829	2.37778	4.2732	6.84679	6.12946	5.28209	5.01232	6.56586
PARD6B	2.70982	0	3.11003	0.584315	1.00323	0.307876	0	0.571652	1.26221	1.14202	1.20801	6.6359	6.19285	6.09517	6.27743	5.84205	5.4432
KLHL24	0	9.1761	6.17506	0	0	0	0.0230922	4.1149	2.66032	3.37895	3.76531	8.01832	7.19597	8.02264	6.28737	4.90559	6.33543
SNORA2B	0	0	0	0	0	0	0	0.001	0	0	0	0	0	19.1546	16.907	11.2053	0
CSPG4P11	0	0	0.338653	0.199078	0	0.0432736	0	1.09983	1.71751	0.850156	1.25982	1.89277	2.79089	2.68241	2.78803	5.65844	5.41881
ZNF518A	17.0142	2.92554	19.7725	11.7547	8.20115	2.49199	4.8117e-12	6.12158	6.46676	7.17913	6.48461	16.0048	13.814	13.2882	13.0982	6.4923	4.56395
ZNF546	6.03773	0.573926	10.702	0	5.27297	1.19656	0	0.995694	0.812753	1.03685	1.40028	2.92698	3.57576	4.45404	2.27956	3.62523	7.41424
SNORA15	0	0	0	0	0	0	0	0.001	0	0	0	0	0	21.7944	11.0612	10.7933	0
RNU1-120P	0	0	0	0	0	0	0	0.001	0	0	0	12.066	24.2268	8.38738	8.06911	10.743	0
RP11-13N13	16.3294	0.353797	4.2554	14.7005	0	6.55815	0	1.15713	1.49538	1.67782	1.35177	5.25174	5.16489	6.05033	4.82343	4.57495	6.10552
LINC00444	0	0	0	0	0	0	0	1.81411	0	0	0	1.48324	4.74182	1.81528	1.91295	4.91489	5.24478
PSG4	0	0	0	0	0	0	0	0.0390412	0.0843281	0.22335	0.057105	0.413328	0.534947	0.61899	0.718869	5.37153	4.62112
CTD-2013N24	0	3.76917e-27	2.97183	0	1.42081e-27	0	0	0.305459	0.276969	0.420373	0.492617	0.148486	0.27388	2.77771	0.209015	1.76675	8.18376
GAN	1.23871	5.32951	1.50909	2.18306	5.23809	1.79917	2.59805	1.17307	1.2627	1.22896	1.32726	2.65016	3.70765	3.86076	5.7458	5.57789	4.18626
CTC-444N24	17.1919	3.85283	4.40631	5.83687	4.58521	1.84329	0	1.51461	1.34101	1.94895	1.59598	3.19933	4.95513	6.20421	6.06378	5.1031	4.36565
CTD-3092A11	0	0.81573	2.48641	3.70411e-10	0	4.3265	0.203252	2.65976	2.43709	2.11354	2.96483	8.18691	9.26788	7.20325	7.47769	5.76731	3.622
CTD-2545M3	17.8001	46.685	90.3509	17.2411	184.06	149.871	72.7849	0.600448	0.292754	0.372948	0.0684569	7.38403	11.9066	3.06822	7.44146	2.44483	6.66787
HIST1H1T	0	0	0	0	0	0	0	0.001	0	0	0	0.762367	1.34203	1.5819	1.04298	3.44121	5.6279
ZNF440	0	4.65135	3.12171	0.11758	0.0804255	0	0	1.3889	1.53865	1.36431	1.48758	2.68376	2.65852	3.21719	3.30406	4.05	4.95918
RP11-453F18__B	2.19304	0.0288858	0.00750217	0.0128509	0	3.78192	0.246586	0.355766	0.300156	0.342635	0.192504	1.54008	1.53281	1.33437	1.6052	3.7038	4.98211
RP11-473M20	0	0.51486	4.05537	0	0	0	0	0.224143	0.314927	0.409991	0.103363	1.09845	0.16086	0.552088	0.428926	4.35405	4.32829
CTD-2292P10	0	0	0	0	0	0	0	2.30451e-18	3.89798e-14	1.41649e-14	1.16816e-05	3.35679	2.38138e-29	5.20415e-06	2.93134e-05	2.71281	5.80121
CTD-2526A2	0	0	0	0	0	0	0	0.154547	0.0719771	0.0937581	0.21465	0.771607	0.334811	0.578243	0.697909	4.56257	3.95075
RN7SL450P	0	0	0	0	0	0	0	0.001	0	0	0	0	0.621474	0	0.415736	4.47811	3.96162
RP11-1198D22	6.05497	0.0331369	3.21153e-23	0.00572974	1.4861	1.53593e-09	0.361173	4.01616e-06	2.9802e-05	2.0752e-05	0.189738	0.000591312	0.0145229	0.501613	0.000164168	3.32626	5.05779
AC006486	0	0	0.0179859	4.43254e-21	0	0	0	0.0564555	0.0740644	0.0791411	0.89617	0.643826	0.14354	2.60018	0.0614069	4.17162	4.06738
CRYBG3	0	0	0.393091	0	0.236679	0	0	1.81633	2.01738	2.71269	2.24435	4.46896	4.35917	5.31566	6.12584	4.20329	4.01822
AC009506	0.639511	0.732728	0.49536	0.363086	0.506743	0.734864	0	1.71722	1.51376	1.15344	1.14023	2.70453	3.54381	2.19977	4.36443	4.90883	3.20194
SNORA66	0	0	0	0	0	0	0	0.001	0	0	0	0.000446997	0	15.1384	0.00266104	8.01154	0
SNORA2A	0	0	0	0	0	0	0	0.001	0	0	0	10.6842	32.9282	122.83	39.6914	0	7.96449
RP11-119K6	0.844607	0.66607	0.790686	0.409351	0.957994	0.471473	0	0.473845	0.54803	0.819472	0.746191	1.62562	4.01177	3.88065	4.30302	3.85174	3.80246
ZNF484	0	6.28588	4.05116	0	0	0	0	2.00435	2.1642	1.96827	2.17175	4.8057	4.60392	4.56926	4.56599	4.88712	2.73221
HELB	0.242607	0.00225682	0.693942	0.435947	0	0.612354	0	1.2457	1.07587	1.45268	1.39285	3.31884	4.37632	4.15493	4.09954	4.17238	3.37973
CTD-2622I13	0	0	0	0	0	0	0	0.339341	0.431535	0.368626	0.261814	0.7354	1.65759	0.12121	0.636682	2.97702	4.5494
CTC-338M12	0	0	0	0	0	0	0	0.001	0.189229	0.362252	0	0.665012	0.582075	0.625538	0.337073	2.69527	4.59415
DCUN1D3	3.09382	1.93807	1.32802	4.64214	4.46322	0.0994352	0	1.00899	1.70229	1.90174	1.48975	3.66954	3.08682	2.90931	2.8283	3.12564	4.12347
ZNF625	0	1.25809e-07	0	0	0	2.80833e-06	0	0.117634	0.162965	0	0.142146	0.360188	0.500151	7.36964e-12	0.581928	3.25681	3.91666
ZNF850	0	9.11113	0.935238	0.00805608	2.7299	0.0601455	0.0220636	0.804112	0.874303	0.776397	0.680796	3.00967	2.9591	3.59714	4.05401	3.7163	3.37934
KIAA1919	0	2.98621	0.498785	0.162934	0	0	0.0288104	2.07674	2.10776	1.90182	2.05871	3.99943	4.6358	4.43579	5.13762	3.50877	3.56367
IER3IP1	0.00500848	0.608921	0.0552427	0.127053	0	0.00554891	0	0.0772771	0.0798663	0.100409	0.0898387	0.174787	0.19773	0.699859	0.665083	4.02639	3.01724
ZBTB3	0	0.329842	1.83826	0	0	0	0	0.757514	1.17714	1.21035	1.02121	2.52831	2.19542	3.27403	2.39705	3.36139	3.67278
VCPIP1	0.207972	1.0715	2.55782	0.264862	1.31565	1.27467	0.289164	1.49535	1.66775	2.28156	2.03241	4.10347	4.90356	4.30919	4.69591	3.64344	3.31036
KIAA1586	1.33131	9.59418	14.2752	1.94684	16.6896	2.66273	13.5282	5.89412	5.71237	9.19129	7.61033	16.3001	15.15	14.1859	13.9925	3.51431	3.35897
CTD-2207O23	0	4.48037e-08	0	0.00526723	0	1.90804e-12	0	0.0144297	0.00974341	0.0113816	0.00949859	0.0213534	0.0249982	0.119717	0.0294784	3.42778	3.39601
GAS5-AS1	17.8699	0	3.21102	0	0	0	0.345739	0.621552	0.700018	1.3667	0.915944	2.4211	1.06823	2.13392	2.36947	3.44553	3.37187
AC004158	0.000846005	0	0.0160242	0.0009803	0	0.000940867	7.74434	0.67672	0.541142	0.884967	0.737513	2.37905	1.10778	2.2907	0.947518	3.23218	3.5622
CDR1	13.7178	0	0	0	11.1533	7.14247	0	0.838618	0.674678	1.28491	1.19353	0.18826	2.75591	4.35703	3.48678	3.53788	3.09004
RP11-378E13	0	0	0	0	0	0	0	0.0996801	0	0	0.0785961	0	1.48965	0	0.402112	2.87995	3.72272
ZNF816	0	18.4665	5.27021e-06	2.29615	0	0	0	2.39182	2.84545	1.95851	3.00453	6.30812	5.3008	4.60066	4.7795	3.39916	3.20085
RP5-1065J22	0	0	0	0	0	0	0	0.119072	0.141473	0	0.270975	0.333466	1.52713	0.719394	1.01484	2.69721	3.87864
SETBP1	2.59029	4.8289	1.87747	0.0012089	0	0	0.000426269	1.32738	1.63468	1.28682	1.39156	2.62852	2.46521	2.02962	4.16597	3.88932	2.67767
SLC8A1	0	0	0	0.196514	1.2631	2.52366	0	2.14706	2.25789	2.42576	2.26018	6.45746	5.0403	6.03033	4.73601	2.82087	3.46426
ZNF525	0	0	0.0121384	0.687352	2.17392	1.45335	0	2.40479	1.9756	3.02829	2.03444	4.80671	4.84994	6.3232	4.95104	3.37566	2.82026
RN7SKP274	0	0	0	0	0	0	0	0.001	0	0	0	0.427981	2.13149	2.15613	1.13967	3.34384	2.82286
AC003006	0	0	4.75946e-09	3.3472e-08	21.4063	0.0200778	8.2246e-11	0.0130933	0.0211495	0.0183613	0.232555	1.29824	0.0327719	0.0170534	0.0149665	0.978731	5.1766
LRRC37A15P	0	0	0	5.27424e-08	0	0	0	0.611003	0.310928	0.415301	0.458833	1.96662	1.57929	1.91632	1.98317	2.83564	3.31305
AC005682	0	0	1.74485	15.1145	2.23574	8.95973	0	0.769542	1.80916	1.10579	0.660755	1.29279	2.97371	2.11196	2.43589	3.08073	3.05295
CTD-2547E10	0	0	0	0	0	0	0	0.001	0.0236107	0.0256567	0	3.15903	1.27216	2.62038	4.17143	3.97575	2.14409
CTD-2006C1	0	2.08177	1.83274	4.21016e-07	0	9.25176	0	0.834006	0.974595	1.30727	1.71467	2.82822	2.40481	2.09718	2.98582	2.90859	3.20378
RP11-124N14	0	0	0	0	0	0	0	4.18448e-20	0	6.7373e-40	0	0	0	6.54698e-16	0	2.16216	3.90866
RP1-261G23	0	0	0	0	0	0	0	0.001	1.17162e-23	6.88335	0	10.0452	4.29034	10.7351	0	5.92412	0.106584
RP11-110I1	0	0	0	0	0	0	0	0.148344	0.257574	0.171927	0.434755	0.214944	0.540043	2.18472	0.507613	3.20429	2.78833
FAM171B	0	4.179	0.113679	0.333927	0.342366	1.5703	0.501927	2.82387	2.66867	3.69542	3.87073	6.68993	6.77024	7.28323	7.04494	3.11211	2.85484
RP11-113K21	0	0.0273173	0.235973	0.583155	0	4.44704e-38	0.0067962	0.162261	0.186644	0.349816	0.320534	0.674624	0.922275	0.996805	1.04015	3.51888	2.43172
RP11-661A12	12.11	0	2.15133	8.03703	0	0	0	0.863592	0.798932	0.333256	0.353549	1.17693	1.4077	1.05034	1.26561	2.90733	2.99716
CTD-3220F14	0	0	0	0	0	0	0	0.001	0.272002	0	0	0.240178	0.299661	0.191865	0.563913	2.79177	3.09043
SEMA3A	0	0	0.358252	0.000437098	2.57573	0.00251692	0	2.09324	2.15131	2.27825	2.12252	4.20563	6.98592	3.2401	3.89259	3.00262	2.74824
CTC-444N24	0	45.7193	18.283	3.16329	41.8971	10.3068	0.565853	1.24445	0.817738	0.8149	0.818557	1.39992	2.03124	2.21932	1.95639	3.03851	2.70015
FANCB	9.54074	4.33383	7.90303	0.093333	22.6235	1.32383	0	3.48198	4.38796	6.57155	5.32028	10.2595	10.3038	11.2888	11.7857	4.00269	1.70383
SYT14	1.70375	0	0.137674	0.00103856	0.585972	0.0129583	0	0.644287	0.821543	1.09681	0.920779	1.68291	2.08336	2.27139	2.01005	2.79406	2.90113
CTD-2116N17	0.0828877	0.00383249	0.0168531	7.77613e-06	0.0166225	0.0303635	0.044647	0.699462	0.385106	1.10283	0.64114	0.692569	4.12948	3.25988	2.77411	2.08563	3.54448
RP11-33B1	0	0	0	0	0	0	0	7.61427e-07	0.0134007	0.000131236	0.17397	0.897093	0.529343	0.77586	0.235827	1.50159	4.12834
TAS1R3	0	0	0	0	0	0	0	0.297819	0.343786	0.194505	0.181307	0.594922	0.449576	0.95081	0.762101	3.25666	2.34743
AC074338	0	0	0	0	0	0	0	0.001	0	0	0	0	12.6189	0	0	5.5659	0
PIGY	2.42274e-39	0	9.55653e-06	40.5718	1.69338e-33	0	7.88371e-16	4.85204	0	0	4.64742e-28	10.422	6.44586e-26	2.67868	2.06689e-10	3.76465	1.78815
RN7SL716P	0	0	0	0	0	0	0	0.001	0	0	0	0	0.75817	0	0	2.25226	3.25995
ZNF765	1.90295	1.14324	1.89946	6.38762	0.548485	3.1608	0	2.02522	1.91111	2.39027	2.73079	4.42491	4.57117	5.76894	5.41656	2.65488	2.81721
HIST1H2BH	0	0	0	0	0	0	0	1.36026	0.261361	1.0177	0.246806	2.73602	0.760623	0.634708	1.98357	2.64592	2.76133
ZNF221	0	8.33676	0.788027	0	0	0.124613	0	0.826494	0.778707	0.507903	0.515193	1.40341	1.8073	1.88947	2.24578	2.52241	2.79718
CCSER1	0	0.000125231	0.00455402	0.00429832	0.000434488	0.00030546	0	1.50132	2.2287	1.12718	2.71834	4.59596	5.11568	4.57153	4.6845	2.23586	2.97523
RP11-454L9	0	0	0	0	0	0	0	0.553614	0.566408	0	0.501969	0.428996	0	2.45485	0.469629	3.29362	1.86189
RP11-134L10	0	0	0	0	0	0	0	0.19842	0.346879	0.369746	0.326289	0.386825	1.3678	0.302715	0.873533	2.2789	2.77299
AC017002	0	0	0	0	0	0	0	0.001	0	0	7.42459e-10	0.27465	0.417257	0.395033	0.355167	2.50998	2.52911
HIST1H2BM	0	0	0	0	0	0	0	0.001	0	0	0	0	0.349358	0.292645	0.609246	2.45883	2.56344
RP11-265N6	3.25575e-25	60.6995	13.9521	2.76496	35.4501	12.3124	0	4.73579e-06	0	0.00119886	0.000629461	0.731629	2.55759e-09	0.434218	0.921226	1.52186	3.47992
RP11-469M7	0.411649	0	0.388218	0	0	0.923205	7.02145	0.523364	0.27625	0.450193	0.324996	2.13414	2.57978	1.96461	2.12645	2.25195	2.66177
Metazoa_SRP	0	0	0	0	0	0	0	0.001	0	0	0.366024	0.887795	0	0	0	2.34928	2.49883
CTD-3214H19	0	5.9407e-05	0.0915289	1.49484e-34	2.98223	1.5999e-25	0.302722	0.163122	0.0894671	0.128955	0.11686	0.132024	0.685175	0.460156	0.0564994	0.407424	4.43069
RP11-344B2	0	0	0	0	0	0	0	0.303555	0	0.104832	0.0508056	0.532911	1.93598e-13	1.45339	0.0574376	0.0628269	4.68034
AC008982	0	0	0	0	0	0	0	0.295046	0	0	0.462939	0.640655	0.618695	0.505676	0.156273	2.33467	2.30974
ADAMTS6	0	0.382977	0.00287926	0.000704569	0	0	0.0357751	0.703346	0.626948	0.681504	0.534657	2.69317	2.43132	2.13178	2.09233	2.81726	1.80422
AL513477	0	0	0	0	0	0	0	4.1512e-09	0.0870803	2.41898e-07	4.29287e-05	0.152847	0.37901	0.341862	0.174317	2.79978	1.77034
CTD-2192J16	0.0899995	4.54442	0.00640341	0	0.195657	0.0792456	5.29839e-26	0.484308	0.794175	0.327749	0.25247	0.880389	0.910494	0.880172	1.17783	2.60616	1.90492
RP11-109P14	0	0	1.11332	0	7.03594	0.757309	0	1.51608	0.871679	2.33589	1.64552	3.45914	4.31623	2.6723	3.93876	0.0394031	4.46349
GRPEL2P2	0	0	0	0	0.693281	0	0	0.522606	0.36824	0.479244	0.721484	1.26807	1.68219	1.59835	2.1539	1.80213	2.69818
DNM1P51	0	0	2.10636e-20	0	0	1.68821e-08	0	0.314517	0.303882	0.27769	0.341619	0.388968	0.792943	0.670252	1.02892	2.40542	2.09341
CTC-308K20	0	0	0	0	0	0	0	0.001	0	0	0	0.13918	0	0	0.0771177	2.49461	2.00308
ATP5J2LP	0	0	0	0	0	0	0	0.001	0	0	0	0.717323	0	0	0	1.43108	3.03909
RP11-212P7	0	0	5.51434	0	5.71358	0.430914	0.00135727	3.23576	0.0892844	0.396698	2.27042	2.70539	2.09288	3.51152	4.28177	3.88233	0.559094
RP11-58A11	0	0	3.11351	0	0	2.12258	0	0.001	0	0.327465	0.146205	0.675045	0.353333	0.32884	0.573583	2.50829	1.84511
ZBTB20	0.229215	0.0608864	0.374181	0.374927	3.23468e-11	0.000556641	0.0216785	0.0622421	0.00240964	0.0867282	0.01832	1.2078	2.42897	1.00859	1.25524	3.77484	0.540207
AC018512	0	0	0	0	0	0	0	0.001	0	0	0	0	0	0	2.79423	2.0538	2.23112
AC068533	0	0	3.24398	20.5858	1.38104	0	8.37339e-06	0.49163	0.0163854	0.0164295	2.33625	3.96233	1.62407	1.78923	1.70964	1.37566	2.87302
CTD-2124B8	0	1.73721	0.960588	0	0	0	0	0.746102	1.06096	2.7587	2.21816	3.51821	7.13537	6.26523	5.11318	1.37268	2.85376
RP11-449H3	0	0	0	0	0	0	0	0.001	0	0	0	0	0.362484	0	0.0742205	1.45774	2.75876
RP11-632K20	0	0	0	0	0	0	0	0.979169	0.890253	0.981344	0.714907	2.81244	2.36811	2.78631	2.76739	1.84375	2.30991
RP11-166B2	0	0	0.12199	0	0.00843286	0.0059097	0	0.0155991	0.159218	0	0.154471	0.178492	0.257329	0.415221	0.491373	1.51077	2.62733
CORIN	0.103952	0.00530652	3.93614	0.0202381	0.0105219	0.0277456	0.012912	0.58259	0.229179	0.248691	0.176725	0.44081	1.08842	1.55542	2.26927	1.76989	2.2753
RP11-403I13	0	2.27025	7.89792e-08	0	7.87147e-08	7.20194e-08	0	0.0326681	1.06497	0.30532	0.637442	1.8034	1.4069	2.04398	2.33801	1.85717	2.11903
AC015936	0.453937	0	0	0	0	3.67084	0	3.63362e-17	0	0	0	0.552579	5.80279e-39	0.00114118	8.89983e-06	1.69851	2.25347
ZBTB32	0	0	0	0.019053	0	0	0	0.0804904	0.0370767	0.0179858	0.417628	0.266818	0.303182	0.311174	0.366735	1.96265	1.96111
RP5-1160K1	5.72247	0	0	0	0	0	0	0.135847	0.134714	0.185775	0.294567	0.869127	0.723543	1.08569	1.39712	2.07459	1.83435
RP11-430L17	0	0.537418	1.7219	0	1.38716	0	0	0.318096	0.805166	0	0.419957	1.04111	1.23388	1.001	0.967393	1.02186	2.8711
AL021707	10.2344	43.8818	25.8665	11.5255	124.04	39.2598	8.60051	8.40779e-44	1.07257e-16	0	4.53709e-12	0	0.0334049	1.6112e-40	0	4.75728e-35	3.88052
AC087645	0.86934	2.10799e-14	2.48534e-31	3.65739e-43	0	0.025745	0	1.44934e-06	0.559065	0.0746775	0.0269022	0.504841	0.313304	0.767971	0.863074	2.04995	1.7987
CTC-359D24	0	0	0	0	0	1.6177	0	0.176954	0	0	0.0673041	0.174942	0.409208	0.499545	0.262207	2.31167	1.53459
LINC00674	0	0	0	0	50.3455	0	0	1.69306	1.70514	1.83049	2.22817	12.9684	2.67211	1.97234	2.10452	1.9927	1.82781
CTD-3234P18	0	0	0	0	0	0.961545	0	0.102579	0.333034	0.681997	0.460535	0.750297	0.595385	0.968691	1.32649	1.83754	1.98242
RPL35AP31	0	0	0	0	0	0	0	0.001	0	0	0.340313	0.69112	0.337535	0	0	0.448312	3.3601
RP11-700J17	0	1.09066	0	0	0	0	0	0.001	0.621729	0	0.241778	0	1.22609	0	1.56469	1.26969	2.53276
RP11-405A12	3.60652	3.15188	3.92698	2.3446	2.23401	1.77176	1.93425	2.98131	2.56573	1.59941	2.72565	7.47153	4.19175	4.71503	4.87039	2.39394	1.35481
MRPS6P2	0	0	0	0	0	0	0	0.001	0	0	0	0.260038	0	0	0.355296	2.05345	1.69296
HIGD1B	0	0	0	0	0	0	0	0.0797368	0.216757	0.26722	0.0910657	0.0578568	0.727864	0.367178	0.560151	1.63222	2.08208
AC025442	0	0	0	0	0	0	0	1.35712e-32	3.36312e-44	0	0	0.00140863	0.000152506	2.39701e-05	2.10195e-44	1.77003	1.94318
ERCC6-PGBD3	3.8095e-13	1.34087e-05	4.68355e-05	0	1.48449e-07	2.26048e-09	0	8.93687e-06	8.1706e-06	1.07592e-05	8.41214e-06	1.04314e-05	0.124809	0.000104328	1.17531e-05	2.11949	1.57546
RP11-259F16	0	0	0	0	0	0	0	0.001	0	0	0	0	0	0.240647	0.335295	2.90823	0.783407
AC004623	0	0	3.79602	11.3725	0	4.69145	0	2.69099e-06	0	0	0	1.62551e-43	0	0	0.0131868	1.43351	2.25794
PDE1C	0	0	0.195157	0.000856325	0	0	0	0.357508	0.683367	0.294866	0.538275	1.27585	0.499269	0.725221	1.33946	1.34361	2.33211
RP11-235E17	0	0	0	0	0	0	0	0.001	0.0672503	0.252618	0.0433927	0.270095	0.38402	0	0.251888	1.91072	1.76118
NPM1P26	0	0	0	0	0	0.440809	0.633252	0.404015	0.159055	0.0924986	0.632277	0.807634	0.932139	0.679732	0.592325	1.75142	1.90452
RN7SKP30	0	0	0	0	0	0	0	0.001	0	0	0.390029	0.398407	0.517238	0.883084	0	1.47531	2.1736
RPL7AP65	0	0	0	0	0	0	0	0.001	0	0	0	0	0.179724	0	0	1.72736	1.90609
RP11-293G6__A	0	0	0	0	0	0	0	0.001	0	0	0	1.28286	0.922433	0	0.574754	2.29576	1.30914
RP11-107F6	0	0	1.97426	11.6074	0.181003	0	0	0.864617	0.511895	0.625562	0.803362	0.864035	1.56027	1.44582	2.17202	2.41827	1.18657
RP11-841C19	0	0	0	0	0	0	0	0.001	0	0	0	0.301469	0	0	0.380052	0.355109	3.23628
RP11-20I23	0	0	2.69045e-37	2.35353e-25	7.14e-39	5.60519e-45	0.660031	0.536336	0.553302	0.0769977	0.0501032	0.0291491	0.364806	1.32052	1.10616	1.73431	1.84024
RP11-752G15	0	0	0	0	0	0	0	0.136695	0.122746	0.176342	0.380855	0.204992	0.698514	0.785581	1.1591	1.34071	2.20313
SLC18A2	9.16465	1.62233	6.64338	4.62329	4.04173	0.567141	6.23364	1.14426	0.900631	1.96584	1.55638	2.68414	3.17088	3.26378	3.19166	1.15591	2.35048
RP11-460N20	0	0	0	0	0	0.0637674	0	0.155468	0.0637481	0.187021	0.209356	0.118843	0.252196	0.352416	1.28393	1.19637	2.30882
ENO1-IT1	0	0	0	0	0	0	0	4.45989e-32	1.87901e-24	6.03587e-28	0	1.16311e-17	1.54364e-17	2.4659e-17	9.5755e-09	1.19085	2.29759
DSTNP1	0	0	0	0	0	0	0	1.73422	0.292798	0.214636	0.369693	1.70973	0.676699	3.29388	1.08451	2.60115	0.881037
RN7SL388P	0	0	0	0	0	0	0	0.001	0	0	0	0.372158	0.530829	0.759953	0	2.53659	0.940807
RP11-35G22	0	0	0	0	0	0	0	0.0601737	0.0100138	1.42809e-24	0.00145053	0.214748	0.497993	0.0668855	0.429207	2.39517	1.07055
AC068896	0	0	0	0	0	0	0	0.001	0	0	0	0	1.54157	0	0	0	3.45858
ZNF8	0	0	0.725827	0.535438	0	0.615486	0	0.206107	0.276614	0.234973	0.240788	2.97753	0.394042	0.422864	0.450013	2.80431	0.652816
RNF152	0	0	1.36549	0.0252049	0	0	0	0.372935	0.97978	0.518062	0.228235	0.98372	1.54998	1.12174	0.768105	1.37982	2.0383
RP11-204L24	0	0	0.459255	0	0	0	0	0.405495	0.109626	0.169629	0.484516	2.59912	2.1919	2.95507	2.2024	2.35828	1.0496
RN7SL385P	0	0	0	0	0	0	0	0.001	0	0	0	0	0	0.800841	0	2.49925	0.88459
RP11-349G13	0	0	0	0	0	0	0	0.001	0	0	0	0.366788	0	0	0.303168	0.747785	2.63434
AL136531	0	0	0	0	0	0	0	5.48872e-27	4.76613e-33	0	0	0.0361853	0.141662	0	0.119377	1.37456	1.97386
RP11-173P15	6.86367e-24	5.62882e-07	0	5.27786e-40	7.71259e-33	0	0	1.36191	0.000200296	0.451386	7.30484e-05	1.24846	2.96444e-05	1.98922	0.54439	1.99203	1.35636
CCDC144B	0	7.46082	0.380114	0.00805334	5.28096	0	0.00189284	0.485913	0.657427	0.453858	0.771424	1.46771	2.5954	1.83781	2.05391	1.83089	1.51584
ZBTB41	0.0979131	0.0258578	2.49748	1.13491	0.232285	4.69537	0	1.72043	1.49408	2.55959	2.43725	4.13791	4.57024	5.0242	4.98687	1.82523	1.51989
ETF1P2	0.1468	0.536623	0.872811	0	0	0	0.362149	0.313857	0.198348	0.34044	0.14652	0.699844	1.27385	0.375689	0.566312	1.24557	2.0846
EXPH5	0.021043	0.00314237	0.79351	0	0	1.99669	0	0.593796	0.447847	0.470921	0.513256	0.663863	1.26472	1.27948	1.34127	1.57579	1.74978
AC015815	0	0	0	0	0	0	0	0.0943622	0.146978	0.100504	0.298654	0.734985	0	1.00772	1.03861	1.61743	1.70183
RN7SL552P	0	0	0	0	0	0	0	0.001	0	0	0	1.61698	1.66302	0	0	2.74166	0.548583
RP1-283E3	0.0642345	5.51382e-08	4.44281e-23	3.41794e-16	1.72239e-14	1.16774e-05	8.78423e-17	0.251306	0.378811	0.478669	0.337482	0.848979	1.27024	1.01041	1.08284	1.57749	1.68512
RP11-242F4	0	17.1615	2.06365	2.28714	0	0	10.8159	2.40594	2.09544	3.96152	3.47965	7.3022	8.21872	8.13873	8.95535	2.33779	0.911905
RP11-367H5	0	0	0	0	0	0	0	0.001	0	0	0	0.809152	0	0	0	0	3.22371
ZNF443	0	5.49309	1.55476	0.0209332	0.130421	0	0	1.02192	1.22191	1.53793	1.2051	3.32021	2.53085	2.87179	2.37899	1.7438	1.47207
RP3-522J7	0	0	0	0	0	0	0	0.001	0	0	0	0	0	0.519399	0	6.76562e-34	3.19723
RP11-463D19	0	0	0.0830046	0	0.0051432	0	0	0.001	0	0	0	0.243845	0.37765	0.00184878	0.303991	1.15081	2.00237
RP11-141B14	0	0.275934	0	0	0	0	0	0.0911689	0.126737	0.220233	0.127081	0.463103	0.794545	0.402617	0.416008	1.49138	1.61541
DUSP19	0	0	0.192536	0	0.0150742	4.06755	0	2.32569	2.17621	2.68901	2.70278	5.17041	5.7044	5.03165	4.48073	1.82994	1.27418
DNM1P47	0	0.00214298	0	5.74461e-10	0	0.146459	0.00384259	0.272449	0.344275	0.378527	0.469465	1.12511	1.08724	1.07404	1.25396	1.43911	1.62631
CTD-3193K9	0	0	0	0	0	0	0	0.001	0	0	0	0.712289	0	0	0	1.21895	1.83416
RP11-434P11	0	0.28773	0	0	25.7799	0	0	0.001	0.17573	0	0.16962	0	0.262731	0.444992	0.462194	1.91169	1.13547
AL591479	0	0	0	0	0	0	0	0.415756	0.506508	0.290309	0.483887	1.06873	1.12205	0.596934	0.706194	2.06857	0.977018
AC005776	0	0	0	0	0	0	0	0.001	0	0.836238	0	0	1.74914	1.38201	0.727165	1.47875	1.565
RP11-101E7	0	2.37171	2.67352e-05	2.62067	6.60037e-35	0.000200433	0	0.0192596	0.0318088	0.0485443	0.482975	0.23498	0.0354464	1.43525e-15	0.972219	2.24337	0.795377
RIMKLBP2	0	0	0	0	0	0	0	0.228125	0.212092	0.072256	0.0221218	0.121609	0.180958	0.13556	0.766427	2.15923	0.866188
OCIAD1-AS1	0	0	0	0	0	0	0	0.479527	0.392929	0.829046	0.563792	1.36387	1.45334	1.56552	1.55007	1.40607	1.61488
ZNF709	8.71435	0.0542488	7.82714e-36	0.002615	0	3.52365e-35	8.96062e-08	0.00944763	0.251901	0.00600963	0.233096	1.4199	0.542696	0.0794886	0.388677	1.5149	1.50004
RP11-426C22	0	0.000908935	1.00758e-15	0.00231064	0	0	2.72303	0.00245128	0.0607176	0.00145585	0.122876	0.219449	0.00266764	0.461314	0.00103662	1.7788	1.23534
MPRIP-AS1	0	0	0	0	0	0	0	0.001	0.0983497	0.0220303	0	0.222842	0.336592	0.20686	0.101841	1.59791	1.40753
AC083884	0	0	0	0	0.0274159	1.06014	0	0.001	0	0	0	0.105565	0.446269	0.111734	0.171879	2.1747	0.822697
RP11-807H7	0	0	0	0.218865	0	0	0	1.77067	1.85556	2.75015	1.90796	0.221612	2.37473	15.1661	12.9667	1.72895	1.26521
KRT18P31	0	0	0	0	0	0	0	0.001	0	0	0.0821277	0.0208757	0.105502	0	0.243637	1.0892	1.90089
RP11-8L18	0	0	0	0	0	0	0	0.001	0	0	0	0	0	1.02003	0	0.843816	2.13319
RP3-322L4	0	0	0	0	0	0	0	0.001	0	0	0	0	0	0	1.02315	1.93994	1.03443
PPP1R27	0	0	0	0	0	0	0	0.001	0	0.128565	0.143319	0.112565	0.262723	0.359241	0.117912	1.62772	1.33245
SLIT2-IT1	0	0	0	0	0	0	0	0.001	0.0297528	0	0.463603	0.534717	0.377527	0.290637	0.387995	0.609525	2.3361
CTD-2540B15	0	0	0	0	0	0	0	2.42011e-38	0	0	0	6.69799e-06	2.75132	0.100113	0.252947	0.217338	2.71998
AC008746	0	0	0	0	0	0	0	0.001	0	0	0	0	0	0.232325	0.24138	0.568523	2.36476
RP11-504G3	0	0	0	0	0	0	0	0.162828	0.0783745	0.100452	0.113915	0.192861	0.599635	0.253311	0.402225	1.28963	1.63737
AC017104	0	0	0	0	0	0	0	0.001	0.0754331	0.196508	0	0.448105	0.467269	0.806553	0.41721	0.901586	1.99715
RN7SKP292	0	0	0	0	0	0	0	0.001	0	0	0	0	0	0.375669	0	1.7805	1.10876
RP11-490F3	0	0	2.52354	0	0	0	0	0.001	0.461415	0	0	0.377611	0.549609	0.972067	0	1.13397	1.75296
MIR663A	0	0	0	0.00364255	0.00497149	0	0	0.0165428	0.0087824	0.0469626	0.0690693	0.766978	0.227793	0.7383	0.846118	2.15792	0.723061
RP1-257I20	0	0	0	0	0	0	0	0.000662744	0.132134	0.165733	0.146068	0.300718	1.01938	0.162957	0	1.45346	1.39571
RPS15AP16	0	0	0	0	0	0	0	0.001	0	0	0	0.1512	0	0	0.2757	1.12461	1.72253
TRIM60P18	0	0	3.5313	0	20.1168	0	0	0.199905	0.371797	0.565088	0.494194	0.540132	0.867807	0.848439	1.03646	1.07217	1.77186
RN7SL569P	0	0	0	0	0	0	0	0.577376	0	0	0	1.0372	0	0.625957	0.657706	0.681578	2.15922
MIR181A1HG	0.148262	0	0.756209	0	0.446025	0.0173578	0	0.0583725	0.00348771	0.00398022	0.00453628	0.100197	0.339503	0.112994	0.422802	1.58249	1.25032
RN7SKP63	0	0	0	0	0	0	0	0.291236	0.290749	0	0	0.261196	0.26397	0.315457	0.662994	1.25776	1.56995
RP11-203B9	0	0	6.21929	0.00428661	0	0.186434	0	0.243491	0.393909	0.0877566	0.378539	0.105047	0.812129	0.750431	1.27488	1.20574	1.61959
AP000350	0	0.160711	0.529476	0	0.307135	0.635746	2.50742e-28	0.0730843	0.0770772	0.0792784	0.106719	0.301484	0.288134	0.233091	0.3753	1.38852	1.41434
RP11-628K18	0	0	0	0	0	0	0	0.001	0	0	0	0.279308	0	0	0.418754	1.27683	1.52233
RP11-982M15	0	0	0	0	0	0	0	0.001	0	1.54143e-44	0	0.0763503	0.252914	0.46642	5.4338e-11	2.11867	0.67637
RP11-449H3	0	0	0	0	0	0	0	0.001	0	1.37359	0	0.483836	2.60037	0.213023	0	4.62448e-13	2.78506
DCDC2B	0	0	0	0	0	0	0	0.120025	0.128301	0.240005	0.219106	0.416551	0.212624	0.59143	0.393102	1.53434	1.23579
RP11-807G9	2.96461e-05	0	5.62335e-10	0	6.5653	0	0	2.73646e-16	0.797614	9.57368e-06	6.76844e-05	1.59393	0	3.73335e-33	0.167677	1.61141	1.15477
AP006216	0	0	1.1201	0	0	0	0	0.541598	0.506999	0.132016	0.19989	0.492954	0.933467	0.400744	1.66027	1.01284	1.74765
RP11-397O4	0	0	0	0	0	0	0	0.001	0	0	0.22257	0	0.185159	0	0.351307	1.61179	1.14694
LSMEM2	0.424318	0	0.37151	7.28278	0.865903	2.16923	0	0.0287299	0.112857	0.0758358	0	0.139322	0.176616	0.161787	0.244575	1.55054	1.20582
RP11-651L5	0	0	0	0	0	0	0	0.001	0.0357124	0.0464341	0	0.443731	0.0567758	0.111254	0.578984	1.49274	1.25743
RN7SL535P	0	0	0	0	0	0	0	0.001	0	0.330321	0.357516	0.0491968	0.238805	1.85573	0.63884	0.106494	2.64246
AL049840	0	0	0	0	0	0	0	0.001	0	0	0	0	0.261772	0	0	1.81888	0.929787
APLF	0	0.000565772	0.119803	0.0878003	0	0.0207083	0	0.806378	0.731235	0.825788	0.605079	1.70201	1.40431	1.26369	1.64052	1.38581	1.33521
ZNF709	4.9608e-06	1.82006	0.970932	0	0.204278	3.15504	0.0031539	0.883026	1.65763	0.913953	0.504577	2.07483	3.94411	2.2479	3.69271	1.56335	1.15338
GFOD1-AS1	0	0	0	0	0	0	0	1.52491e-11	0	0	0	0.302351	5.10435e-16	0	0.689772	1.79627	0.913127
ACPT	0	0	3.45675e-09	0	0	0	0	0.0933259	0.0850849	0.0641184	0.0746118	0.291107	0.623262	0.564254	0.646054	1.51914	1.18259
RP11-235P11	0	0	0	0	0	0	0	0.001	0	0	0	0.193242	0	0.0110133	0.0394124	1.312	1.38499
RP4-657D16	0	0	0	0	0	0	0	0.001	0.580181	0	0	0	0.825231	0.516295	0	2.685	0
CTB-25B13	0	0	0	0	0	0	0	0.001	0	0	1.63548e-27	0.249683	0.0966365	0.128411	0	0.900082	1.78233
CTD-2528L19	0.873097	3.29081	0.823931	16.1517	0	0	0.144553	0.330753	0.336509	0.478541	0.540399	0.977441	0.853747	1.21587	1.25766	1.0383	1.63359
RP11-552F3	0	0	0.137033	0.401093	0	0	0	0.204298	0.173983	0.147108	0.183563	0.401628	0.252225	0.347586	0.619783	1.26968	1.37484
C1orf132	0	0	0	0.0034791	0	0.286759	0	0.158455	0.0227091	0.0246849	0.0268693	0.170388	0.528401	0.342451	0.605656	1.4338	1.20644
RP5-994D16	0	0	0	0	0	0	0	0.29655	0.137317	0.380442	0.138641	0.33848	0.436092	0.573023	0.811509	2.21282	0.42661
RP11-517C16	0	0	0	0	0	0	0	0.0109531	0.105097	0	0.180488	0.0963844	0.0415176	0.292109	0.511337	0.382246	2.25451
EEF1E1-BLOC1S5	0	0	0.0333309	1.37425e-41	0	6.48852e-28	0	0.00376279	0.00378955	2.63889e-12	0	1.04021e-17	0.00976456	0.0175154	0.0157938	1.15503	1.47812
RP11-702F3	0	0	0	0	0	0	0	0.001	0	0	0.10852	0.10074	0.236253	0	0	1.10154	1.5152
CTC-550B14	0	0	9.13408e-41	1.17709e-43	9.51915e-21	1.40512e-40	7.28973e-37	0.949018	0.954397	0.483877	0.553493	2.41909	3.23419	1.90075	1.25738	0.623495	1.98633
XXbac-B476C20	0	0	0	0	0	0	0	0.001	0	0	0	0	0	1.77368	0	2.59107	0
RP4-564F22	0	0	0	0	0	0.213213	0	0.0934227	0.0534676	0.122235	0.0162594	0.116532	0.299849	0.258788	0.267927	1.07081	1.51057
RP1-168P16	0	0	0	0	0	0	0	0.001	0	0.0104403	0	1.06172	1.07339	1.1934	0.344581	0.240898	2.33747
RP11-785H5	0	0	0	0	6.32181e-13	0	0	0.0865706	0.025699	0.0468928	0.134801	0.530711	0.54835	0.535221	0.19097	0.996226	1.57873
CTB-50L17	0	0	0	0	0	0	1.72664e-07	0.0116702	0	0.16804	0.364916	1.05294	0.160139	0.0535745	0.626254	1.5511	1.02059
RP11-147L13	0	0	0	0	0	0	0	0.001	0.102759	0	0	0.559354	0.0861243	0.171213	0.431609	1.5589	1.0076
ENPP7P12	0	0	0	0	0	0	0	0.427378	0.357588	0.174481	0.589238	0	0.915199	1.21484	1.28984	0.757535	1.79588
ZNF564	1.40594e-12	6.22402	2.1803	0	0	0	0.00637356	0.788545	0.904365	0.93528	1.01959	3.26824	1.84583	2.31608	2.24173	1.12984	1.40486
RP11-160E2	0	0	0	0	0	0	0	0.001	0.0221485	0.0481081	0	0.152634	0.257681	0.261039	0.23862	1.21462	1.30145
RP11-101E13	4.2439	60.292	16.2505	25.6724	2.70208	33.2519	40.5535	2.95807	2.3702	7.33582	7.94341	17.9364	25.8568	23.2257	21.3658	2.24935	0.252011
RP11-32D17	0	0	0	0	0	0	0	0.001	0	0.122925	0	0.281106	0.725968	0.111036	0	1.72223	0.76367
RP11-454L1	0	0	0	0	0	0	0	0.001	0.0773171	0	0	0.139592	0	0.0152497	0.159957	1.98994	0.486421
RP11-11N7	0	0	0	0	0	0	0	0.001	0.173576	0	0.167639	0.384575	0.519398	0.220014	0	1.35134	1.12358
RP13-488H8	0	0	0	0	0	0	0	0.001	0	0	0	0	0	0.558106	0	1.22798	1.24621
RP11-503N18	0	0	0	0	0	0	0.295472	0.13843	1.08223e-11	0	0.0470531	0.0122013	0.988119	0.195571	0.296661	1.19595	1.25461
LENEP	0	0	0	0	0	0	0	0.001	0.16355	0	0	0.182429	0.664823	0.333874	0.649048	0.77086	1.67375
RP11-279F6	1.19721	0	2.67392	0	0	0	0	0.761752	0.20576	0.133225	0.209038	0.440858	1.734	0.705144	0.190245	1.46541	0.966329
NPW	0	0	0.0300543	0.0220673	0	0	0	0.0996626	0.069466	0.0694463	0.256956	0.912923	0.364546	0.453108	0.225607	0.996501	1.43098
AC005387	0	0	0	0	0	0	0	0.001	0	0	0	0	1.43406e-38	0.246814	0	1.54525	0.879917
RP11-218E20	0	0	0	0	0	0	0	0.127683	0.086563	0.00901179	0	0	0	0.150733	0.352947	1.2782	1.14688
CTC-503J8	0	0	0	0	0	0	0	0.001	0	0	0	1.10504	0	0	0	0	2.41493
RPL18AP2	0	0	0	0	0	0	0	0.001	0	0.141811	0	0.0217595	0	0.305205	0.281567	0.730554	1.67996
AC126614	0	0	0	0	0	0	0	0.412364	0	0	0	0	1.10387	0	0.444283	1.96483	0.430133
RP11-216N14	0	0	0	0	0	0	0	0.0725077	0.0440182	0.0367022	0.0373818	0.946187	0.754799	0.814003	0.940677	1.50445	0.889259
RP11-1376P16	0	0	0	0	0	0	0	0.001	0	0	0	0.780483	1.00641	0.224696	0.187768	0.266462	2.12687
CTB-118N6	3.67192	2.26343	1.20606	0	0	0.986596	0	0.001	0	0	0	0.240107	0	0	0.61124	1.7954	0.58164
RN7SL610P	0	0	0	0	0	0	0	0.001	0	0	0	0	0.598664	0	0	0.367224	2.00385
RP11-325O24	0	0.130949	0.44471	0	0	0	0	0.0859134	0.0801359	0	0.158945	0.37951	0.743344	0.320443	0.552687	0.817149	1.54905
AC005757	0	0.312264	0	0	0	0	0	0.001	0.0509442	0.194425	0	6.40879e-28	0.0461565	0.405678	0.298706	0.450269	1.89883
AP000487	0	0	0	0	0	0	0	0.001	0	0	0	0	0.302898	0	0	1.77602	0.540474
RN7SL65P	0	0	0	0	0	0	0	0.001	0	0	0	0	0	0	0.548818	0	2.31393
RP4-761J14	0	0	0.27552	0	0	0	0	0.273941	0.210052	0	0.310741	0.312396	0.358728	0.914584	0.597801	0.762274	1.54909
AC009014	0	0	0	0	0	0	0	0.001	0	0	0	0.142138	0	0.158774	0.164032	0.962127	1.34669
CACNA2D4	0	0	0	0.00740792	0	0.0284428	0	0.0491709	0.0016886	0.0568033	0.303739	0.203144	0.965264	0.0595147	0.0154647	1.25248	1.05302
RN7SL20P	0	0	0	0	0	0	0	0.001	0	0	0	0	0.736363	0	0	1.09765	1.20376
RP11-631M6	0	0	0	0	0	0	0	0.001	0	0	0	0.0368961	0.290477	0.0325124	0.407345	1.10455	1.19213
VN1R80P	0	0	0	0	0	0	0	0.001	0	0	0.392103	0	0.599598	0.487637	1.02107	0.551931	1.73969
RP11-396C23	0.714772	0	0	0	0	0	0	0.191002	0.0591746	0.154197	0.236171	0.213643	1.10613	0.399003	0.742615	1.53809	0.742251
RN7SL239P	0	0	0	0	0	0	0	0.001	0	0	0	0.518028	1.56749	0	0	1.74546	0.53157
CTD-2145A24	0	0	0	0	0	0	0	0.0174643	0.148445	0	0.0430709	0.214644	0.197508	0.386099	0.452244	1.09088	1.16309
WDR52-AS1	0	0	0.0377672	0	0	0	0	0.0074033	0.00817309	0.0179179	0.0253791	0.275792	0.0357497	0.0111315	0.033788	1.95254	0.297968
VDAC1P8	0	0	0	0	0	1.36622e-33	0.191013	0.00878374	0.138126	0.00293482	2.98314e-06	0.321012	0.556841	0.190939	6.15908e-31	1.48091	0.762433
PGGT1BP2	0	0	0	0	0	0	0	0.296782	0.310842	0.224959	0.297805	0.742106	0.822001	0.324237	0.383305	0.77144	1.47165
CTC-435M10	7.4516e-20	8.4494e-10	2.34224e-09	2.08804e-05	0	1.96024e-29	3.80907e-26	0.0382464	0.0293424	0.0298679	0.0332369	1.82166	0.0641428	0.711833	0.107472	0.331724	1.91015
PPIHP1	0.655335	0.307869	1.00869	0.745271	1.03057	1.59177	0	0.179445	0.361297	0.20774	0.699853	0.709404	0.671673	1.25403	0.332861	1.02727	1.20071
PRDX3P1	0	0	0	1.24644	0	0	0	0.0251863	0	0.146995	0.00277864	0.16534	0.259122	0.427073	0.433353	1.05118	1.15867
CTD-2525I3	0	0	0	0	0	0	0	0.320144	0.148584	0.0177807	0.15233	0.21127	0.456468	0.3046	0.432556	0.738655	1.45659
RPL21P65	0	0	0	0	0	0	0	0.001	0	0	0	0	0.158419	0.100425	0.682715	1.23949	0.954556
AC055811	0	0	0	0	0	0	0	0.001	0.0846962	0	0.167768	0.199881	0.261454	0.33782	0	1.0031	1.18571
RP11-109L13	0	0	0	0	0	0	0	0.001	0	0	0	0	0	0.630914	0	0	2.17377
PFN1P2	0	2.38388	0	0	0	0	0	6.21089e-10	1.45253e-23	0	0	0.0016077	8.57293e-09	0	0.572038	1.52438	0.64438
RN7SL113P	0	0	0	0	0	0	0	0.001	0	0	0.345699	0.430571	0	0.427351	0	1.63297	0.534295
AL109761	0	0	0.138247	0	0	0	0	0.001	0	1.4013e-45	0	0.502894	0.189466	0.523909	0.183877	1.9058	0.247945
RP11-484D2	0	0	0	0	0	0	0	0.238516	0.245221	0.411965	0.255064	0.542043	0.640881	0.74288	0.834426	0.930665	1.22022
CTD-2339M3	0	0	0	0	0	0	0	0.001	0	0	0	0.174044	0	0.306695	0.107507	0	2.14178
CTD-2012K14	0	2.22081e-31	1.83735	0	0	0	0	1.27155e-27	0.251801	2.83046e-14	1.68389e-18	0.0055359	3.17562e-24	0.6218	0	0.85056	1.29082
LGALS8	0.124792	6.67267	2.79999	12.2166	7.25611e-08	6.98435	11.4703	0.166394	0.331826	0.144457	0.625682	0.651124	0.0672918	1.06913	1.07991	0.822166	1.31631
RP11-689P11	0	0	0	0	0	0	0	0.001	0	0	4.68142e-35	1.92157e-19	0.293405	0	0.49537	0.907004	1.2197
BLOC1S5-TXNDC5	8.45502e-24	5.74369e-06	0.000884623	2.03542e-10	4.46841e-14	5.02881e-12	1.33002e-05	0.00669714	2.95431	3.48745	0.489862	3.7057	5.20081	11.3557	0.790641	0.714525	1.39994
RP11-122K13	0	0	0	0	0	0	0	0.001	0	0	0	0.0181003	0	0	0	2.02878	0.082615
RP11-157P1	2.22544e-37	1.43493e-42	2.29049	0	0	3.48905e-39	1.4013e-45	0.185509	2.05735e-09	1.91878e-15	1.16244e-28	0.617099	0.174837	0.263436	0.170755	0.577276	1.52913
CTD-2522E6	0	0	0	0	0	0	0	0.001	0	0	0	0.229419	0.0473701	0.000191006	0.111557	0.903224	1.20233
TUBB8P1	0	0	0	0	0	0	0	0.0754092	0.0661462	0.0726763	0	0.0690375	0.0764723	0	0.33472	0.944074	1.15557
RP11-382D8	0	0	0	0	0	0	0	0.001	0	0	0	0	0.252277	0	0.235454	0	2.09917
CTD-3203P2	0	0	0	0	0	0	0	0.205555	0.157568	0.658144	0.0475609	0.956219	0.242273	0.488911	0.455968	1.30298	0.788845
AP000462	0	0	0	0	0	0	0	0.0182211	0	0	0.004532	0.0225203	0.489375	1.99151e-30	0.338163	8.55041e-11	2.08653
RPL35P3	0	0	0	0	0	0	0	0.001	0	0	0	0	0.44153	0	0	2.07902	0
RP11-439L18	0	0	0	0	0	0	0	0.0764518	0.0379111	0.134197	0.0988156	0.292744	0.400237	0.173204	0.280595	1.21716	0.84798
RP11-537E18	0	0	0	0	0	0	0	0.001	0	0	4.23698e-11	0	0.516424	0	0	0.988944	1.07208
ZFP2	1.27901e-12	0.00756323	0.0610901	0.00632025	0	0.00607001	0.00451448	0.378016	0.384317	0.748965	0.518348	1.08706	0.951947	1.0191	1.2902	1.40688	0.644181
AF207550	0	0	0	0	0	0	0	0.127881	0.0193344	0.21702	0.0583676	0.0947573	5.10789e-34	0.251395	0.531297	1.44482	0.590385
PFN1P10	0	0	0	0	0	0	0	0.001	0	0	0	0.638341	0	0	0	0	2.02797
CTA-972D3	0	0	0	0	0	0	0	0.0415384	0	0	0.113055	0.295587	0.0398646	0	0	0.678039	1.33859
FTH1P24	0	0	0	0	0	0	0	0.001	0	0.224983	0.151169	0.0888114	0.488132	0.922201	0.107751	1.33842	0.677177
MYCBP2-AS1	10.6334	16.2738	11.8792	31.328	6.05394	1.59194	16.4517	0.0873332	0.0826362	0.0460894	0.0160938	0.159718	0.0560352	0.583451	5.38731e-40	2.01318	0
RIMS1	0	0	0	0.000454461	0	0	0.00032049	0.210011	0.316093	0.243482	0.234748	0.565771	0.808307	0.419332	0.640863	1.05641	0.953456
IGLV5-52	0	0	0	4.8046	0	0	0	0.121921	2.76139e-09	2.94174e-06	7.35876e-06	2.3749e-07	2.82308	1.57737	0.428941	2.00982	4.32037e-30
CTD-2105E13	0	0.386439	1.28544	0	0	0	0	0.0439089	0.0738493	0.123267	0.333185	0.260383	0.229153	0.252857	0.885016	0.497511	1.50854
IQCJ-SCHIP1-AS1	0	1.23876	0	0	0	0	0	0.0188361	0.187563	0.0231329	0	0.043975	0.23326	0.465732	0.0474051	0.790104	1.2107
