# Supplementary material for: Single-cell RNA-seq transcriptome analysis of linear and circular RNAs in mouse preimplantation embryos
Source: Genome Biol. 2015 Jul 23;16(1):148. doi: 10.1186/s13059-015-0706-1 (PMC4511241; doi:10.1186/s13059-015-0706-1)
Supplement: Additional file 4: — CircRNAs in mouse preimplantation embryos and HEK293T cells. [file 13059_2015_706_MOESM4_ESM.xls]

## Sheet: circRNA in mouse embryos
Refseq gene ID	Ensembl gene ID	Ensembl transcript ID	position	reads number
Akap7	ENSMUSG00000039166	ENSMUST00000041984	chr10:25267308-25289730	760
Diap3	ENSMUSG00000022021	ENSMUST00000022599	chr14:86810336-86918864	732
Diap3	ENSMUSG00000022021	ENSMUST00000022599	chr14:86810336-86852201	610
Cntln	ENSMUSG00000038070	ENSMUST00000047023	chr4:84971131-85006524	599
Pola1	ENSMUSG00000006678	ENSMUST00000006856	chrX:93461369-93493581	314
Akap7	ENSMUSG00000039166	ENSMUST00000041984	chr10:25220611-25289730	310
Man1a2	ENSMUSG00000008763	ENSMUST00000008907	chr3:100632504-100656274	257
Phf14	ENSMUSG00000029629	ENSMUST00000115511	chr6:11961550-12047944	247
Bbs9	ENSMUSG00000035919	ENSMUST00000039798	chr9:22643745-22679064	226
Strn3	ENSMUSG00000020954	ENSMUST00000013130	chr12:51647994-51661713	197
Diap3	ENSMUSG00000022021	ENSMUST00000022599	chr14:86810336-86835101	192
Scaper	ENSMUSG00000034007	ENSMUST00000037408	chr9:55807013-55859918	184
Ezh2	ENSMUSG00000029687	ENSMUST00000081721	chr6:47540677-47577667	182
Rnf169	ENSMUSG00000058761	ENSMUST00000080817	chr7:99935162-99955540	175
Aass	ENSMUSG00000029695	ENSMUST00000031707	chr6:23107140-23122737	170
Pwwp2a	ENSMUSG00000044950	ENSMUST00000094294	chr11:43704534-43705477	154
Gtf2ird1	ENSMUSG00000023079	ENSMUST00000073161	chr5:134361669-134363374	147
Evi5	ENSMUSG00000011831	ENSMUST00000112642	chr5:107788199-107799260	146
Diap3	ENSMUSG00000022021	ENSMUST00000022599	chr14:86810336-86866642	145
Akt3	ENSMUSG00000019699	ENSMUST00000019843	chr1:177078774-177131096	133
Rsbn1l	ENSMUSG00000039968	ENSMUST00000036489	chr5:20919525-20927730	125
Cntln	ENSMUSG00000038070	ENSMUST00000047023	chr4:84971131-85067880	114
Acbd3	ENSMUSG00000026499	ENSMUST00000027780	chr1:180733166-180738637	112
Trim24	ENSMUSG00000029833	ENSMUST00000031859	chr6:37903533-37931500	111
Cdyl	ENSMUSG00000059288	ENSMUST00000075220	chr13:35815909-35816575	109
Akap7	ENSMUSG00000039166	ENSMUST00000041984	chr10:25239626-25289730	108
Upf3b	ENSMUSG00000036572	ENSMUST00000076265	chrX:37095522-37102137	105
Xrcc4	ENSMUSG00000021615	ENSMUST00000022115	chr13:89940962-90001084	103
Man1a2	ENSMUSG00000008763	ENSMUST00000008907	chr3:100644541-100656274	101
Nlrp5	ENSMUSG00000015721	ENSMUST00000015866	chr7:23407461-23410015	101
Eif3a	ENSMUSG00000024991	ENSMUST00000025955	chr19:60764032-60764233	100
Brwd1	ENSMUSG00000022914	ENSMUST00000153398	chr16:96007837-96009987	100
Usp15	ENSMUSG00000020124	ENSMUST00000020334	chr10:123146794-123181800	98
Cntln	ENSMUSG00000038070	ENSMUST00000047023	chr4:84971131-84979521	96
Ccdc171	ENSMUSG00000052407	ENSMUST00000053414	chr4:83535790-83558030	93
Erdr1	ENSMUSG00000096768	ENSMUST00000179077	chrY:90793296-90793680	93
Ubn2	ENSMUSG00000038538	ENSMUST00000039127	chr6:38440455-38470222	92
Nudcd3	ENSMUSG00000053838	ENSMUST00000066496	chr11:6193154-6193476	90
Ezh2	ENSMUSG00000029687	ENSMUST00000081721	chr6:47540677-47558294	85
Wdr70	ENSMUSG00000039828	ENSMUST00000045766	chr15:7976968-8082582	85
Rttn	ENSMUSG00000023066	ENSMUST00000023828	chr18:89036991-89048520	82
Erc2	ENSMUSG00000040640	ENSMUST00000090302	chr14:28011636-28040536	81
Cnot4	ENSMUSG00000038784	ENSMUST00000114993	chr6:35064898-35080226	77
Ankib1	ENSMUSG00000040351	ENSMUST00000043551	chr5:3747021-3772787	76
Diap3	ENSMUSG00000022021	ENSMUST00000022599	chr14:86772086-86918864	75
Ankrd12	ENSMUSG00000034647	ENSMUST00000038116	chr17:66024076-66053091	75
Mllt4	ENSMUSG00000068036	ENSMUST00000137708	chr17:13803939-13810570	74
Ralgps2	ENSMUSG00000026594	ENSMUST00000027886	chr1:156869441-156907778	74
Ezh2	ENSMUSG00000029687	ENSMUST00000081721	chr6:47551732-47577667	71
Upf2	ENSMUSG00000043241	ENSMUST00000060092	chr2:5957471-5961712	70
Nudcd1	ENSMUSG00000038736	ENSMUST00000038719	chr15:44388469-44420873	70
Ccdc171	ENSMUSG00000052407	ENSMUST00000053414	chr4:83535790-83580894	69
Ubn2	ENSMUSG00000038538	ENSMUST00000039127	chr6:38461475-38470222	68
Akt3	ENSMUSG00000019699	ENSMUST00000111159	chr1:177078774-177248881	67
Scaper	ENSMUSG00000034007	ENSMUST00000037408	chr9:55685880-55859918	67
Diap3	ENSMUSG00000022021	ENSMUST00000022599	chr14:86852072-86918864	66
Glcci1	ENSMUSG00000029638	ENSMUST00000064285	chr6:8537817-8582790	66
Ralgps2	ENSMUSG00000026594	ENSMUST00000027886	chr1:156869441-156901890	64
Spats2	ENSMUSG00000051934	ENSMUST00000063517	chr15:99149634-99186094	63
Stag1	ENSMUSG00000037286	ENSMUST00000041418	chr9:100705153-100738142	63
Diap3	ENSMUSG00000022021	ENSMUST00000022599	chr14:86772086-86835101	62
Oxr1	ENSMUSG00000022307	ENSMUST00000022918	chr15:41797474-41826052	61
Prkg1	ENSMUSG00000052920	ENSMUST00000065067	chr19:30696883-30724225	60
Man1a2	ENSMUSG00000008763	ENSMUST00000008907	chr3:100578476-100656274	60
Man1a2	ENSMUSG00000008763	ENSMUST00000008907	chr3:100616963-100656274	60
Sclt1	ENSMUSG00000059834	ENSMUST00000026866	chr3:41671385-41717864	60
Ccdc171	ENSMUSG00000052407	ENSMUST00000053414	chr4:83535790-83604182	59
Pibf1	ENSMUSG00000022064	ENSMUST00000022650	chr14:99133236-99150741	59
Ccdc171	ENSMUSG00000052407	ENSMUST00000053414	chr4:83681005-83696436	58
Pola1	ENSMUSG00000006678	ENSMUST00000006856	chrX:93420567-93493581	58
Cdk13	ENSMUSG00000041297	ENSMUST00000042365	chr13:17750257-17772957	58
Mphosph8	ENSMUSG00000079184	ENSMUST00000116468	chr14:56672405-56678818	57
Cdc42bpa	ENSMUSG00000026490	ENSMUST00000076687	chr1:180101025-180117743	56
Rsrc1	ENSMUSG00000034544	ENSMUST00000065047	chr3:66994517-66996590	56
Smc4	ENSMUSG00000034349	ENSMUST00000042901	chr3:69019175-69024350	54
Scml2	ENSMUSG00000000037	ENSMUST00000019101	chrX:161224461-161231483	53
Rsrc1	ENSMUSG00000034544	ENSMUST00000046542	chr3:66994517-67082709	52
Rnf214	ENSMUSG00000042790	ENSMUST00000058720	chr9:45890804-45900256	52
Kpna1	ENSMUSG00000022905	ENSMUST00000004054	chr16:36000182-36002950	52
Zfp644	ENSMUSG00000049606	ENSMUST00000045466	chr5:106634831-106666845	51
Cdk13	ENSMUSG00000041297	ENSMUST00000042365	chr13:17763104-17772957	51
Atrx	ENSMUSG00000031229	ENSMUST00000113573	chrX:105867851-105880018	51
Diap3	ENSMUSG00000022021	ENSMUST00000022599	chr14:86810336-86810471	50
Focad	ENSMUSG00000038368	ENSMUST00000097992	chr4:88274098-88309913	50
Top1	ENSMUSG00000070544	ENSMUST00000109468	chr2:160670100-160687743	50
Ccdc176	ENSMUSG00000057265	ENSMUST00000081828	chr12:84419974-84430333	49
Top1	ENSMUSG00000070544	ENSMUST00000109468	chr2:160670100-160690352	49
Dnajc1	ENSMUSG00000026740	ENSMUST00000091418	chr2:18284623-18308949	49
Rabep1	ENSMUSG00000020817	ENSMUST00000076270	chr11:70874746-70887171	48
Tdrd3	ENSMUSG00000022019	ENSMUST00000168275	chr14:87472076-87511770	48
Akt3	ENSMUSG00000019699	ENSMUST00000019843	chr1:177059334-177131096	47
Taf3	ENSMUSG00000025782	ENSMUST00000026888	chr2:9940927-9952945	47
Scml2	ENSMUSG00000000037	ENSMUST00000019101	chrX:161221666-161231483	47
Mphosph8	ENSMUSG00000079184	ENSMUST00000116468	chr14:56672405-56674739	47
Evi5	ENSMUSG00000011831	ENSMUST00000112642	chr5:107764676-107799260	46
Dmd	ENSMUSG00000045103	ENSMUST00000114000	chrX:83922467-84022412	46
Ift81	ENSMUSG00000029469	ENSMUST00000031426	chr5:122591080-122611107	46
Morc1	ENSMUSG00000022652	ENSMUST00000023330	chr16:48558369-48627107	45
Ankrd12	ENSMUSG00000034647	ENSMUST00000038116	chr17:66037493-66053091	45
Cdk5rap2	ENSMUSG00000039298	ENSMUST00000144099	chr4:70337341-70364130	45
Scml2	ENSMUSG00000000037	ENSMUST00000019101	chrX:161221666-161225960	44
Vps13a	ENSMUSG00000046230	ENSMUST00000068156	chr19:16635769-16668701	44
Eif5b	ENSMUSG00000026083	ENSMUST00000027252	chr1:38017806-38022314	44
Cdk5rap2	ENSMUSG00000039298	ENSMUST00000144099	chr4:70349144-70364130	44
Mll3	ENSMUSG00000038056	ENSMUST00000045291	chr5:25347361-25349940	44
Scml2	ENSMUSG00000000037	ENSMUST00000019101	chrX:161230091-161231483	44
Ttn	ENSMUSG00000051747	ENSMUST00000099981	chr2:76828873-76832546	44
Nlrp5	ENSMUSG00000015721	ENSMUST00000015866	chr7:23404102-23410015	44
Scml2	ENSMUSG00000000037	ENSMUST00000019101	chrX:161221666-161227456	43
Scml2	ENSMUSG00000000037	ENSMUST00000019101	chrX:161224461-161225960	43
Rnf219	ENSMUSG00000022120	ENSMUST00000022716	chr14:104503347-104510437	43
Mgat4a	ENSMUSG00000026110	ENSMUST00000151952	chr1:37490260-37536404	43
Nek1	ENSMUSG00000031644	ENSMUST00000034065	chr8:61028659-61054622	43
Scml2	ENSMUSG00000000037	ENSMUST00000019101	chrX:161221666-161223240	42
Rtn4	ENSMUSG00000020458	ENSMUST00000102841	chr11:29705535-29708770	42
Pola1	ENSMUSG00000006678	ENSMUST00000006856	chrX:93474313-93493581	42
Scml2	ENSMUSG00000000037	ENSMUST00000019101	chrX:161227373-161228760	41
Pard3	ENSMUSG00000025812	ENSMUST00000026921	chr8:127415570-127474615	41
Epc2	ENSMUSG00000069495	ENSMUST00000092123	chr2:49488689-49537168	41
Scml2	ENSMUSG00000000037	ENSMUST00000019101	chrX:161228677-161230174	41
Satb1	ENSMUSG00000023927	ENSMUST00000133574	chr17:51767892-51809287	40
Larp1b	ENSMUSG00000037814	ENSMUST00000048490	chr3:40961608-40964142	40
Scml2	ENSMUSG00000000037	ENSMUST00000019101	chrX:161221666-161230174	40
Scml2	ENSMUSG00000000037	ENSMUST00000019101	chrX:161228677-161231483	40
Scml2	ENSMUSG00000000037	ENSMUST00000019101	chrX:161223157-161227456	40
Scml2	ENSMUSG00000000037	ENSMUST00000019101	chrX:161223157-161225960	39
Scml2	ENSMUSG00000000037	ENSMUST00000019101	chrX:161227373-161231483	39
Smc4	ENSMUSG00000034349	ENSMUST00000042901	chr3:69019175-69025985	39
Nlrp5	ENSMUSG00000015721	ENSMUST00000015866	chr7:23404102-23404863	39
Strn3	ENSMUSG00000020954	ENSMUST00000013130	chr12:51621780-51661713	38
Rnf168	ENSMUSG00000014074	ENSMUST00000014218	chr16:32282311-32289240	38
Rdx	ENSMUSG00000032050	ENSMUST00000000590	chr9:52060832-52073284	38
Erc2	ENSMUSG00000040640	ENSMUST00000090302	chr14:28011636-28080267	38
Ktn1	ENSMUSG00000021843	ENSMUST00000022391	chr14:47663756-47676825	37
Fer	ENSMUSG00000000127	ENSMUST00000000129	chr17:63896018-63924178	37
Ankrd12	ENSMUSG00000034647	ENSMUST00000038116	chr17:65976021-65987493	37
Dcun1d1	ENSMUSG00000027708	ENSMUST00000108182	chr3:35916220-35921187	37
Btbd9	ENSMUSG00000062202	ENSMUST00000079924	chr17:30299531-30334332	36
Cdc73	ENSMUSG00000026361	ENSMUST00000018337	chr1:143667625-143677855	36
Ptbp2	ENSMUSG00000028134	ENSMUST00000029780	chr3:119740315-119753116	36
Stk3	ENSMUSG00000022329	ENSMUST00000018476	chr15:35072430-35115645	36
Akap7	ENSMUSG00000039166	ENSMUST00000041984	chr10:25283893-25289730	36
Scml2	ENSMUSG00000000037	ENSMUST00000019101	chrX:161223157-161230174	35
Atad2b	ENSMUSG00000052812	ENSMUST00000045664	chr12:4937387-4945022	35
Tmco6	ENSMUSG00000006850	ENSMUST00000007046	chr18:36737457-36739341	35
Rabgap1	ENSMUSG00000035437	ENSMUST00000061179	chr2:37469377-37509078	35
Rere	ENSMUSG00000039852	ENSMUST00000105682	chr4:150406196-150406664	35
Scml2	ENSMUSG00000000037	ENSMUST00000019101	chrX:161221666-161228760	35
Scml2	ENSMUSG00000000037	ENSMUST00000019101	chrX:161224461-161228760	35
Scml2	ENSMUSG00000000037	ENSMUST00000019101	chrX:161223157-161228760	35
Scml2	ENSMUSG00000000037	ENSMUST00000019101	chrX:161225877-161231483	35
Nlrp5	ENSMUSG00000015721	ENSMUST00000015866	chr7:23404786-23408210	34
Scml2	ENSMUSG00000000037	ENSMUST00000019101	chrX:161223157-161231483	34
Ubn2	ENSMUSG00000038538	ENSMUST00000039127	chr6:38440455-38491931	34
Erdr1	ENSMUSG00000096768	ENSMUST00000177591	chrY:90793296-90793417	34
Eea1	ENSMUSG00000036499	ENSMUST00000053484	chr10:95973986-95997092	33
Kcnh8	ENSMUSG00000035580	ENSMUST00000039366	chr17:52877869-52905215	33
Smchd1	ENSMUSG00000024054	ENSMUST00000127430	chr17:71436706-71448846	33
Sltm	ENSMUSG00000032212	ENSMUST00000049263	chr9:70559037-70562861	33
Scml2	ENSMUSG00000000037	ENSMUST00000019101	chrX:161224461-161230174	33
Dmd	ENSMUSG00000045103	ENSMUST00000114000	chrX:83924852-84022412	33
Rttn	ENSMUSG00000023066	ENSMUST00000023828	chr18:89036991-89053739	33
Ccdc18	ENSMUSG00000056531	ENSMUST00000047677	chr5:108138914-108161758	33
Pard3	ENSMUSG00000025812	ENSMUST00000026921	chr8:127426522-127474615	33
Fam184a	ENSMUSG00000019856	ENSMUST00000020003	chr10:53674566-53690148	32
Fam228b	ENSMUSG00000050545	ENSMUST00000053458	chr12:4762327-4764147	32
Arid4b	ENSMUSG00000039219	ENSMUST00000039538	chr13:14181220-14188031	32
Cdc42bpa	ENSMUSG00000026490	ENSMUST00000076687	chr1:180072345-180094491	32
Top1	ENSMUSG00000070544	ENSMUST00000109468	chr2:160670100-160670202	32
Scml2	ENSMUSG00000000037	ENSMUST00000019101	chrX:161225877-161230174	32
Strbp	ENSMUSG00000026915	ENSMUST00000028279	chr2:37624173-37647285	32
Mllt4	ENSMUSG00000068036	ENSMUST00000137708	chr17:13803939-13835356	32
Rock1	ENSMUSG00000024290	ENSMUST00000067947	chr18:10080351-10092223	32
Wdr70	ENSMUSG00000039828	ENSMUST00000045766	chr15:8035731-8082582	31
Ccdc171	ENSMUSG00000052407	ENSMUST00000053414	chr4:83535790-83635742	31
Ttn	ENSMUSG00000051747	ENSMUST00000099981	chr2:76829067-76832739	31
Akt3	ENSMUSG00000019699	ENSMUST00000111159	chr1:177059334-177248881	31
Scml2	ENSMUSG00000000037	ENSMUST00000019101	chrX:161227373-161230174	31
Baz1a	ENSMUSG00000035021	ENSMUST00000038926	chr12:54929527-54935581	31
Zfp131	ENSMUSG00000094870	ENSMUST00000178271	chr13:119775767-119790287	31
Pkn2	ENSMUSG00000004591	ENSMUST00000043812	chr3:142839208-142853714	31
Mtdh	ENSMUSG00000022255	ENSMUST00000022865	chr15:34117880-34139897	30
Scaper	ENSMUSG00000034007	ENSMUST00000037408	chr9:55655905-55816809	30
Akt3	ENSMUSG00000019699	ENSMUST00000111159	chr1:177102962-177248881	30
Scml2	ENSMUSG00000000037	ENSMUST00000019101	chrX:161225877-161228760	30
Dmd	ENSMUSG00000045103	ENSMUST00000114000	chrX:83924852-83964841	30
Pola1	ENSMUSG00000006678	ENSMUST00000006856	chrX:93375591-93493581	30
Yes1	ENSMUSG00000014932	ENSMUST00000072311	chr5:32640331-32664400	30
Phf20l1	ENSMUSG00000072501	ENSMUST00000048188	chr15:66609526-66629981	30
Fer	ENSMUSG00000000127	ENSMUST00000000129	chr17:63896018-64037664	29
Ccdc41	ENSMUSG00000020024	ENSMUST00000020212	chr10:94748941-94771074	29
Ehbp1	ENSMUSG00000042302	ENSMUST00000045167	chr11:22053432-22068506	29
Smc6	ENSMUSG00000020608	ENSMUST00000020931	chr12:11289637-11299429	29
Ttn	ENSMUSG00000051747	ENSMUST00000099981	chr2:76830784-76831247	29
Prr14l	ENSMUSG00000054280	ENSMUST00000120129	chr5:32819866-32835688	29
Ddx10	ENSMUSG00000053289	ENSMUST00000065630	chr9:53149503-53204530	29
Scaper	ENSMUSG00000034007	ENSMUST00000037408	chr9:55838120-55859918	29
Gls	ENSMUSG00000026103	ENSMUST00000114510	chr1:52188679-52215694	29
Taf1d	ENSMUSG00000031939	ENSMUST00000034415	chr9:15308525-15311695	29
Scml2	ENSMUSG00000000037	ENSMUST00000019101	chrX:161223157-161224544	28
Rnf214	ENSMUSG00000042790	ENSMUST00000058720	chr9:45869179-45900256	28
Smg6	ENSMUSG00000038290	ENSMUST00000045281	chr11:74928993-74990215	28
Ddx10	ENSMUSG00000053289	ENSMUST00000065630	chr9:53149503-53213337	28
Scml2	ENSMUSG00000000037	ENSMUST00000019101	chrX:161224461-161227456	28
Larp4b	ENSMUSG00000033499	ENSMUST00000091829	chr13:9136779-9151224	28
Smc3	ENSMUSG00000024974	ENSMUST00000025930	chr19:53620589-53625162	28
Pspc1	ENSMUSG00000021938	ENSMUST00000022507	chr14:56748835-56772006	28
Rab11fip3	ENSMUSG00000037098	ENSMUST00000118828	chr17:25991663-26004644	28
Ophn1	ENSMUSG00000031214	ENSMUST00000033560	chrX:98726005-98803180	28
Rsbn1l	ENSMUSG00000039968	ENSMUST00000036489	chr5:20919525-20920162	28
Fam133b	ENSMUSG00000058503	ENSMUST00000115527	chr5:3558473-3559698	28
Mllt4	ENSMUSG00000068036	ENSMUST00000137708	chr17:13803939-13818278	27
Diap3	ENSMUSG00000022021	ENSMUST00000022599	chr14:86905937-86918864	27
Mllt10	ENSMUSG00000026743	ENSMUST00000028076	chr2:18071125-18162886	27
Zzz3	ENSMUSG00000039068	ENSMUST00000089982	chr3:152420015-152428832	27
Ccdc171	ENSMUSG00000052407	ENSMUST00000053414	chr4:83535790-83554884	27
Snrk	ENSMUSG00000038145	ENSMUST00000118886	chr9:122131893-122137601	27
Fam172a	ENSMUSG00000064138	ENSMUST00000091459	chr13:77902654-77902875	27
Ddx10	ENSMUSG00000053289	ENSMUST00000065630	chr9:53149503-53209776	27
Smarcc1	ENSMUSG00000032481	ENSMUST00000035057	chr9:110196153-110222156	27
Diap3	ENSMUSG00000022021	ENSMUST00000022599	chr14:86772086-86852201	27
Wdr43	ENSMUSG00000041057	ENSMUST00000047086	chr17:71625353-71626894	27
Cd177	ENSMUSG00000052212	ENSMUST00000063956	chr7:24750576-24758112	27
Cnot6l	ENSMUSG00000034724	ENSMUST00000113005	chr5:96091584-96098313	26
Tsga10	ENSMUSG00000060771	ENSMUST00000041815	chr1:37801720-37819640	26
Scaper	ENSMUSG00000034007	ENSMUST00000037408	chr9:55807013-55816809	26
Ccdc171	ENSMUSG00000052407	ENSMUST00000053414	chr4:83620825-83696436	26
Ralbp1	ENSMUSG00000024096	ENSMUST00000024905	chr17:65861256-65864732	26
Csnk1g3	ENSMUSG00000073563	ENSMUST00000069597	chr18:53895531-53906669	26
Arglu1	ENSMUSG00000040459	ENSMUST00000048545	chr8:8681384-8683973	26
Mpp6	ENSMUSG00000038388	ENSMUST00000036225	chr6:50162586-50196642	26
Scml2	ENSMUSG00000000037	ENSMUST00000019101	chrX:161225877-161227456	25
Fer	ENSMUSG00000000127	ENSMUST00000000129	chr17:63896018-63941480	25
Pms1	ENSMUSG00000026098	ENSMUST00000027267	chr1:53256629-53282092	25
Ubn2	ENSMUSG00000038538	ENSMUST00000039127	chr6:38440455-38484125	25
Dnajc1	ENSMUSG00000026740	ENSMUST00000091418	chr2:18284623-18317000	25
Mllt4	ENSMUSG00000068036	ENSMUST00000137708	chr17:13803939-13823458	25
Erc1	ENSMUSG00000030172	ENSMUST00000032279	chr6:119743288-119773901	25
Wasl	ENSMUSG00000029684	ENSMUST00000031695	chr6:24624236-24637783	25
Mllt10	ENSMUSG00000026743	ENSMUST00000028076	chr2:18109782-18146872	24
Ubn1	ENSMUSG00000039473	ENSMUST00000052449	chr16:5061982-5070719	24
Smchd1	ENSMUSG00000024054	ENSMUST00000127430	chr17:71436706-71456500	24
Akt3	ENSMUSG00000019699	ENSMUST00000019843	chr1:177067211-177131096	24
Strbp	ENSMUSG00000026915	ENSMUST00000028279	chr2:37635424-37647285	24
Scml2	ENSMUSG00000000037	ENSMUST00000087090	chrX:161144763-161153910	24
Diap3	ENSMUSG00000022021	ENSMUST00000022599	chr14:86852072-86852201	24
Msh3	ENSMUSG00000014850	ENSMUST00000022220	chr13:92235574-92256802	24
Gstcd	ENSMUSG00000028018	ENSMUST00000029651	chr3:133062566-133085025	24
Rybp	ENSMUSG00000072872	ENSMUST00000101118	chr6:100232867-100233239	24
Ddx10	ENSMUSG00000053289	ENSMUST00000065630	chr9:53149503-53160017	24
Usp34	ENSMUSG00000056342	ENSMUST00000137823	chr11:23320661-23333859	24
Arhgap12	ENSMUSG00000041225	ENSMUST00000062584	chr18:6049277-6064421	24
Tet1	ENSMUSG00000047146	ENSMUST00000050826	chr10:62832894-62833628	24
Gigyf2	ENSMUSG00000048000	ENSMUST00000027475	chr1:87364104-87380008	23
Elf1	ENSMUSG00000036461	ENSMUST00000040131	chr14:79536123-79573618	23
Chd7	ENSMUSG00000041235	ENSMUST00000039267	chr4:8785342-8811495	23
Luc7l2	ENSMUSG00000029823	ENSMUST00000057692	chr6:38585041-38603468	23
Snrk	ENSMUSG00000038145	ENSMUST00000118886	chr9:122131893-122157297	23
Nudcd1	ENSMUSG00000038736	ENSMUST00000038719	chr15:44388469-44405992	23
Nudcd1	ENSMUSG00000038736	ENSMUST00000038719	chr15:44396511-44420873	23
Enox2	ENSMUSG00000031109	ENSMUST00000033437	chrX:49040516-49062349	23
Morc1	ENSMUSG00000022652	ENSMUST00000023330	chr16:48558369-48592615	23
Chd1	ENSMUSG00000023852	ENSMUST00000024627	chr17:15706940-15707139	23
Cdk5rap2	ENSMUSG00000039298	ENSMUST00000144099	chr4:70315324-70364130	23
Ppp1r9a	ENSMUSG00000032827	ENSMUST00000035813	chr6:5100432-5115480	23
Pet2	ENSMUSG00000035395	ENSMUST00000113959	chrX:89407901-89408547	23
Pdcd4	ENSMUSG00000024975	ENSMUST00000025931	chr19:53907449-53912925	23
Rtn4	ENSMUSG00000020458	ENSMUST00000102841	chr11:29706410-29708770	23
Ubn2	ENSMUSG00000038538	ENSMUST00000039127	chr6:38470152-38484125	23
Rasa2	ENSMUSG00000032413	ENSMUST00000034984	chr9:96591950-96611499	23
Zfp160	ENSMUSG00000067942	ENSMUST00000088811	chr17:21011676-21020834	23
Paip2	ENSMUSG00000037058	ENSMUST00000041314	chr18:35610871-35613502	23
Rabep1	ENSMUSG00000020817	ENSMUST00000076270	chr11:70900472-70925912	22
Fer	ENSMUSG00000000127	ENSMUST00000000129	chr17:63896018-63934412	22
Scml2	ENSMUSG00000000037	ENSMUST00000019101	chrX:161221666-161224544	22
Ttn	ENSMUSG00000051747	ENSMUST00000099981	chr2:76830409-76830672	22
Bbs9	ENSMUSG00000035919	ENSMUST00000039798	chr9:22643745-22812543	22
Myo9a	ENSMUSG00000039585	ENSMUST00000128341	chr9:59801914-59843138	22
Uvrag	ENSMUSG00000035354	ENSMUST00000037968	chr7:98979636-99004706	21
Fer	ENSMUSG00000000127	ENSMUST00000000129	chr17:63896018-63991716	21
Taf5	ENSMUSG00000025049	ENSMUST00000026027	chr19:47074813-47076132	21
Stau2	ENSMUSG00000025920	ENSMUST00000027052	chr1:16389821-16509408	21
Ankle2	ENSMUSG00000029501	ENSMUST00000031474	chr5:110234347-110250807	21
Asph	ENSMUSG00000028207	ENSMUST00000038564	chr4:9635901-9639347	21
Rptor	ENSMUSG00000025583	ENSMUST00000026671	chr11:119657664-119756414	21
Myt1l	ENSMUSG00000061911	ENSMUST00000021009	chr12:29811373-29811734	21
Cfdp1	ENSMUSG00000031954	ENSMUST00000034432	chr8:111830870-111845211	21
Ylpm1	ENSMUSG00000021244	ENSMUST00000021670	chr12:85028770-85034034	21
Pvrl3	ENSMUSG00000022656	ENSMUST00000023334	chr16:46454624-46464159	21
Rnf17	ENSMUSG00000000365	ENSMUST00000095793	chr14:56427888-56441620	21
Vps13a	ENSMUSG00000046230	ENSMUST00000068156	chr19:16677854-16691897	21
Myrfl	ENSMUSG00000034057	ENSMUST00000048229	chr10:116802696-116803565	21
Asxl2	ENSMUSG00000037486	ENSMUST00000092003	chr12:3442474-3457209	21
Rfc1	ENSMUSG00000029191	ENSMUST00000031092	chr5:65301933-65303208	21
Trim24	ENSMUSG00000029833	ENSMUST00000031859	chr6:37903533-37919490	21
Sbf2	ENSMUSG00000038371	ENSMUST00000033058	chr7:110399296-110442367	21
Cacnb2	ENSMUSG00000057914	ENSMUST00000114718	chr2:14874770-14874889	21
Strn3	ENSMUSG00000020954	ENSMUST00000013130	chr12:51619814-51661713	20
Nav3	ENSMUSG00000020181	ENSMUST00000032719	chr10:109816254-109903863	20
Fer	ENSMUSG00000000127	ENSMUST00000000129	chr17:63896018-64078975	20
Ttc3	ENSMUSG00000040785	ENSMUST00000117648	chr16:94383912-94403368	20
Baz2b	ENSMUSG00000026987	ENSMUST00000090925	chr2:59948087-59962630	20
R3hdm2	ENSMUSG00000025404	ENSMUST00000077046	chr10:127390311-127400193	20
Pibf1	ENSMUSG00000022064	ENSMUST00000022650	chr14:99133236-99196451	20
Sf3b2	ENSMUSG00000024853	ENSMUST00000025774	chr19:5283643-5288413	20
Ttn	ENSMUSG00000051747	ENSMUST00000099981	chr2:76830592-76831056	20
Fbxw21	ENSMUSG00000047237	ENSMUST00000054925	chr9:109143278-109148228	20
Pbrm1	ENSMUSG00000042323	ENSMUST00000022471	chr14:31061469-31089622	20
Neo1	ENSMUSG00000032340	ENSMUST00000068664	chr9:58978625-58990508	20
Ryr2	ENSMUSG00000021313	ENSMUST00000021750	chr13:11833924-11885538	20
Ep400	ENSMUSG00000029505	ENSMUST00000041558	chr5:110708774-110735646	20
Pibf1	ENSMUSG00000022064	ENSMUST00000022650	chr14:99133236-99179480	20
Sh3d19	ENSMUSG00000028082	ENSMUST00000107664	chr3:86093690-86104347	20
Mllt10	ENSMUSG00000026743	ENSMUST00000028076	chr2:18159456-18162886	19
Ralbp1	ENSMUSG00000024096	ENSMUST00000024905	chr17:65857662-65864732	19
Esf1	ENSMUSG00000045624	ENSMUST00000046030	chr2:140138933-140148914	19
Cenpf	ENSMUSG00000026605	ENSMUST00000165962	chr1:189671048-189682951	19
Phf14	ENSMUSG00000029629	ENSMUST00000090632	chr6:11933253-11962789	19
Tm9sf3	ENSMUSG00000025016	ENSMUST00000025989	chr19:41232343-41256340	19
Nlrp5	ENSMUSG00000015721	ENSMUST00000015866	chr7:23404786-23407538	19
Spats2	ENSMUSG00000051934	ENSMUST00000063517	chr15:99149634-99180760	19
Morc1	ENSMUSG00000022652	ENSMUST00000023330	chr16:48558369-48565716	19
Zfp407	ENSMUSG00000048410	ENSMUST00000125763	chr18:84315806-84432434	19
Cdc42bpa	ENSMUSG00000026490	ENSMUST00000076687	chr1:180072345-180117743	19
Arid1a	ENSMUSG00000007880	ENSMUST00000008024	chr4:133719537-133723051	19
Ylpm1	ENSMUSG00000021244	ENSMUST00000021670	chr12:85028770-85057302	19
Ncor1	ENSMUSG00000018501	ENSMUST00000018645	chr11:62378515-62391033	19
Bbx	ENSMUSG00000022641	ENSMUST00000066037	chr16:50220445-50225293	19
Taf3	ENSMUSG00000025782	ENSMUST00000026888	chr2:9940927-10042669	19
Gatad2a	ENSMUSG00000036180	ENSMUST00000065169	chr8:69935779-69936036	19
Enox2	ENSMUSG00000031109	ENSMUST00000033437	chrX:49051732-49062349	19
Smc6	ENSMUSG00000020608	ENSMUST00000020931	chr12:11294485-11300708	19
Trim24	ENSMUSG00000029833	ENSMUST00000031859	chr6:37915165-37931500	19
Tnrc6a	ENSMUSG00000052707	ENSMUST00000094053	chr7:123143750-123162877	19
Rsrc1	ENSMUSG00000034544	ENSMUST00000046542	chr3:67082536-67082709	19
Phf20	ENSMUSG00000038116	ENSMUST00000037401	chr2:156264281-156276668	19
Kcnh8	ENSMUSG00000035580	ENSMUST00000039366	chr17:52877869-52961875	19
Wwp2	ENSMUSG00000031930	ENSMUST00000166615	chr8:107483332-107485642	19
Cul5	ENSMUSG00000032030	ENSMUST00000034529	chr9:53624158-53646843	19
Ktn1	ENSMUSG00000021843	ENSMUST00000022391	chr14:47663756-47673070	19
Lace1	ENSMUSG00000038302	ENSMUST00000041024	chr10:42360165-42426587	19
Smarcc1	ENSMUSG00000032481	ENSMUST00000035057	chr9:110182922-110222156	18
Tcf20	ENSMUSG00000041852	ENSMUST00000048966	chr15:82825231-82857284	18
Asxl2	ENSMUSG00000037486	ENSMUST00000092003	chr12:3442474-3484608	18
Strn3	ENSMUSG00000020954	ENSMUST00000013130	chr12:51643104-51661713	18
Eif4g1	ENSMUSG00000045983	ENSMUST00000044783	chr16:20683418-20684508	18
Sp3	ENSMUSG00000027109	ENSMUST00000066003	chr2:72970155-72971514	18
Sycp1	ENSMUSG00000027855	ENSMUST00000029448	chr3:102840862-102854227	18
Smg6	ENSMUSG00000038290	ENSMUST00000045281	chr11:74928993-74946219	18
AW554918	ENSMUSG00000033632	ENSMUST00000165400	chr18:25289947-25420075	18
Taf3	ENSMUSG00000025782	ENSMUST00000026888	chr2:10042427-10042669	18
Ccdc171	ENSMUSG00000052407	ENSMUST00000053414	chr4:83535790-83620963	18
Scml2	ENSMUSG00000000037	ENSMUST00000101113	chrX:161121024-161144840	18
Bptf	ENSMUSG00000040481	ENSMUST00000057892	chr11:107043633-107077798	18
Pkd2l2	ENSMUSG00000014503	ENSMUST00000014647	chr18:34416828-34417049	18
Fktn	ENSMUSG00000028414	ENSMUST00000128667	chr4:53720007-53748496	18
Pttg1	ENSMUSG00000020415	ENSMUST00000020685	chr11:43422893-43424897	18
Thoc2	ENSMUSG00000037475	ENSMUST00000047037	chrX:41823362-41830857	18
Ccdc18	ENSMUSG00000056531	ENSMUST00000047677	chr5:108180814-108197970	18
C2cd5	ENSMUSG00000030279	ENSMUST00000087485	chr6:143029160-143041543	18
Klhl2	ENSMUSG00000031605	ENSMUST00000034017	chr8:64811680-64823097	18
Ankrd32	ENSMUSG00000021597	ENSMUST00000151524	chr13:77066600-77126714	18
Prpf6	ENSMUSG00000002455	ENSMUST00000002529	chr2:181608120-181622317	18
Mphosph8	ENSMUSG00000079184	ENSMUST00000116468	chr14:56676522-56678818	17
Cdyl2	ENSMUSG00000031758	ENSMUST00000109102	chr8:116623784-116624366	17
Cep128	ENSMUSG00000061533	ENSMUST00000141429	chr12:91255575-91267086	17
AW554918	ENSMUSG00000033632	ENSMUST00000165400	chr18:25289947-25344962	17
Ubxn4	ENSMUSG00000026353	ENSMUST00000027592	chr1:128252203-128262957	17
Enah	ENSMUSG00000022995	ENSMUST00000078719	chr1:181923560-181961919	17
Rev1	ENSMUSG00000026082	ENSMUST00000027251	chr1:38053616-38085652	17
Med27	ENSMUSG00000026799	ENSMUST00000028139	chr2:29413388-29413518	17
Alms1	ENSMUSG00000063810	ENSMUST00000072018	chr6:85641319-85678709	17
Cwf19l2	ENSMUSG00000025898	ENSMUST00000027027	chr9:3441055-3460131	17
Srpk2	ENSMUSG00000062604	ENSMUST00000088392	chr5:23524148-23565265	17
Pkn2	ENSMUSG00000004591	ENSMUST00000043812	chr3:142828881-142853714	17
Cnot4	ENSMUSG00000038784	ENSMUST00000044163	chr6:35064889-35080226	17
Calm1	ENSMUSG00000001175	ENSMUST00000001204	chr12:100203575-100205719	17
Smc3	ENSMUSG00000024974	ENSMUST00000025930	chr19:53620589-53623588	17
Plcb1	ENSMUSG00000051177	ENSMUST00000070724	chr2:135359654-135387884	17
Mettl9	ENSMUSG00000030876	ENSMUST00000033163	chr7:121047838-121057399	17
Adcy2	ENSMUSG00000021536	ENSMUST00000022013	chr13:68625788-68625912	17
Cog5	ENSMUSG00000035933	ENSMUST00000036862	chr12:31685653-31685773	17
Tbc1d12	ENSMUSG00000048720	ENSMUST00000037302	chr19:38895987-38901415	17
Armc4	ENSMUSG00000061802	ENSMUST00000081275	chr18:7181734-7268587	17
Upf2	ENSMUSG00000043241	ENSMUST00000060092	chr2:5957471-5988472	17
Evi5	ENSMUSG00000011831	ENSMUST00000112642	chr5:107788199-107819014	17
Usp48	ENSMUSG00000043411	ENSMUST00000055131	chr4:137621062-137633465	17
2310008H04Rik	ENSMUSG00000041974	ENSMUST00000040248	chr16:16037490-16118983	17
Apc	ENSMUSG00000005871	ENSMUST00000066133	chr18:34261005-34279352	17
Lrch3	ENSMUSG00000022801	ENSMUST00000023491	chr16:32950292-32961744	17
Gtf2f2	ENSMUSG00000067995	ENSMUST00000088922	chr14:75906783-75949519	17
Cab39l	ENSMUSG00000021981	ENSMUST00000022553	chr14:59459094-59459241	17
Abca13	ENSMUSG00000004668	ENSMUST00000042740	chr11:9345940-9483915	16
Phf20l1	ENSMUSG00000072501	ENSMUST00000048188	chr15:66604027-66637032	16
Brwd1	ENSMUSG00000022914	ENSMUST00000153398	chr16:96003860-96008214	16
Mll5	ENSMUSG00000029004	ENSMUST00000094962	chr5:23450152-23486400	16
Phf14	ENSMUSG00000029629	ENSMUST00000115510	chr6:11961550-12007106	16
Pbrm1	ENSMUSG00000042323	ENSMUST00000022471	chr14:31061469-31074982	16
Sap130	ENSMUSG00000024260	ENSMUST00000025109	chr18:31635982-31636099	16
Armc4	ENSMUSG00000061802	ENSMUST00000081275	chr18:7211399-7268587	16
Bmpr1b	ENSMUSG00000052430	ENSMUST00000029948	chr3:141856349-141880516	16
Ubn2	ENSMUSG00000038538	ENSMUST00000160583	chr6:38440455-38464043	16
Mphosph8	ENSMUSG00000079184	ENSMUST00000116468	chr14:56672405-56693578	16
Klhl8	ENSMUSG00000029312	ENSMUST00000031254	chr5:103885907-103886290	16
Ppp1r9a	ENSMUSG00000032827	ENSMUST00000177456	chr6:5100432-5134932	16
Rad50	ENSMUSG00000020380	ENSMUST00000020649	chr11:53668022-53688277	16
Vapa	ENSMUSG00000024091	ENSMUST00000024897	chr17:65594902-65595054	16
Mis18bp1	ENSMUSG00000047534	ENSMUST00000052201	chr12:65136750-65140890	16
Fbxw24	ENSMUSG00000062275	ENSMUST00000073962	chr9:109604946-109610094	16
Nav3	ENSMUSG00000020181	ENSMUST00000032719	chr10:109852505-109903863	16
Fcho2	ENSMUSG00000041685	ENSMUST00000040340	chr13:98789363-98806397	16
Nexn	ENSMUSG00000039103	ENSMUST00000046045	chr3:152247086-152255365	16
Uri1	ENSMUSG00000030421	ENSMUST00000085513	chr7:37969380-37982948	16
Focad	ENSMUSG00000038368	ENSMUST00000097992	chr4:88274098-88297101	16
Dcaf8	ENSMUSG00000026554	ENSMUST00000074144	chr1:172173943-172187460	16
Smc4	ENSMUSG00000034349	ENSMUST00000042901	chr3:69028445-69031910	16
Wrn	ENSMUSG00000031583	ENSMUST00000033990	chr8:33294904-33324593	16
Agk	ENSMUSG00000029916	ENSMUST00000031977	chr6:40329493-40357120	16
Spag16	ENSMUSG00000053153	ENSMUST00000065425	chr1:69858473-69896581	15
Lamp2	ENSMUSG00000016534	ENSMUST00000016678	chrX:38424267-38442140	15
Ascc3	ENSMUSG00000038774	ENSMUST00000035606	chr10:50604751-50618271	15
Btbd9	ENSMUSG00000062202	ENSMUST00000079924	chr17:30274854-30334332	15
Fer	ENSMUSG00000000127	ENSMUST00000000129	chr17:63896018-63973157	15
Strbp	ENSMUSG00000026915	ENSMUST00000028279	chr2:37640851-37647285	15
Ncor1	ENSMUSG00000018501	ENSMUST00000018645	chr11:62376635-62401267	15
Atad2b	ENSMUSG00000052812	ENSMUST00000045664	chr12:4937387-4958231	15
Trim23	ENSMUSG00000021712	ENSMUST00000022225	chr13:104184726-104188243	15
Rab11fip2	ENSMUSG00000040022	ENSMUST00000051996	chr19:59906936-59937430	15
Bard1	ENSMUSG00000026196	ENSMUST00000027393	chr1:71065479-71089527	15
Rabgap1	ENSMUSG00000035437	ENSMUST00000061179	chr2:37469377-37502961	15
0610010F05Rik	ENSMUSG00000042208	ENSMUST00000043356	chr11:23606614-23622529	15
Erc2	ENSMUSG00000040640	ENSMUST00000090302	chr14:27966396-28040536	15
Dym	ENSMUSG00000035765	ENSMUST00000039608	chr18:75114790-75126919	15
Nusap1	ENSMUSG00000027306	ENSMUST00000028771	chr2:119624118-119639734	15
Dmd	ENSMUSG00000045103	ENSMUST00000114000	chrX:83922467-83964841	15
Man1a2	ENSMUSG00000008763	ENSMUST00000008907	chr3:100587718-100656274	15
Iqub	ENSMUSG00000046192	ENSMUST00000052277	chr6:24491464-24505911	15
Trip12	ENSMUSG00000026219	ENSMUST00000027421	chr1:84814823-84814969	15
Arhgap10	ENSMUSG00000037148	ENSMUST00000076316	chr8:77426330-77450923	15
Mastl	ENSMUSG00000026779	ENSMUST00000028119	chr2:23131680-23133731	15
Tesk2	ENSMUSG00000033985	ENSMUST00000045542	chr4:116741616-116751226	15
Scaper	ENSMUSG00000034007	ENSMUST00000037408	chr9:55858081-55859918	15
Upf3b	ENSMUSG00000036572	ENSMUST00000076265	chrX:37096858-37102137	15
Cit	ENSMUSG00000029516	ENSMUST00000051704	chr5:115884866-115886807	15
Ap3d1	ENSMUSG00000020198	ENSMUST00000020420	chr10:80712112-80715179	15
Mpp6	ENSMUSG00000038388	ENSMUST00000036225	chr6:50180176-50180659	15
Ncoa7	ENSMUSG00000039697	ENSMUST00000068567	chr10:30722646-30771840	15
Rock2	ENSMUSG00000020580	ENSMUST00000020904	chr12:16968211-16975558	15
Efhb	ENSMUSG00000023931	ENSMUST00000024725	chr17:53437084-53452623	15
Rabep1	ENSMUSG00000020817	ENSMUST00000076270	chr11:70874746-70893688	15
Ccdc18	ENSMUSG00000056531	ENSMUST00000047677	chr5:108148911-108161758	15
Col28a1	ENSMUSG00000068794	ENSMUST00000115537	chr6:8075338-8087003	15
Ap3b1	ENSMUSG00000021686	ENSMUST00000022196	chr13:94471676-94502024	15
Cntln	ENSMUSG00000038070	ENSMUST00000047023	chr4:85004923-85050136	15
Mnat1	ENSMUSG00000021103	ENSMUST00000021523	chr12:73179205-73188265	14
Eftud1	ENSMUSG00000038563	ENSMUST00000039881	chr7:82671605-82698017	14
Btaf1	ENSMUSG00000040565	ENSMUST00000099494	chr19:36956371-36973018	14
Evi5	ENSMUSG00000011831	ENSMUST00000112642	chr5:107788199-107821894	14
Nlrp4a	ENSMUSG00000040601	ENSMUST00000068767	chr7:26435886-26464264	14
Usp3	ENSMUSG00000032376	ENSMUST00000098613	chr9:66540062-66566903	14
Akap17b	ENSMUSG00000059708	ENSMUST00000051906	chrX:36614255-36618733	14
Arfip1	ENSMUSG00000074513	ENSMUST00000098990	chr3:84509808-84534695	14
Ubn2	ENSMUSG00000038538	ENSMUST00000039127	chr6:38461475-38487150	14
Cul5	ENSMUSG00000032030	ENSMUST00000034529	chr9:53642518-53658680	14
Dync2h1	ENSMUSG00000047193	ENSMUST00000048417	chr9:7023311-7050483	14
Pcyt1b	ENSMUSG00000035246	ENSMUST00000045898	chrX:93702085-93734953	14
Bptf	ENSMUSG00000040481	ENSMUST00000057892	chr11:107072683-107082700	14
Dscam	ENSMUSG00000050272	ENSMUST00000056102	chr16:96772405-96833493	14
C2cd5	ENSMUSG00000030279	ENSMUST00000087485	chr6:143029160-143050239	14
Cd177	ENSMUSG00000052212	ENSMUST00000063956	chr7:24754553-24758112	14
Col4a3bp	ENSMUSG00000021669	ENSMUST00000077672	chr13:96549197-96549331	14
Evi5	ENSMUSG00000011831	ENSMUST00000112642	chr5:107797813-107819014	14
Lama2	ENSMUSG00000019899	ENSMUST00000092639	chr10:27101329-27124577	14
Srgap1	ENSMUSG00000020121	ENSMUST00000020322	chr10:121869717-121870510	14
Satb1	ENSMUSG00000023927	ENSMUST00000133574	chr17:51775206-51809287	14
Ift74	ENSMUSG00000028576	ENSMUST00000030311	chr4:94652927-94662666	14
Hmmr	ENSMUSG00000020330	ENSMUST00000020579	chr11:40714711-40723586	14
Ccdc18	ENSMUSG00000056531	ENSMUST00000047677	chr5:108188932-108197970	14
Mll5	ENSMUSG00000029004	ENSMUST00000094962	chr5:23463016-23486400	14
Ccdc171	ENSMUSG00000052407	ENSMUST00000053414	chr4:83693747-83696436	14
Fut8	ENSMUSG00000021065	ENSMUST00000062804	chr12:77277361-77365359	14
Rasa2	ENSMUSG00000032413	ENSMUST00000034984	chr9:96576286-96611499	14
Ash1l	ENSMUSG00000028053	ENSMUST00000090933	chr3:89001773-89007877	14
Cdk13	ENSMUSG00000041297	ENSMUST00000042365	chr13:17738917-17772957	14
Gspt1	ENSMUSG00000062203	ENSMUST00000167571	chr16:11230510-11239096	13
Luc7l	ENSMUSG00000024188	ENSMUST00000025023	chr17:26266283-26267358	13
St13	ENSMUSG00000022403	ENSMUST00000023039	chr15:81382980-81392322	13
Cntln	ENSMUSG00000038070	ENSMUST00000047023	chr4:85004923-85067880	13
Erc1	ENSMUSG00000030172	ENSMUST00000032279	chr6:119694571-119773901	13
Ascc3	ENSMUSG00000038774	ENSMUST00000035606	chr10:50637908-50660726	13
Vps54	ENSMUSG00000020128	ENSMUST00000006221	chr11:21263199-21278060	13
Usp48	ENSMUSG00000043411	ENSMUST00000055131	chr4:137621062-137635008	13
Mllt3	ENSMUSG00000028496	ENSMUST00000078090	chr4:87840682-87841389	13
Cep128	ENSMUSG00000061533	ENSMUST00000141429	chr12:91255575-91299077	13
Agtpbp1	ENSMUSG00000021557	ENSMUST00000022040	chr13:59495333-59544451	13
Atp6v1e1	ENSMUSG00000019210	ENSMUST00000019354	chr6:120803308-120808471	13
Dnmt1	ENSMUSG00000004099	ENSMUST00000004202	chr9:20929048-20936621	13
Anks1b	ENSMUSG00000058589	ENSMUST00000099368	chr10:90049816-90077142	13
Cep128	ENSMUSG00000061533	ENSMUST00000141429	chr12:91213565-91260636	13
Diap3	ENSMUSG00000022021	ENSMUST00000022599	chr14:87000009-87073386	13
Mllt10	ENSMUSG00000026743	ENSMUST00000028076	chr2:18122245-18146872	13
Anapc10	ENSMUSG00000036977	ENSMUST00000048147	chr8:79729130-79729250	13
Tlk1	ENSMUSG00000041997	ENSMUST00000038584	chr2:70738421-70742242	13
Pet2	ENSMUSG00000035395	ENSMUST00000113959	chrX:89406997-89408940	13
Erdr1	ENSMUSG00000096768	ENSMUST00000179483	chrY:90785590-90793417	13
Ubn2	ENSMUSG00000038538	ENSMUST00000039127	chr6:38452870-38484125	13
Reps1	ENSMUSG00000019854	ENSMUST00000126390	chr10:18089448-18096336	13
Larp1b	ENSMUSG00000037814	ENSMUST00000048490	chr3:40961608-40967505	13
Tpo	ENSMUSG00000020673	ENSMUST00000021005	chr12:30116813-30125324	13
Tmf1	ENSMUSG00000030059	ENSMUST00000095664	chr6:97167249-97173403	13
Dnahc3	ENSMUSG00000052273	ENSMUST00000046993	chr7:120040969-120078572	13
Kat6b	ENSMUSG00000021767	ENSMUST00000069648	chr14:21618891-21637640	13
Pbrm1	ENSMUSG00000042323	ENSMUST00000022471	chr14:31074771-31106348	13
Rfc1	ENSMUSG00000029191	ENSMUST00000031092	chr5:65273951-65297476	13
Arhgap10	ENSMUSG00000037148	ENSMUST00000076316	chr8:77277148-77351672	13
Adam10	ENSMUSG00000054693	ENSMUST00000067880	chr9:70703287-70769012	13
Nup153	ENSMUSG00000021374	ENSMUST00000021803	chr13:46682997-46687498	13
Atad2b	ENSMUSG00000052812	ENSMUST00000045664	chr12:5031493-5034596	13
Ap3b1	ENSMUSG00000021686	ENSMUST00000022196	chr13:94476966-94502024	13
Dnm3	ENSMUSG00000040265	ENSMUST00000070330	chr1:162285997-162313696	13
Ahctf1	ENSMUSG00000026491	ENSMUST00000027768	chr1:179747180-179760361	13
Chd7	ENSMUSG00000041235	ENSMUST00000039267	chr4:8785342-8822491	13
Zmym4	ENSMUSG00000042446	ENSMUST00000106108	chr4:126923064-126926023	13
Casc5	ENSMUSG00000027326	ENSMUST00000028802	chr2:119076936-119086650	13
Kif5c	ENSMUSG00000026764	ENSMUST00000028102	chr2:49671752-49710868	13
Ubn2	ENSMUSG00000038538	ENSMUST00000039127	chr6:38440455-38464049	13
Immt	ENSMUSG00000052337	ENSMUST00000064062	chr6:71861003-71862480	13
Nlrp4a	ENSMUSG00000040601	ENSMUST00000068767	chr7:26444150-26464264	13
Kifap3	ENSMUSG00000026585	ENSMUST00000027877	chr1:163782985-163829295	13
Fer	ENSMUSG00000000127	ENSMUST00000000129	chr17:63907281-63934412	13
Chd9	ENSMUSG00000056608	ENSMUST00000048665	chr8:91001620-91015924	13
Tfrc	ENSMUSG00000022797	ENSMUST00000023486	chr16:32614566-32615394	13
Rad54b	ENSMUSG00000078773	ENSMUST00000070755	chr4:11593621-11595939	13
2700049A03Rik	ENSMUSG00000034601	ENSMUST00000045907	chr12:71152650-71157170	13
Srrm4	ENSMUSG00000063919	ENSMUST00000076124	chr5:116467432-116482536	13
Huwe1	ENSMUSG00000025261	ENSMUST00000026292	chrX:151906951-151907444	12
Epb4.1l2	ENSMUSG00000019978	ENSMUST00000053748	chr10:25441573-25443954	12
Atf7ip	ENSMUSG00000030213	ENSMUST00000032335	chr6:136563760-136571538	12
Syne2	ENSMUSG00000063450	ENSMUST00000044217	chr12:76031276-76039085	12
Crebrf	ENSMUSG00000048249	ENSMUST00000062519	chr17:26736789-26743131	12
Kcnh8	ENSMUSG00000035580	ENSMUST00000039366	chr17:52877869-52956911	12
Smc4	ENSMUSG00000034349	ENSMUST00000042901	chr3:69019175-69029527	12
Ubn2	ENSMUSG00000038538	ENSMUST00000039127	chr6:38461475-38491931	12
Senp6	ENSMUSG00000034252	ENSMUST00000037484	chr9:80087430-80103764	12
Smc1a	ENSMUSG00000041133	ENSMUST00000045312	chrX:152022746-152029398	12
Erc2	ENSMUSG00000040640	ENSMUST00000090302	chr14:28011636-28141381	12
Diap3	ENSMUSG00000022021	ENSMUST00000022599	chr14:86852072-86866642	12
AW554918	ENSMUSG00000033632	ENSMUST00000097643	chr18:25339714-25344962	12
Cntln	ENSMUSG00000038070	ENSMUST00000047023	chr4:84971131-84996580	12
Kif4	ENSMUSG00000034311	ENSMUST00000048962	chrX:100664736-100680114	12
Ascc3	ENSMUSG00000038774	ENSMUST00000035606	chr10:50617712-50618271	12
Abca13	ENSMUSG00000004668	ENSMUST00000042740	chr11:9345940-9403918	12
Srbd1	ENSMUSG00000024135	ENSMUST00000095187	chr17:86098512-86120746	12
Mllt10	ENSMUSG00000026743	ENSMUST00000028076	chr2:18101458-18146872	12
Ttn	ENSMUSG00000051747	ENSMUST00000099981	chr2:76830409-76831247	12
Clspn	ENSMUSG00000042489	ENSMUST00000048391	chr4:126559208-126563984	12
Dicer1	ENSMUSG00000041415	ENSMUST00000041987	chr12:104712181-104724070	12
Diap3	ENSMUSG00000022021	ENSMUST00000022599	chr14:86905937-86910123	12
9930021J03Rik	ENSMUSG00000046138	ENSMUST00000059484	chr19:29735116-29755017	12
Zc3h6	ENSMUSG00000042851	ENSMUST00000110320	chr2:128991091-129011920	12
Mllt10	ENSMUSG00000026743	ENSMUST00000028076	chr2:18071125-18146872	12
Spats2	ENSMUSG00000051934	ENSMUST00000063517	chr15:99167080-99174451	12
Sh3bgr	ENSMUSG00000040666	ENSMUST00000048770	chr16:96206482-96220591	12
Naa16	ENSMUSG00000022020	ENSMUST00000022597	chr14:79339534-79370097	12
Prkg1	ENSMUSG00000052920	ENSMUST00000065067	chr19:30696883-30786971	12
Smarcc1	ENSMUSG00000032481	ENSMUST00000035057	chr9:110185823-110213643	12
Mphosph8	ENSMUSG00000079184	ENSMUST00000116468	chr14:56672405-56676618	12
Rabgap1	ENSMUSG00000035437	ENSMUST00000061179	chr2:37469377-37495757	12
Cdyl	ENSMUSG00000059288	ENSMUST00000075220	chr13:35790101-35816575	12
Trpm7	ENSMUSG00000027365	ENSMUST00000028843	chr2:126805017-126813408	12
Mcm8	ENSMUSG00000027353	ENSMUST00000028831	chr2:132817074-132824810	12
D930020B18Rik	ENSMUSG00000047642	ENSMUST00000120642	chr10:121661074-121678433	12
Med27	ENSMUSG00000026799	ENSMUST00000028139	chr2:29500219-29500326	12
Dync1i2	ENSMUSG00000027012	ENSMUST00000081710	chr2:71214439-71228690	12
Ccar1	ENSMUSG00000020074	ENSMUST00000020268	chr10:62751743-62763523	12
Nap1l4	ENSMUSG00000059119	ENSMUST00000072727	chr7:143524161-143527311	12
Ccdc6	ENSMUSG00000048701	ENSMUST00000147545	chr10:70154708-70169252	12
Brd3	ENSMUSG00000026918	ENSMUST00000028282	chr2:27452833-27454504	12
Elf2	ENSMUSG00000037174	ENSMUST00000062009	chr3:51308050-51326035	12
Efhb	ENSMUSG00000023931	ENSMUST00000024725	chr17:53445745-53452623	12
Dnm3	ENSMUSG00000040265	ENSMUST00000070330	chr1:162285997-162355509	12
Usp15	ENSMUSG00000020124	ENSMUST00000020334	chr10:123163593-123181800	12
Ubxn4	ENSMUSG00000026353	ENSMUST00000027592	chr1:128252203-128266414	12
Diap3	ENSMUSG00000022021	ENSMUST00000022599	chr14:86918769-86965556	12
Rgsl1	ENSMUSG00000042641	ENSMUST00000124558	chr1:153781589-153790338	12
Sycp1	ENSMUSG00000027855	ENSMUST00000029448	chr3:102840862-102853498	12
Fam227b	ENSMUSG00000027209	ENSMUST00000110446	chr2:126100900-126127077	12
Stxbp4	ENSMUSG00000020546	ENSMUST00000020858	chr11:90571722-90594841	12
Adam9	ENSMUSG00000031555	ENSMUST00000084032	chr8:25003258-25006274	12
Wwc2	ENSMUSG00000031563	ENSMUST00000057561	chr8:47883494-47900856	12
Mbtd1	ENSMUSG00000059474	ENSMUST00000063718	chr11:93905159-93933958	11
Ascc3	ENSMUSG00000038774	ENSMUST00000035606	chr10:50604751-50660726	11
2700049A03Rik	ENSMUSG00000034601	ENSMUST00000045907	chr12:71152650-71162800	11
Dpf3	ENSMUSG00000021221	ENSMUST00000144237	chr12:83272339-83331990	11
Gm21738	ENSMUSG00000095280	ENSMUST00000177817	chr14:19417133-19417366	11
Sh2d4b	ENSMUSG00000037833	ENSMUST00000096000	chr14:40840225-40874239	11
Ubn1	ENSMUSG00000039473	ENSMUST00000052449	chr16:5055077-5081983	11
Cd2ap	ENSMUSG00000061665	ENSMUST00000024709	chr17:42805160-42830105	11
Tcerg1	ENSMUSG00000024498	ENSMUST00000025375	chr18:42530648-42538056	11
Akt3	ENSMUSG00000019699	ENSMUST00000019843	chr1:177050038-177131096	11
Kansl1l	ENSMUSG00000026004	ENSMUST00000068168	chr1:66772906-66802168	11
Exd1	ENSMUSG00000048647	ENSMUST00000060009	chr2:119528684-119541544	11
Ralgapa2	ENSMUSG00000037110	ENSMUST00000109986	chr2:146340379-146342749	11
Zfp644	ENSMUSG00000049606	ENSMUST00000045466	chr5:106619540-106666845	11
Phf14	ENSMUSG00000029629	ENSMUST00000090632	chr6:11933253-11941574	11
Snrnp48	ENSMUSG00000021431	ENSMUST00000091641	chr13:38220688-38221393	11
Cntln	ENSMUSG00000038070	ENSMUST00000047023	chr4:84888643-84979521	11
Ift81	ENSMUSG00000029469	ENSMUST00000031426	chr5:122567261-122611107	11
Slmap	ENSMUSG00000021870	ENSMUST00000038522	chr14:26438679-26482966	11
Diap3	ENSMUSG00000022021	ENSMUST00000022599	chr14:86965442-87002938	11
Ccdc181	ENSMUSG00000026578	ENSMUST00000027867	chr1:164278174-164282537	11
Rsf1	ENSMUSG00000035623	ENSMUST00000042399	chr7:97660813-97664766	11
Rbm6	ENSMUSG00000032582	ENSMUST00000035201	chr9:107833434-107853674	11
Akt3	ENSMUSG00000019699	ENSMUST00000111159	chr1:177096967-177248881	11
Ttn	ENSMUSG00000051747	ENSMUST00000099981	chr2:76830216-76830480	11
Ttn	ENSMUSG00000051747	ENSMUST00000099981	chr2:76830216-76831056	11
Dmd	ENSMUSG00000045103	ENSMUST00000114000	chrX:83664048-83691887	11
Papola	ENSMUSG00000021111	ENSMUST00000109901	chr12:105799651-105813282	11
Ktn1	ENSMUSG00000021843	ENSMUST00000022391	chr14:47667296-47686343	11
Drosha	ENSMUSG00000022191	ENSMUST00000090292	chr15:12878658-12890547	11
Myo9a	ENSMUSG00000039585	ENSMUST00000128341	chr9:59801914-59827318	11
Pet2	ENSMUSG00000035395	ENSMUST00000113959	chrX:89408141-89408940	11
Cep128	ENSMUSG00000061533	ENSMUST00000141429	chr12:91213565-91267086	11
Agps	ENSMUSG00000042410	ENSMUST00000047232	chr2:75902918-75911678	11
Syap1	ENSMUSG00000031357	ENSMUST00000033723	chrX:162882680-162883086	11
Smc6	ENSMUSG00000020608	ENSMUST00000020931	chr12:11294485-11309304	11
Ipo11	ENSMUSG00000042590	ENSMUST00000080856	chr13:106822956-106842210	11
Bach1	ENSMUSG00000025612	ENSMUST00000026703	chr16:87715331-87722608	11
Zfp644	ENSMUSG00000049606	ENSMUST00000045466	chr5:106634831-106638635	11
Stag2	ENSMUSG00000025862	ENSMUST00000069619	chrX:42201855-42211242	11
Rapgef6	ENSMUSG00000037533	ENSMUST00000101206	chr11:54610788-54649339	11
Top1	ENSMUSG00000070544	ENSMUST00000109468	chr2:160682651-160693802	11
Dync1i2	ENSMUSG00000027012	ENSMUST00000081710	chr2:71214439-71236030	11
Wnk1	ENSMUSG00000045962	ENSMUST00000060043	chr6:119968476-120002365	11
C2cd5	ENSMUSG00000030279	ENSMUST00000087485	chr6:143061753-143090685	11
Mtdh	ENSMUSG00000022255	ENSMUST00000022865	chr15:34134291-34136827	11
Mgat4a	ENSMUSG00000026110	ENSMUST00000042161	chr1:37490260-37498740	11
Mybl1	ENSMUSG00000025912	ENSMUST00000088658	chr1:9678272-9693392	11
Atrx	ENSMUSG00000031229	ENSMUST00000113573	chrX:105818032-105856618	11
Gpatch8	ENSMUSG00000034621	ENSMUST00000143842	chr11:102500803-102508211	11
Faf1	ENSMUSG00000010517	ENSMUST00000102724	chr4:109861809-109890990	11
Cnot4	ENSMUSG00000038784	ENSMUST00000044163	chr6:35051062-35080226	11
Cnot10	ENSMUSG00000056167	ENSMUST00000070117	chr9:114622845-114632771	11
Scaper	ENSMUSG00000034007	ENSMUST00000037408	chr9:55807013-55858525	11
Eml6	ENSMUSG00000044072	ENSMUST00000058902	chr11:29880647-29906331	11
Tfdp2	ENSMUSG00000032411	ENSMUST00000034982	chr9:96273839-96300440	11
Acbd3	ENSMUSG00000026499	ENSMUST00000027780	chr1:180733166-180747078	11
Wnk1	ENSMUSG00000045962	ENSMUST00000060043	chr6:119968476-119972856	11
Usp46	ENSMUSG00000054814	ENSMUST00000068058	chr5:74016660-74037113	11
Ttc19	ENSMUSG00000042298	ENSMUST00000050646	chr11:62283597-62292218	11
Msh3	ENSMUSG00000014850	ENSMUST00000022220	chr13:92249827-92265991	11
S100pbp	ENSMUSG00000040928	ENSMUST00000072431	chr4:129178241-129182532	11
Anp32b	ENSMUSG00000028333	ENSMUST00000102926	chr4:46460090-46471467	10
Gfm2	ENSMUSG00000021666	ENSMUST00000022170	chr13:97141927-97150413	10
Smg6	ENSMUSG00000038290	ENSMUST00000045281	chr11:74928993-75053963	10
Mnat1	ENSMUSG00000021103	ENSMUST00000021523	chr12:73179205-73219142	10
Gpatch2	ENSMUSG00000039210	ENSMUST00000044812	chr1:187225503-187233826	10
Mapkap1	ENSMUSG00000038696	ENSMUST00000040459	chr2:34432003-34444406	10
Inpp5f	ENSMUSG00000042105	ENSMUST00000043138	chr7:128679717-128690698	10
Syt1	ENSMUSG00000035864	ENSMUST00000064054	chr10:108627253-108691063	10
Smchd1	ENSMUSG00000024054	ENSMUST00000127430	chr17:71426155-71456500	10
Mark3	ENSMUSG00000007411	ENSMUST00000075281	chr12:111592577-111592768	10
Acin1	ENSMUSG00000022185	ENSMUST00000022793	chr14:54662168-54667161	10
Map3k4	ENSMUSG00000014426	ENSMUST00000089058	chr17:12270863-12278111	10
Knstrn	ENSMUSG00000027331	ENSMUST00000028803	chr2:118823420-118823786	10
Ccdc171	ENSMUSG00000052407	ENSMUST00000053414	chr4:83655528-83696436	10
Ddx10	ENSMUSG00000053289	ENSMUST00000065630	chr9:53117153-53204530	10
Atrx	ENSMUSG00000031229	ENSMUST00000113573	chrX:105867851-105899993	10
Pola1	ENSMUSG00000006678	ENSMUST00000006856	chrX:93461369-93562019	10
Snx13	ENSMUSG00000020590	ENSMUST00000048519	chr12:35085939-35107556	10
Mllt4	ENSMUSG00000068036	ENSMUST00000137784	chr17:13803939-13896222	10
Scaper	ENSMUSG00000034007	ENSMUST00000037408	chr9:55685880-55816809	10
Scaper	ENSMUSG00000034007	ENSMUST00000037408	chr9:55815361-55864604	10
Poln	ENSMUSG00000045102	ENSMUST00000042954	chr5:34129103-34149861	10
Pet2	ENSMUSG00000035395	ENSMUST00000113959	chrX:89406997-89407459	10
Chd1	ENSMUSG00000023852	ENSMUST00000024627	chr17:15728187-15739694	10
Baz1b	ENSMUSG00000002748	ENSMUST00000002825	chr5:135216590-135223218	10
Ncoa7	ENSMUSG00000039697	ENSMUST00000068567	chr10:30689704-30771840	10
D14Abb1e	ENSMUSG00000040651	ENSMUST00000022450	chr14:27438599-27467565	10
Mllt4	ENSMUSG00000068036	ENSMUST00000137708	chr17:13803939-13885507	10
Trpm7	ENSMUSG00000027365	ENSMUST00000028843	chr2:126825412-126837435	10
St13	ENSMUSG00000022403	ENSMUST00000165582	chr15:81382980-81389723	10
Iqca	ENSMUSG00000026301	ENSMUST00000113094	chr1:90073747-90089550	10
Mapkap1	ENSMUSG00000038696	ENSMUST00000040459	chr2:34432003-34533897	10
Ncor1	ENSMUSG00000018501	ENSMUST00000018645	chr11:62383161-62395228	10
Fndc3a	ENSMUSG00000033487	ENSMUST00000089017	chr14:72563484-72584844	10
Stam2	ENSMUSG00000055371	ENSMUST00000102759	chr2:52700005-52700171	10
Usp6nl	ENSMUSG00000039046	ENSMUST00000114937	chr2:6336368-6409009	10
Setx	ENSMUSG00000043535	ENSMUST00000061578	chr2:29156988-29166375	10
Tbc1d12	ENSMUSG00000048720	ENSMUST00000037302	chr19:38898869-38901415	10
Ccdc18	ENSMUSG00000056531	ENSMUST00000047677	chr5:108135422-108161758	10
Mllt4	ENSMUSG00000068036	ENSMUST00000137708	chr17:13803939-13822377	10
Chaf1a	ENSMUSG00000002835	ENSMUST00000002914	chr17:56056421-56057920	10
Kif5b	ENSMUSG00000006740	ENSMUST00000025083	chr18:6222719-6224075	10
Ep400	ENSMUSG00000029505	ENSMUST00000041558	chr5:110719087-110735646	10
Srpk2	ENSMUSG00000062604	ENSMUST00000088392	chr5:23524148-23545610	10
Phf14	ENSMUSG00000029629	ENSMUST00000090632	chr6:11933253-11934019	10
41892	ENSMUSG00000019917	ENSMUST00000165971	chr10:59166504-59178857	10
Baz1b	ENSMUSG00000002748	ENSMUST00000002825	chr5:135221958-135231782	10
Bmper	ENSMUSG00000031963	ENSMUST00000071982	chr9:23293405-23406831	10
Mtss1	ENSMUSG00000022353	ENSMUST00000080371	chr15:58968839-58972560	10
Lonp2	ENSMUSG00000047866	ENSMUST00000034141	chr8:86631386-86641800	10
Rreb1	ENSMUSG00000039087	ENSMUST00000037232	chr13:37888871-37899787	10
Rngtt	ENSMUSG00000028274	ENSMUST00000029942	chr4:33320519-33404253	10
Cdk5rap2	ENSMUSG00000039298	ENSMUST00000144099	chr4:70337341-70380301	10
Atrx	ENSMUSG00000031229	ENSMUST00000113573	chrX:105818032-105826254	10
Pola1	ENSMUSG00000006678	ENSMUST00000006856	chrX:93461369-93480610	10
Fnbp1l	ENSMUSG00000039735	ENSMUST00000162409	chr3:122590128-122590243	10
D19Ertd737e	ENSMUSG00000057858	ENSMUST00000065286	chr19:60212673-60221304	10
Cab39l	ENSMUSG00000021981	ENSMUST00000022553	chr14:59459094-59461702	10
Ccdc73	ENSMUSG00000045106	ENSMUST00000111114	chr2:104914658-104931049	10
Rbm28	ENSMUSG00000029701	ENSMUST00000007993	chr6:29152282-29160195	10
Arhgap10	ENSMUSG00000037148	ENSMUST00000076316	chr8:77382725-77426431	10
Cdc42bpa	ENSMUSG00000026490	ENSMUST00000097450	chr1:180093944-180106152	10
Rbfox2	ENSMUSG00000033565	ENSMUST00000048145	chr15:77132717-77132941	10
Atp9b	ENSMUSG00000024566	ENSMUST00000091790	chr18:80858544-80917878	10
Akt3	ENSMUSG00000019699	ENSMUST00000019843	chr1:177043775-177131096	10
Dst	ENSMUSG00000026131	ENSMUST00000097785	chr1:34113933-34117524	10
Ophn1	ENSMUSG00000031214	ENSMUST00000033560	chrX:98726005-98732466	10
Mllt10	ENSMUSG00000026743	ENSMUST00000028076	chr2:18146777-18186396	9
Cep57	ENSMUSG00000031922	ENSMUST00000034398	chr9:13818859-13819038	9
Cobll1	ENSMUSG00000034903	ENSMUST00000090896	chr2:65125893-65136546	9
Tango6	ENSMUSG00000041949	ENSMUST00000048359	chr8:106747294-106807192	9
Wdr44	ENSMUSG00000036769	ENSMUST00000035766	chrX:23756440-23788165	9
Ncor1	ENSMUSG00000018501	ENSMUST00000018645	chr11:62383161-62391033	9
Vps13b	ENSMUSG00000037646	ENSMUST00000048646	chr15:35617598-35652366	9
Smad4	ENSMUSG00000024515	ENSMUST00000025393	chr18:73648885-73678039	9
Stau2	ENSMUSG00000025920	ENSMUST00000027052	chr1:16345704-16509408	9
Oma1	ENSMUSG00000035069	ENSMUST00000035780	chr4:103319022-103353651	9
Focad	ENSMUSG00000038368	ENSMUST00000097992	chr4:88274098-88326235	9
Rabep1	ENSMUSG00000020817	ENSMUST00000076270	chr11:70874746-70925912	9
9930021J03Rik	ENSMUSG00000046138	ENSMUST00000059484	chr19:29735116-29786449	9
Bnc2	ENSMUSG00000028487	ENSMUST00000102820	chr4:84291693-84293662	9
Rnf216	ENSMUSG00000045078	ENSMUST00000053498	chr5:143068317-143087621	9
Ralgps2	ENSMUSG00000026594	ENSMUST00000027886	chr1:156869441-156888030	9
Brip1	ENSMUSG00000034329	ENSMUST00000044423	chr11:86108767-86148557	9
Pet2	ENSMUSG00000035395	ENSMUST00000113959	chrX:89407901-89408229	9
Phf20l1	ENSMUSG00000072501	ENSMUST00000048188	chr15:66609526-66615847	9
Vps13a	ENSMUSG00000046230	ENSMUST00000068156	chr19:16698808-16725693	9
Pcf11	ENSMUSG00000041328	ENSMUST00000119954	chr7:92645990-92665865	9
Myo1d	ENSMUSG00000035441	ENSMUST00000041065	chr11:80637874-80671019	9
Cyld	ENSMUSG00000036712	ENSMUST00000043526	chr8:88705226-88745425	9
Taf4b	ENSMUSG00000054321	ENSMUST00000169862	chr18:14841905-14859276	9
Ehmt1	ENSMUSG00000036893	ENSMUST00000046227	chr2:24856606-24884702	9
Ttn	ENSMUSG00000051747	ENSMUST00000099981	chr2:76862112-76862427	9
Pcnt	ENSMUSG00000001151	ENSMUST00000001179	chr10:76399856-76404651	9
Rbm46	ENSMUSG00000033882	ENSMUST00000048647	chr3:82863905-82866647	9
Ubap2l	ENSMUSG00000042520	ENSMUST00000029553	chr3:90018414-90038465	9
Arap2	ENSMUSG00000037999	ENSMUST00000076623	chr5:62635952-62685676	9
Glt1d1	ENSMUSG00000049971	ENSMUST00000118139	chr5:127650683-127677300	9
Esf1	ENSMUSG00000045624	ENSMUST00000046030	chr2:140129200-140148914	9
Nup160	ENSMUSG00000051329	ENSMUST00000057481	chr2:90697860-90703971	9
Ccdc18	ENSMUSG00000056531	ENSMUST00000047677	chr5:108171613-108180891	9
Ttc6	ENSMUSG00000046782	ENSMUST00000172939	chr12:57616290-57626762	9
Akt3	ENSMUSG00000019699	ENSMUST00000111159	chr1:177067211-177248881	9
Rtf1	ENSMUSG00000027304	ENSMUST00000028767	chr2:119710965-119712120	9
Plcb1	ENSMUSG00000051177	ENSMUST00000070724	chr2:135344158-135387884	9
Atf2	ENSMUSG00000027104	ENSMUST00000055833	chr2:73842360-73873745	9
Pik3r3	ENSMUSG00000028698	ENSMUST00000030464	chr4:116256168-116286999	9
Eif4g3	ENSMUSG00000028760	ENSMUST00000084214	chr4:138103315-138126634	9
Upf3b	ENSMUSG00000036572	ENSMUST00000076265	chrX:37095522-37104527	9
Ppil4	ENSMUSG00000015757	ENSMUST00000015901	chr10:7800734-7814811	9
Arid4b	ENSMUSG00000039219	ENSMUST00000039538	chr13:14153416-14164942	9
Zfp148	ENSMUSG00000022811	ENSMUST00000089677	chr16:33434626-33468183	9
Jak2	ENSMUSG00000024789	ENSMUST00000025705	chr19:29283542-29296648	9
Kansl1l	ENSMUSG00000026004	ENSMUST00000068168	chr1:66801049-66802168	9
Pcbp3	ENSMUSG00000001120	ENSMUST00000001148	chr10:76797795-76800914	9
Ccdc88a	ENSMUSG00000032740	ENSMUST00000040182	chr11:29482109-29498612	9
Atad2b	ENSMUSG00000052812	ENSMUST00000045664	chr12:4937387-4954657	9
D14Abb1e	ENSMUSG00000040651	ENSMUST00000022450	chr14:27438599-27450049	9
Srbd1	ENSMUSG00000024135	ENSMUST00000095187	chr17:86051086-86142439	9
AW554918	ENSMUSG00000033632	ENSMUST00000036619	chr18:25339714-25420075	9
Cd2ap	ENSMUSG00000061665	ENSMUST00000024709	chr17:42805160-42820657	9
Psmd1	ENSMUSG00000026229	ENSMUST00000027432	chr1:86126456-86137116	9
Setd2	ENSMUSG00000044791	ENSMUST00000153838	chr9:110599119-110602262	9
Usp34	ENSMUSG00000056342	ENSMUST00000137823	chr11:23320661-23401578	9
Csnk1a1	ENSMUSG00000024576	ENSMUST00000165721	chr18:61568264-61580487	9
Cwf19l2	ENSMUSG00000025898	ENSMUST00000027027	chr9:3418656-3443047	9
Rptor	ENSMUSG00000025583	ENSMUST00000026671	chr11:119725010-119744013	9
Phf20l1	ENSMUSG00000072501	ENSMUST00000048188	chr15:66613021-66632901	9
Kpna1	ENSMUSG00000022905	ENSMUST00000004054	chr16:36000182-36009415	9
Sdccag8	ENSMUSG00000026504	ENSMUST00000027785	chr1:176840285-176919686	9
Tlk1	ENSMUSG00000041997	ENSMUST00000038584	chr2:70754440-70786995	9
Spg20	ENSMUSG00000036580	ENSMUST00000044116	chr3:55116984-55128589	9
Smarcc1	ENSMUSG00000032481	ENSMUST00000035057	chr9:110196153-110213643	9
Atrx	ENSMUSG00000031229	ENSMUST00000101305	chrX:105887715-105899993	9
Srpk1	ENSMUSG00000004865	ENSMUST00000130643	chr17:28598902-28602853	9
Smc1a	ENSMUSG00000041133	ENSMUST00000045312	chrX:152022746-152047968	9
Pola1	ENSMUSG00000006678	ENSMUST00000006856	chrX:93620505-93626612	9
Wdr67	ENSMUSG00000022364	ENSMUST00000022992	chr15:57932532-57942679	9
Atad1	ENSMUSG00000013662	ENSMUST00000070210	chr19:32695792-32707009	9
Epc2	ENSMUSG00000069495	ENSMUST00000092123	chr2:49488689-49528996	9
Slc4a10	ENSMUSG00000026904	ENSMUST00000054484	chr2:62158206-62234569	9
Nudcd1	ENSMUSG00000038736	ENSMUST00000038719	chr15:44396511-44405992	9
Psmd1	ENSMUSG00000026229	ENSMUST00000027432	chr1:86126456-86133784	9
Dnajc21	ENSMUSG00000044224	ENSMUST00000136591	chr15:10449576-10463980	9
Arih2	ENSMUSG00000064145	ENSMUST00000013338	chr9:108644026-108644994	8
Atrx	ENSMUSG00000031229	ENSMUST00000113573	chrX:105847582-105856618	8
Clk4	ENSMUSG00000020385	ENSMUST00000093132	chr11:51277853-51280437	8
Ipo11	ENSMUSG00000042590	ENSMUST00000080856	chr13:106910200-106910816	8
Gpbp1	ENSMUSG00000032745	ENSMUST00000047627	chr13:111433548-111466970	8
Fam184a	ENSMUSG00000019856	ENSMUST00000020003	chr10:53674566-53694876	8
Ascc1	ENSMUSG00000044475	ENSMUST00000050516	chr10:60004795-60013774	8
Brip1	ENSMUSG00000034329	ENSMUST00000044423	chr11:86108767-86139179	8
Jmy	ENSMUSG00000021690	ENSMUST00000065537	chr13:93452807-93472794	8
Rock1	ENSMUSG00000024290	ENSMUST00000067947	chr18:10093908-10132272	8
Matr3	ENSMUSG00000037236	ENSMUST00000166793	chr18:35577558-35584881	8
Vps13a	ENSMUSG00000046230	ENSMUST00000068156	chr19:16695459-16710941	8
Nebl	ENSMUSG00000053702	ENSMUST00000124270	chr2:17379750-17411193	8
Strbp	ENSMUSG00000026915	ENSMUST00000028279	chr2:37596704-37647285	8
Ttn	ENSMUSG00000051747	ENSMUST00000099981	chr2:76829247-76832933	8
Pld1	ENSMUSG00000027695	ENSMUST00000067757	chr3:28028596-28041277	8
Ep400	ENSMUSG00000029505	ENSMUST00000041558	chr5:110703452-110735646	8
Pds5a	ENSMUSG00000029202	ENSMUST00000031104	chr5:65627085-65696937	8
Akap13	ENSMUSG00000066406	ENSMUST00000147005	chr7:75677106-75704539	8
Cul5	ENSMUSG00000032030	ENSMUST00000034529	chr9:53629175-53646843	8
Scaper	ENSMUSG00000034007	ENSMUST00000037408	chr9:55807013-55864604	8
Sltm	ENSMUSG00000032212	ENSMUST00000049263	chr9:70559037-70576840	8
Bmp5	ENSMUSG00000032179	ENSMUST00000012281	chr9:75828018-75828210	8
Pola1	ENSMUSG00000006678	ENSMUST00000006856	chrX:93461369-93490948	8
Ehbp1	ENSMUSG00000042302	ENSMUST00000045167	chr11:22013484-22068506	8
Abi3bp	ENSMUSG00000035258	ENSMUST00000048471	chr16:56562357-56592681	8
Stk4	ENSMUSG00000018209	ENSMUST00000018353	chr2:164079513-164100596	8
Vps13a	ENSMUSG00000046230	ENSMUST00000068156	chr19:16663752-16668701	8
Pten	ENSMUSG00000013663	ENSMUST00000013807	chr19:32811696-32818060	8
Elk4	ENSMUSG00000026436	ENSMUST00000027696	chr1:132014383-132019466	8
Mllt10	ENSMUSG00000026743	ENSMUST00000028076	chr2:18146777-18203755	8
Ube2k	ENSMUSG00000029203	ENSMUST00000142407	chr5:65565989-65594548	8
Mctp1	ENSMUSG00000021596	ENSMUST00000109583	chr13:76641712-76723779	8
Elf1	ENSMUSG00000036461	ENSMUST00000040131	chr14:79536123-79536422	8
Dmxl1	ENSMUSG00000037416	ENSMUST00000041772	chr18:49894982-49935333	8
Rabgap1	ENSMUSG00000035437	ENSMUST00000061179	chr2:37543103-37563633	8
Ttn	ENSMUSG00000051747	ENSMUST00000099981	chr2:76828680-76832351	8
Ttn	ENSMUSG00000051747	ENSMUST00000099981	chr2:76830025-76831056	8
Pet2	ENSMUSG00000035395	ENSMUST00000113959	chrX:89407310-89407638	8
Colgalt2	ENSMUSG00000032649	ENSMUST00000044311	chr1:152502958-152504205	8
Pkhd1	ENSMUSG00000043760	ENSMUST00000088448	chr1:20198018-20239438	8
Mier1	ENSMUSG00000028522	ENSMUST00000030247	chr4:103139358-103159821	8
Psip1	ENSMUSG00000028484	ENSMUST00000030207	chr4:83463595-83468676	8
Ate1	ENSMUSG00000030850	ENSMUST00000033139	chr7:130507482-130516168	8
Cdc42bpa	ENSMUSG00000026490	ENSMUST00000076687	chr1:179999362-180117743	8
Fubp1	ENSMUSG00000028034	ENSMUST00000106121	chr3:152219684-152232022	8
41700	ENSMUSG00000073481	ENSMUST00000068725	chr1:184819201-184819347	8
Glcci1	ENSMUSG00000029638	ENSMUST00000064285	chr6:8537817-8579739	8
Gpatch2	ENSMUSG00000039210	ENSMUST00000044812	chr1:187233131-187233826	8
Ccdc173	ENSMUSG00000070883	ENSMUST00000094942	chr2:69776130-69782118	8
Mat2b	ENSMUSG00000042032	ENSMUST00000040167	chr11:40687601-40687795	8
Ddx59	ENSMUSG00000026404	ENSMUST00000027655	chr1:136424795-136434634	8
Naa15	ENSMUSG00000063273	ENSMUST00000029303	chr3:51458622-51465692	8
Evi5	ENSMUSG00000011831	ENSMUST00000112642	chr5:107764676-107821894	8
Stk31	ENSMUSG00000023403	ENSMUST00000024171	chr6:49417189-49425818	8
Pum2	ENSMUSG00000020594	ENSMUST00000020915	chr12:8698091-8706041	8
Ylpm1	ENSMUSG00000021244	ENSMUST00000021670	chr12:85028770-85030887	8
Nasp	ENSMUSG00000028693	ENSMUST00000030456	chr4:116602092-116612081	8
Xrn1	ENSMUSG00000032410	ENSMUST00000034981	chr9:95990976-96011300	8
Atad2b	ENSMUSG00000052812	ENSMUST00000045664	chr12:4961218-4991058	8
Csnk1g3	ENSMUSG00000073563	ENSMUST00000069597	chr18:53895531-53919033	8
Ehmt1	ENSMUSG00000036893	ENSMUST00000046227	chr2:24856606-24877626	8
Ehmt1	ENSMUSG00000036893	ENSMUST00000046227	chr2:24884146-24887069	8
Strbp	ENSMUSG00000026915	ENSMUST00000028279	chr2:37586510-37647285	8
Gtdc1	ENSMUSG00000036890	ENSMUST00000049051	chr2:44570419-44635316	8
Bbs9	ENSMUSG00000035919	ENSMUST00000039798	chr9:22643745-22793933	8
Txlng	ENSMUSG00000038344	ENSMUST00000041370	chrX:162784322-162811595	8
Rabep1	ENSMUSG00000020817	ENSMUST00000076270	chr11:70887011-70908517	8
Baz1a	ENSMUSG00000035021	ENSMUST00000038926	chr12:54908999-54923480	8
Mis18bp1	ENSMUSG00000047534	ENSMUST00000052201	chr12:65148722-65153893	8
Mier3	ENSMUSG00000032727	ENSMUST00000047412	chr13:111691236-111703763	8
Ddx4	ENSMUSG00000021758	ENSMUST00000075748	chr13:112604487-112622307	8
Ap3b1	ENSMUSG00000021686	ENSMUST00000022196	chr13:94471676-94479874	8
Smchd1	ENSMUSG00000024054	ENSMUST00000127430	chr17:71441876-71455735	8
Rev3l	ENSMUSG00000019841	ENSMUST00000019986	chr10:39783143-39806983	8
Uimc1	ENSMUSG00000025878	ENSMUST00000127195	chr13:55075258-55093281	8
Ktn1	ENSMUSG00000021843	ENSMUST00000022391	chr14:47663756-47670298	8
Mtdh	ENSMUSG00000022255	ENSMUST00000022865	chr15:34117880-34136827	8
Vps13b	ENSMUSG00000037646	ENSMUST00000048646	chr15:35438713-35472064	8
Smc1b	ENSMUSG00000022432	ENSMUST00000023068	chr15:85110652-85123959	8
Wdr43	ENSMUSG00000041057	ENSMUST00000047086	chr17:71648773-71653522	8
Galnt1	ENSMUSG00000000420	ENSMUST00000000430	chr18:24232599-24238485	8
Gda	ENSMUSG00000058624	ENSMUST00000087600	chr19:21409872-21428650	8
Tm9sf3	ENSMUSG00000025016	ENSMUST00000025989	chr19:41232343-41248028	8
Haus6	ENSMUSG00000038047	ENSMUST00000070607	chr4:86595363-86602963	8
Itpr2	ENSMUSG00000030287	ENSMUST00000053273	chr6:146144109-146173408	8
Txlng	ENSMUSG00000038344	ENSMUST00000041370	chrX:162782229-162811595	8
Ncor1	ENSMUSG00000018501	ENSMUST00000018645	chr11:62384718-62401267	8
Lamp3	ENSMUSG00000041247	ENSMUST00000081880	chr16:19673391-19701382	8
Ubxn4	ENSMUSG00000026353	ENSMUST00000027592	chr1:128260834-128266414	8
Fam175a	ENSMUSG00000035234	ENSMUST00000117364	chr5:100805898-100812202	8
Cul5	ENSMUSG00000032030	ENSMUST00000034529	chr9:53642518-53642826	8
Lama2	ENSMUSG00000019899	ENSMUST00000092639	chr10:27184384-27204981	8
Cspp1	ENSMUSG00000056763	ENSMUST00000071087	chr1:10058720-10066820	8
Mllt10	ENSMUSG00000026743	ENSMUST00000028076	chr2:18159456-18197997	8
Ola1	ENSMUSG00000027108	ENSMUST00000028517	chr2:73141898-73142388	8
Ccdc171	ENSMUSG00000052407	ENSMUST00000053414	chr4:83535790-83663690	8
Zfp326	ENSMUSG00000029290	ENSMUST00000031227	chr5:105878749-105896603	8
Cep70	ENSMUSG00000056267	ENSMUST00000093795	chr9:99277389-99291695	8
Eya1	ENSMUSG00000025932	ENSMUST00000027066	chr1:14229493-14253102	8
Fbxw19	ENSMUSG00000074061	ENSMUST00000076617	chr9:109481558-109493608	8
Pola1	ENSMUSG00000006678	ENSMUST00000006856	chrX:93461369-93463472	8
Vps13a	ENSMUSG00000046230	ENSMUST00000068156	chr19:16710271-16725693	8
Gas2	ENSMUSG00000030498	ENSMUST00000051912	chr7:51887912-51897372	8
Anks1b	ENSMUSG00000058589	ENSMUST00000099368	chr10:90069468-90077142	8
Hspa4	ENSMUSG00000020361	ENSMUST00000020630	chr11:53272727-53284199	8
Akap10	ENSMUSG00000047804	ENSMUST00000102650	chr11:61909848-61922829	8
Ap3b1	ENSMUSG00000021686	ENSMUST00000022196	chr13:94445922-94502024	8
Axdnd1	ENSMUSG00000026601	ENSMUST00000177824	chr1:156348901-156395553	8
Med12l	ENSMUSG00000056476	ENSMUST00000040325	chr3:59042254-59093695	8
Arap2	ENSMUSG00000037999	ENSMUST00000076623	chr5:62698241-62714802	8
Smarcad1	ENSMUSG00000029920	ENSMUST00000031984	chr6:65052620-65075150	8
Thoc2	ENSMUSG00000037475	ENSMUST00000047037	chrX:41813950-41897850	8
Akt3	ENSMUSG00000019699	ENSMUST00000019843	chr1:177130971-177131096	8
Mllt10	ENSMUSG00000026743	ENSMUST00000114671	chr2:18092784-18146872	8
Mllt10	ENSMUSG00000026743	ENSMUST00000028076	chr2:18162317-18197997	8
Large	ENSMUSG00000004383	ENSMUST00000004497	chr8:73048294-73214312	8
Fmr1	ENSMUSG00000000838	ENSMUST00000088546	chrX:68700060-68708128	8
Prkg1	ENSMUSG00000052920	ENSMUST00000065067	chr19:30624682-30786971	8
4932438A13Rik	ENSMUSG00000037270	ENSMUST00000057272	chr3:36877674-36918549	8
Zranb1	ENSMUSG00000030967	ENSMUST00000033265	chr7:132966507-132973623	8
Nek1	ENSMUSG00000031644	ENSMUST00000034065	chr8:61072276-61107033	8
Atad2b	ENSMUSG00000052812	ENSMUST00000045664	chr12:4961218-5006791	8
Lrrc6	ENSMUSG00000022375	ENSMUST00000023006	chr15:66447594-66454295	8
Stag1	ENSMUSG00000037286	ENSMUST00000041418	chr9:100757690-100848738	8
Ccdc18	ENSMUSG00000056531	ENSMUST00000047677	chr5:108135422-108180891	8
Macf1	ENSMUSG00000028649	ENSMUST00000082108	chr4:123394070-123399509	8
Ralbp1	ENSMUSG00000024096	ENSMUST00000024905	chr17:65861256-65867830	8
Nmt2	ENSMUSG00000026643	ENSMUST00000081932	chr2:3304812-3307032	7
Mllt10	ENSMUSG00000026743	ENSMUST00000028076	chr2:18159456-18186396	7
Msh3	ENSMUSG00000014850	ENSMUST00000022220	chr13:92235574-92263837	7
Scamp1	ENSMUSG00000021687	ENSMUST00000022197	chr13:94224895-94253070	7
Pphln1	ENSMUSG00000036167	ENSMUST00000049122	chr15:93465105-93465245	7
Pak2	ENSMUSG00000022781	ENSMUST00000023467	chr16:32052176-32052383	7
Rttn	ENSMUSG00000023066	ENSMUST00000023828	chr18:89036991-89065918	7
Cep350	ENSMUSG00000033671	ENSMUST00000138762	chr1:155940717-155962560	7
Stau2	ENSMUSG00000025920	ENSMUST00000027052	chr1:16366079-16394210	7
Dst	ENSMUSG00000026131	ENSMUST00000097785	chr1:34086242-34117524	7
Kansl1l	ENSMUSG00000026004	ENSMUST00000068168	chr1:66735637-66778108	7
Arfip1	ENSMUSG00000074513	ENSMUST00000098990	chr3:84547934-84548035	7
Hibadh	ENSMUSG00000029776	ENSMUST00000031788	chr6:52619977-52630349	7
Myo9a	ENSMUSG00000039585	ENSMUST00000128341	chr9:59801914-59832308	7
Exo1	ENSMUSG00000039748	ENSMUST00000039725	chr1:175896128-175901453	7
Akt3	ENSMUSG00000019699	ENSMUST00000111159	chr1:177109627-177248881	7
Trip12	ENSMUSG00000026219	ENSMUST00000027421	chr1:84782827-84814969	7
Psmd1	ENSMUSG00000026229	ENSMUST00000027432	chr1:86118510-86133784	7
Plekha5	ENSMUSG00000030231	ENSMUST00000087622	chr6:140543720-140572966	7
Prmt3	ENSMUSG00000030505	ENSMUST00000032715	chr7:49786067-49806626	7
Arhgap10	ENSMUSG00000037148	ENSMUST00000076316	chr8:77277148-77365160	7
Diap3	ENSMUSG00000022021	ENSMUST00000022599	chr14:86910029-86918864	7
Rgs22	ENSMUSG00000037627	ENSMUST00000172831	chr15:36080817-36087468	7
Rabgap1	ENSMUSG00000035437	ENSMUST00000061179	chr2:37469377-37532629	7
Nexn	ENSMUSG00000039103	ENSMUST00000046045	chr3:152237665-152255365	7
Focad	ENSMUSG00000038368	ENSMUST00000097992	chr4:88274098-88279303	7
Mll5	ENSMUSG00000029004	ENSMUST00000094962	chr5:23450152-23473653	7
Myo9a	ENSMUSG00000039585	ENSMUST00000128341	chr9:59801914-59884592	7
Cux1	ENSMUSG00000029705	ENSMUST00000004097	chr5:136360002-136408027	7
Ube2k	ENSMUSG00000029203	ENSMUST00000122141	chr5:65565989-65571590	7
Msh3	ENSMUSG00000014850	ENSMUST00000022220	chr13:92249827-92274917	7
Brwd1	ENSMUSG00000022914	ENSMUST00000153398	chr16:96004963-96009568	7
Akt3	ENSMUSG00000019699	ENSMUST00000111159	chr1:177080201-177248881	7
Akt3	ENSMUSG00000019699	ENSMUST00000019843	chr1:177096967-177131096	7
Fubp1	ENSMUSG00000028034	ENSMUST00000106121	chr3:152219933-152226217	7
Hnrnpa2b1	ENSMUSG00000004980	ENSMUST00000069949	chr6:51465179-51467295	7
Pet2	ENSMUSG00000035395	ENSMUST00000113959	chrX:89407551-89408940	7
Diap3	ENSMUSG00000022021	ENSMUST00000022599	chr14:86810336-86966633	7
Rsbn1l	ENSMUSG00000039968	ENSMUST00000036489	chr5:20927620-20927730	7
Tyms	ENSMUSG00000025747	ENSMUST00000026846	chr5:30063236-30071707	7
Eif5	ENSMUSG00000021282	ENSMUST00000050993	chr12:111541706-111543661	7
Spata5	ENSMUSG00000027722	ENSMUST00000029277	chr3:37464532-37464658	7
Prex2	ENSMUSG00000048960	ENSMUST00000027056	chr1:11065794-11112843	7
Ccdc18	ENSMUSG00000056531	ENSMUST00000047677	chr5:108168009-108193843	7
Dmd	ENSMUSG00000045103	ENSMUST00000114000	chrX:83664048-83755500	7
Efr3a	ENSMUSG00000015002	ENSMUST00000015146	chr15:65848148-65861743	7
Ttc3	ENSMUSG00000040785	ENSMUST00000117648	chr16:94403314-94454523	7
Phip	ENSMUSG00000032253	ENSMUST00000034787	chr9:82886622-82929075	7
Ktn1	ENSMUSG00000021843	ENSMUST00000022391	chr14:47667296-47684853	7
Pank3	ENSMUSG00000018846	ENSMUST00000018990	chr11:35777567-35783573	7
Ncor1	ENSMUSG00000018501	ENSMUST00000018645	chr11:62384718-62391033	7
Zmynd8	ENSMUSG00000039671	ENSMUST00000018050	chr2:165852000-165875775	7
Snx6	ENSMUSG00000005656	ENSMUST00000005798	chr12:54763620-54784119	7
Nsd1	ENSMUSG00000021488	ENSMUST00000099490	chr13:55213204-55214150	7
Kif14	ENSMUSG00000041498	ENSMUST00000047817	chr1:136490200-136496717	7
Pigu	ENSMUSG00000038383	ENSMUST00000077626	chr2:155314502-155331258	7
Zbtb44	ENSMUSG00000047412	ENSMUST00000115222	chr9:31053240-31054313	7
Kif23	ENSMUSG00000032254	ENSMUST00000034815	chr9:61918900-61932187	7
Map7d2	ENSMUSG00000041020	ENSMUST00000112471	chrX:159443923-159446098	7
Ap3d1	ENSMUSG00000020198	ENSMUST00000020420	chr10:80712112-80712930	7
Ggnbp2	ENSMUSG00000020530	ENSMUST00000018547	chr11:84836365-84862318	7
Nsd1	ENSMUSG00000021488	ENSMUST00000099490	chr13:55233895-55248077	7
Nalcn	ENSMUSG00000000197	ENSMUST00000000201	chr14:123592682-123599989	7
Rbbp8	ENSMUSG00000041238	ENSMUST00000047322	chr18:11705692-11732330	7
Ccdc171	ENSMUSG00000052407	ENSMUST00000053414	chr4:83635640-83751908	7
Picalm	ENSMUSG00000039361	ENSMUST00000049537	chr7:90160448-90197020	7
Mcph1	ENSMUSG00000039842	ENSMUST00000039412	chr8:18596923-18788476	7
Arhgap10	ENSMUSG00000037148	ENSMUST00000076316	chr8:77344640-77365160	7
Usp9x	ENSMUSG00000031010	ENSMUST00000089302	chrX:13110076-13116757	7
Atp11c	ENSMUSG00000062949	ENSMUST00000033480	chrX:60266736-60309805	7
Mtif2	ENSMUSG00000020459	ENSMUST00000020749	chr11:29533226-29538793	7
Ctage5	ENSMUSG00000021000	ENSMUST00000069430	chr12:59136064-59149568	7
Chuk	ENSMUSG00000025199	ENSMUST00000026217	chr19:44087916-44088777	7
Rad54b	ENSMUSG00000078773	ENSMUST00000070755	chr4:11593621-11601758	7
Arhgap10	ENSMUSG00000037148	ENSMUST00000076316	chr8:77358547-77432811	7
Nufip2	ENSMUSG00000037857	ENSMUST00000100802	chr11:77691542-77693254	7
Ngly1	ENSMUSG00000021785	ENSMUST00000022310	chr14:16277799-16294673	7
Adamts12	ENSMUSG00000047497	ENSMUST00000061318	chr15:11277336-11331861	7
Ralbp1	ENSMUSG00000024096	ENSMUST00000024905	chr17:65858973-65867830	7
Hells	ENSMUSG00000025001	ENSMUST00000025965	chr19:38957035-38965483	7
Fam133b	ENSMUSG00000058503	ENSMUST00000115527	chr5:3554639-3561089	7
Gtf2e2	ENSMUSG00000031585	ENSMUST00000167264	chr8:33735734-33762103	7
Ppp1r12a	ENSMUSG00000019907	ENSMUST00000070663	chr10:108240105-108253495	7
Xrcc4	ENSMUSG00000021615	ENSMUST00000022115	chr13:89991073-89992606	7
Stk3	ENSMUSG00000022329	ENSMUST00000018476	chr15:35099434-35115645	7
Gm97	ENSMUSG00000055933	ENSMUST00000069760	chr19:11705377-11705488	7
Nek1	ENSMUSG00000031644	ENSMUST00000034065	chr8:61049784-61089799	7
Tbc1d5	ENSMUSG00000023923	ENSMUST00000024717	chr17:51025074-51025204	7
Xrcc5	ENSMUSG00000026187	ENSMUST00000027379	chr1:72318999-72356886	7
Usp34	ENSMUSG00000056342	ENSMUST00000070402	chr11:23382554-23412415	7
Rock1	ENSMUSG00000024290	ENSMUST00000067947	chr18:10079115-10092223	7
Exo1	ENSMUSG00000039748	ENSMUST00000039725	chr1:175896128-175905989	7
Plekha5	ENSMUSG00000030231	ENSMUST00000087622	chr6:140586309-140589755	7
Hmgxb4	ENSMUSG00000034518	ENSMUST00000041759	chr8:74998835-75001584	7
L1cam	ENSMUSG00000031391	ENSMUST00000066576	chrX:73862848-73864546	7
Rapgef6	ENSMUSG00000037533	ENSMUST00000101206	chr11:54622316-54639858	7
Iqgap2	ENSMUSG00000021676	ENSMUST00000068603	chr13:95707878-95733951	7
Parg	ENSMUSG00000021911	ENSMUST00000022470	chr14:32208712-32238623	7
Myo10	ENSMUSG00000022272	ENSMUST00000110457	chr15:25776021-25797254	7
Ezh2	ENSMUSG00000029687	ENSMUST00000114618	chr6:47551717-47577667	7
Baz1a	ENSMUSG00000035021	ENSMUST00000038926	chr12:54923040-54935581	7
Wdr43	ENSMUSG00000041057	ENSMUST00000047086	chr17:71625353-71638480	7
Gtsf1	ENSMUSG00000022487	ENSMUST00000023129	chr15:103419958-103425531	7
Rspo2	ENSMUSG00000051920	ENSMUST00000063492	chr15:43075777-43075965	7
Smc1b	ENSMUSG00000022432	ENSMUST00000023068	chr15:85106918-85129859	7
Cnot6l	ENSMUSG00000034724	ENSMUST00000113005	chr5:96091584-96134132	7
Srbd1	ENSMUSG00000024135	ENSMUST00000095187	chr17:86051086-86120746	7
Pola1	ENSMUSG00000006678	ENSMUST00000006856	chrX:93420567-93420683	7
Tsga10	ENSMUSG00000060771	ENSMUST00000041815	chr1:37834186-37855373	7
Mipol1	ENSMUSG00000047022	ENSMUST00000123498	chr12:57303345-57364234	7
Arhgap12	ENSMUSG00000041225	ENSMUST00000062584	chr18:6111685-6115850	6
Cfdp1	ENSMUSG00000031954	ENSMUST00000034432	chr8:111841783-111845211	6
Utrn	ENSMUSG00000019820	ENSMUST00000076817	chr10:12861568-12861735	6
Lrch3	ENSMUSG00000022801	ENSMUST00000023491	chr16:32950292-32981904	6
Ceacam10	ENSMUSG00000054169	ENSMUST00000038069	chr7:24778126-24778485	6
Gstm3	ENSMUSG00000004038	ENSMUST00000106678	chr3:107942333-107967675	6
AC158662.1	ENSMUSG00000097048	ENSMUST00000181928	chr6:86527891-86532307	6
Hprt	ENSMUSG00000025630	ENSMUST00000026723	chrX:52999091-53002271	6
Stam	ENSMUSG00000026718	ENSMUST00000028050	chr2:14115817-14131118	6
Aff1	ENSMUSG00000029313	ENSMUST00000031256	chr5:103814982-103818986	6
Kif23	ENSMUSG00000032254	ENSMUST00000034815	chr9:61919612-61925143	6
Whsc1l1	ENSMUSG00000054823	ENSMUST00000139966	chr8:25640577-25649703	6
Trappc9	ENSMUSG00000047921	ENSMUST00000023276	chr15:72903557-72963686	6
Ltn1	ENSMUSG00000052299	ENSMUST00000039449	chr16:87411619-87426344	6
Ctnna1	ENSMUSG00000037815	ENSMUST00000042345	chr18:35152601-35154540	6
Armc4	ENSMUSG00000061802	ENSMUST00000081275	chr18:7266883-7288641	6
Smad4	ENSMUSG00000024515	ENSMUST00000025393	chr18:73675161-73678039	6
9930021J03Rik	ENSMUSG00000046138	ENSMUST00000059484	chr19:29753600-29755017	6
Kif14	ENSMUSG00000041498	ENSMUST00000047817	chr1:136478359-136500143	6
Wdr26	ENSMUSG00000038733	ENSMUST00000162819	chr1:181187606-181187746	6
Ttn	ENSMUSG00000051747	ENSMUST00000099981	chr2:76828486-76832184	6
Ubn2	ENSMUSG00000038538	ENSMUST00000039127	chr6:38461475-38479193	6
Skap2	ENSMUSG00000059182	ENSMUST00000078214	chr6:51874475-52003755	6
Prc1	ENSMUSG00000038943	ENSMUST00000047558	chr7:80304361-80309488	6
Scaper	ENSMUSG00000034007	ENSMUST00000037408	chr9:55757993-55859918	6
Senp6	ENSMUSG00000034252	ENSMUST00000037484	chr9:80087430-80123946	6
Ccar1	ENSMUSG00000020074	ENSMUST00000020268	chr10:62750547-62760279	6
Ncor1	ENSMUSG00000018501	ENSMUST00000018645	chr11:62376635-62398437	6
Dtnb	ENSMUSG00000071454	ENSMUST00000077930	chr12:3617606-3648389	6
Anxa7	ENSMUSG00000021814	ENSMUST00000065504	chr14:20460159-20464946	6
Eml4	ENSMUSG00000032624	ENSMUST00000049503	chr17:83410026-83463595	6
Tiparp	ENSMUSG00000034640	ENSMUST00000047906	chr3:65546207-65547685	6
Evi5	ENSMUSG00000011831	ENSMUST00000112642	chr5:107788199-107813606	6
Nek1	ENSMUSG00000031644	ENSMUST00000034065	chr8:61049784-61073600	6
Scaper	ENSMUSG00000034007	ENSMUST00000037408	chr9:55743543-55816809	6
Zfp609	ENSMUSG00000040524	ENSMUST00000159109	chr9:65794622-65795495	6
Bdp1	ENSMUSG00000049658	ENSMUST00000038104	chr13:100084141-100099229	6
Fcho2	ENSMUSG00000041685	ENSMUST00000040340	chr13:98775821-98806397	6
St13	ENSMUSG00000022403	ENSMUST00000023039	chr15:81377688-81392322	6
Srpk1	ENSMUSG00000004865	ENSMUST00000130643	chr17:28592218-28606394	6
Armc4	ENSMUSG00000061802	ENSMUST00000081275	chr18:7265001-7273275	6
Atf2	ENSMUSG00000027104	ENSMUST00000055833	chr2:73842360-73853891	6
Sycp1	ENSMUSG00000027855	ENSMUST00000029448	chr3:102931628-102935665	6
Spata1	ENSMUSG00000028188	ENSMUST00000029839	chr3:146465909-146481860	6
Zcchc11	ENSMUSG00000034610	ENSMUST00000043368	chr4:108478873-108479741	6
Diap3	ENSMUSG00000022021	ENSMUST00000022599	chr14:86810336-86910123	6
Sorbs1	ENSMUSG00000025006	ENSMUST00000099466	chr19:40311669-40337035	6
Rfc1	ENSMUSG00000029191	ENSMUST00000031092	chr5:65284849-65303208	6
Cecr2	ENSMUSG00000071226	ENSMUST00000100993	chr6:120731260-120743866	6
Ubn2	ENSMUSG00000038538	ENSMUST00000039127	chr6:38461475-38484125	6
Akap17b	ENSMUSG00000059708	ENSMUST00000051906	chrX:36614255-36624336	6
Cep290	ENSMUSG00000019971	ENSMUST00000164751	chr10:100494901-100518875	6
Ern1	ENSMUSG00000020715	ENSMUST00000001059	chr11:106408060-106437123	6
D14Abb1e	ENSMUSG00000040651	ENSMUST00000022450	chr14:27438599-27466311	6
Ppm1b	ENSMUSG00000061130	ENSMUST00000080217	chr17:84993680-85005566	6
Swt1	ENSMUSG00000052748	ENSMUST00000064771	chr1:151379383-151405545	6
Stk31	ENSMUSG00000023403	ENSMUST00000172459	chr6:49425696-49447393	6
Hivep1	ENSMUSG00000021366	ENSMUST00000060148	chr13:42055400-42055542	6
Azin1	ENSMUSG00000037458	ENSMUST00000065308	chr15:38493474-38514609	6
Btaf1	ENSMUSG00000040565	ENSMUST00000099494	chr19:36956371-36983652	6
Mllt10	ENSMUSG00000026743	ENSMUST00000028076	chr2:18101458-18162886	6
Mll5	ENSMUSG00000029004	ENSMUST00000115128	chr5:23446526-23486400	6
Dleu2	ENSMUSG00000097589	ENSMUST00000180377	chr14:61635525-61643455	6
1810013L24Rik	ENSMUSG00000022507	ENSMUST00000023150	chr16:8842968-8843243	6
Smchd1	ENSMUSG00000024054	ENSMUST00000127430	chr17:71448513-71455735	6
Macf1	ENSMUSG00000028649	ENSMUST00000082108	chr4:123384645-123389337	6
Med14	ENSMUSG00000064127	ENSMUST00000096495	chrX:12703213-12728139	6
Herc4	ENSMUSG00000020064	ENSMUST00000020258	chr10:63289052-63307909	6
Rabep1	ENSMUSG00000020817	ENSMUST00000076270	chr11:70917315-70925912	6
Fam120a	ENSMUSG00000038014	ENSMUST00000060805	chr13:48932297-48934078	6
Ino80d	ENSMUSG00000040865	ENSMUST00000137511	chr1:63074322-63105759	6
Rbm39	ENSMUSG00000027620	ENSMUST00000029149	chr2:156154239-156173022	6
Tlk1	ENSMUSG00000041997	ENSMUST00000038584	chr2:70738421-70786995	6
Dennd4c	ENSMUSG00000038024	ENSMUST00000082026	chr4:86829491-86841102	6
Ep400	ENSMUSG00000029505	ENSMUST00000041558	chr5:110727529-110729963	6
Pclo	ENSMUSG00000061601	ENSMUST00000030691	chr5:14520842-14540801	6
Hira	ENSMUSG00000022702	ENSMUST00000004222	chr16:18922317-18927523	6
Brpf3	ENSMUSG00000063952	ENSMUST00000004985	chr17:28805929-28810669	6
Ccdc18	ENSMUSG00000056531	ENSMUST00000047677	chr5:108155759-108206738	6
Lrp6	ENSMUSG00000030201	ENSMUST00000032322	chr6:134506196-134542045	6
Senp1	ENSMUSG00000033075	ENSMUST00000044189	chr15:98084970-98087133	6
Kat6b	ENSMUSG00000021767	ENSMUST00000069648	chr14:21516626-21517498	6
Prpf6	ENSMUSG00000002455	ENSMUST00000002529	chr2:181615977-181622317	6
Hsf2	ENSMUSG00000019878	ENSMUST00000079833	chr10:57495898-57506302	6
Cep112	ENSMUSG00000020728	ENSMUST00000061287	chr11:108498244-108531465	6
Smc6	ENSMUSG00000020608	ENSMUST00000020931	chr12:11271729-11290891	6
Nln	ENSMUSG00000021710	ENSMUST00000109315	chr13:104058741-104069343	6
Wapal	ENSMUSG00000041408	ENSMUST00000048263	chr14:34691682-34695105	6
Abi3bp	ENSMUSG00000035258	ENSMUST00000048471	chr16:56556879-56575154	6
Usp37	ENSMUSG00000033364	ENSMUST00000044260	chr1:74459915-74478131	6
Cep104	ENSMUSG00000039523	ENSMUST00000047497	chr4:153992818-154002595	6
Hnrnpa2b1	ENSMUSG00000004980	ENSMUST00000069949	chr6:51463411-51467295	6
Tet1	ENSMUSG00000047146	ENSMUST00000174189	chr10:62878152-62880133	6
Rufy2	ENSMUSG00000020070	ENSMUST00000119567	chr10:62997881-63007768	6
Atad2b	ENSMUSG00000052812	ENSMUST00000045664	chr12:4941972-4945022	6
Scamp1	ENSMUSG00000021687	ENSMUST00000022197	chr13:94229714-94253070	6
Tbc1d5	ENSMUSG00000023923	ENSMUST00000024717	chr17:50963693-50984674	6
Ctnna1	ENSMUSG00000037815	ENSMUST00000042345	chr18:35174253-35182553	6
Uap1	ENSMUSG00000026670	ENSMUST00000027981	chr1:170149271-170166948	6
Casc5	ENSMUSG00000027326	ENSMUST00000028802	chr2:119064045-119072619	6
Mcm8	ENSMUSG00000027353	ENSMUST00000028831	chr2:132817074-132827618	6
Fnbp1l	ENSMUSG00000039735	ENSMUST00000162409	chr3:122557903-122590243	6
Zcchc11	ENSMUSG00000034610	ENSMUST00000043368	chr4:108478873-108499398	6
Usp48	ENSMUSG00000043411	ENSMUST00000055131	chr4:137621062-137644498	6
Luc7l2	ENSMUSG00000029823	ENSMUST00000057692	chr6:38570510-38603468	6
4922501C03Rik	ENSMUSG00000056919	ENSMUST00000093802	chr9:87246149-87254048	6
Atrx	ENSMUSG00000031229	ENSMUST00000113573	chrX:105845497-105856618	6
Txlng	ENSMUSG00000038344	ENSMUST00000041370	chrX:162797640-162811595	6
Ndel1	ENSMUSG00000018736	ENSMUST00000018880	chr11:68829915-68845424	6
Rbm25	ENSMUSG00000010608	ENSMUST00000048155	chr12:83663979-83671981	6
Dek	ENSMUSG00000021377	ENSMUST00000021807	chr13:47098155-47105737	6
Phf20l1	ENSMUSG00000072501	ENSMUST00000048188	chr15:66609526-66624099	6
Gspt1	ENSMUSG00000062203	ENSMUST00000167571	chr16:11229209-11239096	6
Uchl5	ENSMUSG00000018189	ENSMUST00000018333	chr1:143783966-143802233	6
Ehmt1	ENSMUSG00000036893	ENSMUST00000046227	chr2:24847944-24877626	6
Baz2b	ENSMUSG00000026987	ENSMUST00000090925	chr2:59922143-59936751	6
Prdm2	ENSMUSG00000057637	ENSMUST00000105778	chr4:143142124-143194734	6
Pms2	ENSMUSG00000079109	ENSMUST00000110709	chr5:143917580-143929350	6
Ncoa1	ENSMUSG00000020647	ENSMUST00000085814	chr12:4322868-4416805	6
Naa16	ENSMUSG00000022020	ENSMUST00000022597	chr14:79377368-79387106	6
Kif5c	ENSMUSG00000026764	ENSMUST00000028102	chr2:49688653-49710868	6
Rad54b	ENSMUSG00000078773	ENSMUST00000070755	chr4:11593621-11597994	6
Pard3	ENSMUSG00000025812	ENSMUST00000026921	chr8:127376744-127474615	6
Psd3	ENSMUSG00000030465	ENSMUST00000038959	chr8:67882981-67964354	6
Fbxw21	ENSMUSG00000047237	ENSMUST00000054925	chr9:109143278-109156416	6
Kif23	ENSMUSG00000032254	ENSMUST00000034815	chr9:61924632-61926518	6
Pias1	ENSMUSG00000032405	ENSMUST00000098651	chr9:62951756-62952200	6
Atrx	ENSMUSG00000031229	ENSMUST00000113573	chrX:105879909-105899993	6
Hnrnph3	ENSMUSG00000020069	ENSMUST00000020263	chr10:63015802-63019527	6
Gspt1	ENSMUSG00000062203	ENSMUST00000080030	chr16:11230510-11239099	6
Smchd1	ENSMUSG00000024054	ENSMUST00000127430	chr17:71415035-71436826	6
Wdr43	ENSMUSG00000041057	ENSMUST00000047086	chr17:71625353-71632141	6
Birc6	ENSMUSG00000024073	ENSMUST00000024879	chr17:74626962-74631737	6
Armc4	ENSMUSG00000061802	ENSMUST00000081275	chr18:7266883-7285792	6
Rfc1	ENSMUSG00000029191	ENSMUST00000031092	chr5:65284849-65297476	6
Dgki	ENSMUSG00000038665	ENSMUST00000042075	chr6:37029763-37067385	6
Luc7l2	ENSMUSG00000029823	ENSMUST00000057692	chr6:38585041-38593469	6
Ezh2	ENSMUSG00000029687	ENSMUST00000081721	chr6:47554124-47556150	6
Smarca4	ENSMUSG00000032187	ENSMUST00000034707	chr9:21655627-21660871	6
Pwwp2a	ENSMUSG00000044950	ENSMUST00000094294	chr11:43704534-43717149	6
Srek1	ENSMUSG00000032621	ENSMUST00000074616	chr13:103744785-103761194	6
Skiv2l2	ENSMUSG00000016018	ENSMUST00000022281	chr13:112883100-112909914	6
Smc1b	ENSMUSG00000022432	ENSMUST00000023068	chr15:85096646-85127671	6
Cep350	ENSMUSG00000033671	ENSMUST00000138762	chr1:155953154-155962560	6
Rasal2	ENSMUSG00000070565	ENSMUST00000132699	chr1:157146190-157158837	6
Lrp6	ENSMUSG00000030201	ENSMUST00000032322	chr6:134541652-134542045	6
Tll1	ENSMUSG00000053626	ENSMUST00000066166	chr8:64051354-64056450	6
Smc1b	ENSMUSG00000022432	ENSMUST00000023068	chr15:85106918-85123959	6
Hipk3	ENSMUSG00000027177	ENSMUST00000028600	chr2:104470749-104471847	6
Oma1	ENSMUSG00000035069	ENSMUST00000035780	chr4:103319022-103331379	6
Mms22l	ENSMUSG00000045751	ENSMUST00000050446	chr4:24505345-24536448	6
Cdk5rap2	ENSMUSG00000039298	ENSMUST00000144099	chr4:70289845-70364130	6
Kit	ENSMUSG00000005672	ENSMUST00000005815	chr5:75607026-75615493	6
Mkln1	ENSMUSG00000025609	ENSMUST00000026699	chr6:31418931-31433131	6
Cul1	ENSMUSG00000029686	ENSMUST00000031697	chr6:47484744-47509103	6
Tial1	ENSMUSG00000030846	ENSMUST00000106226	chr7:128443807-128448770	6
Thoc2	ENSMUSG00000037475	ENSMUST00000047037	chrX:41856734-41872686	6
Dym	ENSMUSG00000035765	ENSMUST00000039608	chr18:75114790-75199265	6
Ezh2	ENSMUSG00000029687	ENSMUST00000081721	chr6:47540677-47547436	6
Ankrd36	ENSMUSG00000020481	ENSMUST00000109856	chr11:5660643-5662527	6
Xrcc4	ENSMUSG00000021615	ENSMUST00000022115	chr13:89991073-90071689	6
Aebp2	ENSMUSG00000030232	ENSMUST00000032359	chr6:140633689-140648085	6
Wrn	ENSMUSG00000031583	ENSMUST00000033990	chr8:33266951-33319227	6
Myo9a	ENSMUSG00000039585	ENSMUST00000128341	chr9:59779543-59790092	6
Akd1	ENSMUSG00000091415	ENSMUST00000173494	chr10:41370044-41409158	6
Ggnbp2	ENSMUSG00000020530	ENSMUST00000018547	chr11:84834335-84841624	6
2700049A03Rik	ENSMUSG00000034601	ENSMUST00000045907	chr12:71154762-71167260	6
Stk3	ENSMUSG00000022329	ENSMUST00000018476	chr15:34945006-35099548	6
Zfp91	ENSMUSG00000024695	ENSMUST00000038627	chr19:12774820-12779099	6
Ubxn4	ENSMUSG00000026353	ENSMUST00000027592	chr1:128252203-128269971	6
Kif14	ENSMUSG00000041498	ENSMUST00000047817	chr1:136482388-136503439	6
Rbm44	ENSMUSG00000070732	ENSMUST00000094698	chr1:91150083-91155555	6
Taf3	ENSMUSG00000025782	ENSMUST00000026888	chr2:9921052-9952945	6
Bod1l	ENSMUSG00000061755	ENSMUST00000050556	chr5:41794882-41814195	6
Zranb1	ENSMUSG00000030967	ENSMUST00000106157	chr7:132949585-132950435	6
Glg1	ENSMUSG00000003316	ENSMUST00000003404	chr8:111182531-111191261	6
Atrx	ENSMUSG00000031229	ENSMUST00000113573	chrX:105851037-105856618	6
Thoc2	ENSMUSG00000037475	ENSMUST00000047037	chrX:41856734-41879937	6
Pcyt1b	ENSMUSG00000035246	ENSMUST00000045898	chrX:93706558-93734953	6
Smc1b	ENSMUSG00000022432	ENSMUST00000023068	chr15:85096646-85121847	6
Smc3	ENSMUSG00000024974	ENSMUST00000025930	chr19:53618771-53625162	6
Ncoa2	ENSMUSG00000005886	ENSMUST00000006037	chr1:13221307-13224713	6
Ehmt1	ENSMUSG00000036893	ENSMUST00000091348	chr2:24852665-24863908	6
Nexn	ENSMUSG00000039103	ENSMUST00000046045	chr3:152252808-152255365	6
Sbno1	ENSMUSG00000038095	ENSMUST00000065263	chr5:124391922-124414527	6
Stag2	ENSMUSG00000025862	ENSMUST00000069619	chrX:42217335-42247268	6
Pigf	ENSMUSG00000024145	ENSMUST00000024957	chr17:87008803-87008911	6
Ehmt1	ENSMUSG00000036893	ENSMUST00000091348	chr2:24813527-24863908	6
Spag16	ENSMUSG00000053153	ENSMUST00000065425	chr1:69870264-69896581	6
Cwf19l2	ENSMUSG00000025898	ENSMUST00000027027	chr9:3441055-3450151	6
Naa16	ENSMUSG00000022020	ENSMUST00000022597	chr14:79369078-79387106	6
Sos1	ENSMUSG00000024241	ENSMUST00000068714	chr17:80408246-80419128	6
Brdt	ENSMUSG00000029279	ENSMUST00000031215	chr5:107356752-107378084	6
Rabep1	ENSMUSG00000020817	ENSMUST00000076270	chr11:70900472-70920968	6
Myo1b	ENSMUSG00000018417	ENSMUST00000018561	chr1:51813003-51834543	6
Arhgap10	ENSMUSG00000037148	ENSMUST00000076316	chr8:77413498-77426431	6
Rph3al	ENSMUSG00000020847	ENSMUST00000021208	chr11:75908911-75909054	6
Pibf1	ENSMUSG00000022064	ENSMUST00000022650	chr14:99133236-99187808	6
Mycbp2	ENSMUSG00000033004	ENSMUST00000159855	chr14:103260196-103291362	6
Fam13c	ENSMUSG00000043259	ENSMUST00000062883	chr10:70477154-70554589	6
Zfr	ENSMUSG00000022201	ENSMUST00000122941	chr15:12146149-12160690	6
Cpsf6	ENSMUSG00000055531	ENSMUST00000069168	chr10:117355935-117367988	6
Exo1	ENSMUSG00000039748	ENSMUST00000039725	chr1:175892874-175901453	6
Tbc1d15	ENSMUSG00000020130	ENSMUST00000020339	chr10:115212691-115233258	6
Mycbp2	ENSMUSG00000033004	ENSMUST00000159855	chr14:103275789-103291362	6
Thada	ENSMUSG00000024251	ENSMUST00000047524	chr17:84386511-84416387	6
Stau2	ENSMUSG00000025920	ENSMUST00000027052	chr1:16389821-16463194	6
Mta3	ENSMUSG00000055817	ENSMUST00000067826	chr17:83775582-83775770	5
Pgm1	ENSMUSG00000029171	ENSMUST00000087324	chr5:64103377-64106705	5
Gtf2ird1	ENSMUSG00000023079	ENSMUST00000073161	chr5:134360954-134362548	5
Dopey2	ENSMUSG00000022946	ENSMUST00000045004	chr16:93716150-93740139	5
Lama2	ENSMUSG00000019899	ENSMUST00000092639	chr10:27164902-27204981	5
Sash1	ENSMUSG00000015305	ENSMUST00000015449	chr10:8780519-8789601	5
Tnrc6c	ENSMUSG00000025571	ENSMUST00000026658	chr11:117700725-117723550	5
Clint1	ENSMUSG00000006169	ENSMUST00000109260	chr11:45883710-45895129	5
Brip1	ENSMUSG00000034329	ENSMUST00000044423	chr11:86135259-86157878	5
Smc6	ENSMUSG00000020608	ENSMUST00000020931	chr12:11294485-11306203	5
2700049A03Rik	ENSMUSG00000034601	ENSMUST00000045907	chr12:71152650-71170706	5
Nsd1	ENSMUSG00000021488	ENSMUST00000099490	chr13:55233895-55302980	5
Npm2	ENSMUSG00000047911	ENSMUST00000062629	chr14:70647637-70649564	5
Diap3	ENSMUSG00000022021	ENSMUST00000022599	chr14:87090978-87091154	5
Esco1	ENSMUSG00000024293	ENSMUST00000025142	chr18:10588439-10596441	5
Psmd1	ENSMUSG00000026229	ENSMUST00000027432	chr1:86116575-86133784	5
Ehmt1	ENSMUSG00000036893	ENSMUST00000046227	chr2:24824945-24887069	5
Psmd14	ENSMUSG00000026914	ENSMUST00000028278	chr2:61760636-61785559	5
Mms22l	ENSMUSG00000045751	ENSMUST00000050446	chr4:24507314-24536448	5
Ubap2	ENSMUSG00000028433	ENSMUST00000030143	chr4:41216566-41229848	5
Poln	ENSMUSG00000045102	ENSMUST00000042954	chr5:34077097-34149861	5
Dhx15	ENSMUSG00000029169	ENSMUST00000031061	chr5:52180982-52184903	5
Apbb2	ENSMUSG00000029207	ENSMUST00000087256	chr5:66451468-66462166	5
Mpp6	ENSMUSG00000038388	ENSMUST00000036225	chr6:50143719-50183871	5
Nek1	ENSMUSG00000031644	ENSMUST00000034065	chr8:61035932-61054622	5
Arhgap10	ENSMUSG00000037148	ENSMUST00000076316	chr8:77426330-77426431	5
Chd9	ENSMUSG00000056608	ENSMUST00000048665	chr8:91005714-91015924	5
A830080D01Rik	ENSMUSG00000044150	ENSMUST00000057180	chrX:159548239-159575097	5
Pola1	ENSMUSG00000006678	ENSMUST00000006856	chrX:93375591-93562019	5
Ncor1	ENSMUSG00000018501	ENSMUST00000018645	chr11:62366964-62401267	5
Smyd4	ENSMUSG00000018809	ENSMUST00000044530	chr11:75390072-75391227	5
Dhfr	ENSMUSG00000021707	ENSMUST00000022218	chr13:92357927-92368300	5
Wdr70	ENSMUSG00000039828	ENSMUST00000045766	chr15:7920487-8082582	5
9930021J03Rik	ENSMUSG00000046138	ENSMUST00000059484	chr19:29743533-29755017	5
Ppip5k2	ENSMUSG00000040648	ENSMUST00000042509	chr1:97719834-97755971	5
D7Ertd443e	ENSMUSG00000030994	ENSMUST00000094002	chr7:134293228-134298400	5
Dmxl2	ENSMUSG00000041268	ENSMUST00000118163	chr9:54374653-54382721	5
Ophn1	ENSMUSG00000031214	ENSMUST00000033560	chrX:98763705-98803180	5
Obscn	ENSMUSG00000061462	ENSMUST00000020732	chr11:59122620-59129845	5
Kcnma1	ENSMUSG00000063142	ENSMUST00000065788	chr14:23363801-23386353	5
Morc3	ENSMUSG00000039456	ENSMUST00000044068	chr16:93849130-93855513	5
Catsperd	ENSMUSG00000040828	ENSMUST00000112979	chr17:56647728-56653756	5
Rock1	ENSMUSG00000024290	ENSMUST00000067947	chr18:10104074-10132272	5
Suco	ENSMUSG00000040297	ENSMUST00000048377	chr1:161853715-161862302	5
Qser1	ENSMUSG00000074994	ENSMUST00000117237	chr2:104776172-104780260	5
Rabgap1	ENSMUSG00000035437	ENSMUST00000061179	chr2:37469377-37543231	5
Adam22	ENSMUSG00000040537	ENSMUST00000046838	chr5:8329980-8367361	5
Chl1	ENSMUSG00000030077	ENSMUST00000066905	chr6:103674973-103693187	5
Phkb	ENSMUSG00000036879	ENSMUST00000053771	chr8:85875634-85957654	5
Rdx	ENSMUSG00000032050	ENSMUST00000000590	chr9:52060832-52082535	5
Efhc2	ENSMUSG00000025038	ENSMUST00000026014	chrX:17201046-17207822	5
Stag2	ENSMUSG00000025862	ENSMUST00000069619	chrX:42201855-42262882	5
Usp34	ENSMUSG00000056342	ENSMUST00000070402	chr11:23354845-23385172	5
Ndc80	ENSMUSG00000024056	ENSMUST00000024851	chr17:71504766-71521151	5
Rttn	ENSMUSG00000023066	ENSMUST00000023828	chr18:89042136-89048520	5
Pkhd1	ENSMUSG00000043760	ENSMUST00000088448	chr1:20198018-20288261	5
Cntln	ENSMUSG00000038070	ENSMUST00000047023	chr4:85004923-85118519	5
Rapgef6	ENSMUSG00000037533	ENSMUST00000101206	chr11:54568353-54649339	5
Rabep1	ENSMUSG00000020817	ENSMUST00000076270	chr11:70900472-70908517	5
Rabep1	ENSMUSG00000020817	ENSMUST00000076270	chr11:70900472-70923241	5
Rbm25	ENSMUSG00000010608	ENSMUST00000048155	chr12:83674339-83676180	5
Lima1	ENSMUSG00000023022	ENSMUST00000073691	chr15:99819494-99826837	5
Phkb	ENSMUSG00000036879	ENSMUST00000053771	chr8:85935408-85970997	5
Parg	ENSMUSG00000021911	ENSMUST00000022470	chr14:32208157-32242346	5
Arfgef1	ENSMUSG00000067851	ENSMUST00000088615	chr1:10172834-10216559	5
Plk1s1	ENSMUSG00000074749	ENSMUST00000099278	chr2:146889021-146942979	5
Usp3	ENSMUSG00000032376	ENSMUST00000098613	chr9:66562554-66566903	5
Slc4a7	ENSMUSG00000021733	ENSMUST00000057015	chr14:14778826-14791164	5
Eif3h	ENSMUSG00000022312	ENSMUST00000022925	chr15:51842468-51842624	5
Dym	ENSMUSG00000035765	ENSMUST00000039608	chr18:75199163-75199265	5
Phf3	ENSMUSG00000048874	ENSMUST00000088310	chr1:30820081-30824519	5
Rsrc2	ENSMUSG00000029422	ENSMUST00000050827	chr5:123744955-123745111	5
Nek1	ENSMUSG00000031644	ENSMUST00000034065	chr8:61049784-61107033	5
Ano10	ENSMUSG00000037949	ENSMUST00000042546	chr9:122251147-122275663	5
Ppp1r12a	ENSMUSG00000019907	ENSMUST00000070663	chr10:108259756-108269358	5
Agtpbp1	ENSMUSG00000021557	ENSMUST00000022040	chr13:59504194-59544451	5
Polq	ENSMUSG00000034206	ENSMUST00000054034	chr16:37022734-37048782	5
Cul3	ENSMUSG00000004364	ENSMUST00000163119	chr1:80269210-80271710	5
Cntln	ENSMUSG00000038070	ENSMUST00000047023	chr4:84994629-85006524	5
Caap1	ENSMUSG00000028578	ENSMUST00000030313	chr4:94549119-94551465	5
Dock1	ENSMUSG00000058325	ENSMUST00000084488	chr7:134724330-134876315	5
Ccser2	ENSMUSG00000058690	ENSMUST00000067700	chr14:36896255-36909212	5
St3gal6	ENSMUSG00000022747	ENSMUST00000114357	chr16:58493680-58493861	5
Rbm33	ENSMUSG00000048271	ENSMUST00000030920	chr5:28331111-28337050	5
Pibf1	ENSMUSG00000022064	ENSMUST00000022650	chr14:99133236-99243009	5
Ptpn2	ENSMUSG00000024539	ENSMUST00000025420	chr18:67672667-67711927	5
Swt1	ENSMUSG00000052748	ENSMUST00000064771	chr1:151388620-151403896	5
Eif2s2	ENSMUSG00000074656	ENSMUST00000099173	chr2:154884311-154888360	5
Prpf40a	ENSMUSG00000061136	ENSMUST00000076313	chr2:53145620-53153122	5
Larp1b	ENSMUSG00000037814	ENSMUST00000048490	chr3:40963968-40964142	5
Epb4.1	ENSMUSG00000028906	ENSMUST00000030739	chr4:131957643-132007438	5
Rfc1	ENSMUSG00000029191	ENSMUST00000031092	chr5:65297399-65319530	5
Nktr	ENSMUSG00000032525	ENSMUST00000035112	chr9:121741598-121750886	5
Rtn4	ENSMUSG00000020458	ENSMUST00000102841	chr11:29705535-29736498	5
Taok1	ENSMUSG00000017291	ENSMUST00000058496	chr11:77549272-77585494	5
Baz1a	ENSMUSG00000035021	ENSMUST00000038926	chr12:54908999-54985807	5
Jarid2	ENSMUSG00000038518	ENSMUST00000044608	chr13:44731713-44823515	5
Luc7l	ENSMUSG00000024188	ENSMUST00000025023	chr17:26255031-26277634	5
Dnm3	ENSMUSG00000040265	ENSMUST00000070330	chr1:162295552-162313696	5
Fmn2	ENSMUSG00000028354	ENSMUST00000030039	chr1:174666643-174719937	5
Acbd3	ENSMUSG00000026499	ENSMUST00000027780	chr1:180734377-180738637	5
Ccdc73	ENSMUSG00000045106	ENSMUST00000111114	chr2:104926904-104931049	5
Ttbk2	ENSMUSG00000090100	ENSMUST00000028740	chr2:120748435-120777599	5
Top1	ENSMUSG00000070544	ENSMUST00000109468	chr2:160682651-160690352	5
Casp8ap2	ENSMUSG00000028282	ENSMUST00000029950	chr4:32631806-32641558	5
Rnf20	ENSMUSG00000028309	ENSMUST00000029989	chr4:49632365-49650327	5
AI481877	ENSMUSG00000038598	ENSMUST00000107547	chr4:59062226-59076563	5
Rbm33	ENSMUSG00000048271	ENSMUST00000059644	chr5:28331111-28368313	5
Arap2	ENSMUSG00000037999	ENSMUST00000076623	chr5:62611704-62621966	5
Phip	ENSMUSG00000032253	ENSMUST00000034787	chr9:82900622-82915424	5
Nsd1	ENSMUSG00000021488	ENSMUST00000099490	chr13:55213204-55277675	5
Nsd1	ENSMUSG00000021488	ENSMUST00000099490	chr13:55233895-55238862	5
Kat6b	ENSMUSG00000021767	ENSMUST00000069648	chr14:21609754-21622087	5
Ankrd44	ENSMUSG00000052331	ENSMUST00000044359	chr1:54723014-54736312	5
Camsap1	ENSMUSG00000026933	ENSMUST00000091268	chr2:25952678-25966948	5
Sclt1	ENSMUSG00000059834	ENSMUST00000026866	chr3:41657204-41703456	5
Mdn1	ENSMUSG00000058006	ENSMUST00000071642	chr4:32694494-32695565	5
Ptpn11	ENSMUSG00000043733	ENSMUST00000054547	chr5:121149103-121172103	5
Kdm5a	ENSMUSG00000030180	ENSMUST00000005108	chr6:120406575-120428377	5
Asz1	ENSMUSG00000010796	ENSMUST00000010940	chr6:18071965-18104898	5
Stag1	ENSMUSG00000037286	ENSMUST00000041418	chr9:100757690-100803354	5
Zfp609	ENSMUSG00000040524	ENSMUST00000159109	chr9:65730976-65795495	5
Nol10	ENSMUSG00000061458	ENSMUST00000046011	chr12:17373562-17424752	5
Snx13	ENSMUSG00000020590	ENSMUST00000048519	chr12:35078900-35112504	5
Ylpm1	ENSMUSG00000021244	ENSMUST00000021670	chr12:85028770-85050372	5
Vps13b	ENSMUSG00000037646	ENSMUST00000048646	chr15:35417511-35456739	5
Kcnh8	ENSMUSG00000035580	ENSMUST00000039366	chr17:52877869-52878066	5
Smad2	ENSMUSG00000024563	ENSMUST00000025453	chr18:76262440-76292984	5
Aspm	ENSMUSG00000033952	ENSMUST00000053364	chr1:139489646-139491694	5
Swt1	ENSMUSG00000052748	ENSMUST00000064771	chr1:151410771-151412846	5
Ryr3	ENSMUSG00000057378	ENSMUST00000080673	chr2:112636528-112666402	5
Sycp2	ENSMUSG00000060445	ENSMUST00000081134	chr2:178350018-178394258	5
Baz2b	ENSMUSG00000026987	ENSMUST00000090925	chr2:59922143-59962630	5
Cobll1	ENSMUSG00000034903	ENSMUST00000090896	chr2:65125893-65151167	5
Agps	ENSMUSG00000042410	ENSMUST00000047232	chr2:75854170-75877598	5
Lrba	ENSMUSG00000028080	ENSMUST00000107635	chr3:86291427-86417996	5
Zmym4	ENSMUSG00000042446	ENSMUST00000106108	chr4:126923064-126948479	5
Ankrd26	ENSMUSG00000007827	ENSMUST00000112830	chr6:118529434-118556302	5
Rbm5	ENSMUSG00000032580	ENSMUST00000035199	chr9:107765495-107765650	5
Tlk2	ENSMUSG00000020694	ENSMUST00000106939	chr11:105180488-105221353	5
Tlk2	ENSMUSG00000020694	ENSMUST00000015107	chr11:105240361-105260352	5
Kif3a	ENSMUSG00000018395	ENSMUST00000057330	chr11:53583227-53598831	5
Top2a	ENSMUSG00000020914	ENSMUST00000068031	chr11:98993764-99009322	5
Arid4b	ENSMUSG00000039219	ENSMUST00000110534	chr13:14164109-14170179	5
Iqgap2	ENSMUSG00000021676	ENSMUST00000068603	chr13:95661587-95673756	5
Fam169a	ENSMUSG00000041817	ENSMUST00000042517	chr13:97091818-97118531	5
Atf1	ENSMUSG00000023027	ENSMUST00000023769	chr15:100254094-100254513	5
Zfr	ENSMUSG00000022201	ENSMUST00000122941	chr15:12136396-12171854	5
Brd1	ENSMUSG00000022387	ENSMUST00000088911	chr15:88729324-88730704	5
Kif20b	ENSMUSG00000024795	ENSMUST00000087341	chr19:34947584-34950974	5
Ncl	ENSMUSG00000026234	ENSMUST00000027438	chr1:86355020-86358223	5
Mga	ENSMUSG00000033943	ENSMUST00000046717	chr2:119921366-119935666	5
Rabgap1	ENSMUSG00000035437	ENSMUST00000061179	chr2:37469377-37475466	5
Tnik	ENSMUSG00000027692	ENSMUST00000159236	chr3:28532888-28577573	5
Tbc1d1	ENSMUSG00000029174	ENSMUST00000043893	chr5:64311059-64324609	5
Nek1	ENSMUSG00000031644	ENSMUST00000034065	chr8:61006629-61054622	5
Stag1	ENSMUSG00000037286	ENSMUST00000041418	chr9:100705153-100803354	5
Zc3h14	ENSMUSG00000021012	ENSMUST00000057000	chr12:98758512-98760410	5
Jmy	ENSMUSG00000021690	ENSMUST00000065537	chr13:93472621-93472794	5
Dnahc8	ENSMUSG00000033826	ENSMUST00000170651	chr17:30683631-30702031	5
Vps13a	ENSMUSG00000046230	ENSMUST00000068156	chr19:16722395-16760036	5
Fam178a	ENSMUSG00000036097	ENSMUST00000096053	chr19:44934933-44948052	5
Rb1cc1	ENSMUSG00000025907	ENSMUST00000161327	chr1:6240305-6245344	5
Eltd1	ENSMUSG00000039167	ENSMUST00000046977	chr3:151497827-151510789	5
Rsbn1l	ENSMUSG00000039968	ENSMUST00000036489	chr5:20902288-20927730	5
Myo9a	ENSMUSG00000039585	ENSMUST00000128341	chr9:59884480-59902968	5
Plxnc1	ENSMUSG00000074785	ENSMUST00000099337	chr10:94827171-94852728	5
Unc5c	ENSMUSG00000059921	ENSMUST00000075282	chr3:141677987-141818195	5
Ep400	ENSMUSG00000029505	ENSMUST00000041558	chr5:110695273-110735646	5
Poln	ENSMUSG00000045102	ENSMUST00000042954	chr5:34024306-34149861	5
Ankrd17	ENSMUSG00000055204	ENSMUST00000014421	chr5:90254640-90263421	5
N4bp1	ENSMUSG00000031652	ENSMUST00000034074	chr8:86860426-86862110	5
Ibtk	ENSMUSG00000035941	ENSMUST00000039213	chr9:85697119-85697265	5
Disc1	ENSMUSG00000043051	ENSMUST00000074562	chr8:125124493-125155110	5
Arhgap10	ENSMUSG00000037148	ENSMUST00000076316	chr8:77409548-77420747	5
Akt3	ENSMUSG00000019699	ENSMUST00000019843	chr1:177059334-177103106	5
Slmap	ENSMUSG00000021870	ENSMUST00000038522	chr14:26460042-26465663	5
Smchd1	ENSMUSG00000024054	ENSMUST00000127430	chr17:71448513-71448846	5
Rprd1b	ENSMUSG00000027651	ENSMUST00000029180	chr2:158035996-158050213	5
Trim33	ENSMUSG00000033014	ENSMUST00000029444	chr3:103310309-103311513	5
Mll3	ENSMUSG00000038056	ENSMUST00000045291	chr5:25298870-25308550	5
Inpp5a	ENSMUSG00000025477	ENSMUST00000026550	chr7:139558874-139567437	5
Naalad2	ENSMUSG00000043943	ENSMUST00000001826	chr9:18385045-18388194	5
Usp9x	ENSMUSG00000031010	ENSMUST00000089302	chrX:13093924-13098595	5
Kif3a	ENSMUSG00000018395	ENSMUST00000057330	chr11:53583815-53594387	5
Ncor1	ENSMUSG00000018501	ENSMUST00000018645	chr11:62376635-62391033	5
Baz1a	ENSMUSG00000035021	ENSMUST00000038926	chr12:54911310-54941636	5
Rbm25	ENSMUSG00000010608	ENSMUST00000048155	chr12:83651287-83677902	5
Atg14	ENSMUSG00000037526	ENSMUST00000042988	chr14:47554560-47560683	5
Dlgap1	ENSMUSG00000003279	ENSMUST00000060072	chr17:70761075-70787209	5
Btaf1	ENSMUSG00000040565	ENSMUST00000099494	chr19:36956371-36997635	5
Nup160	ENSMUSG00000051329	ENSMUST00000057481	chr2:90696640-90700199	5
Pik3c2a	ENSMUSG00000030660	ENSMUST00000170430	chr7:116358636-116368189	5
Pard3	ENSMUSG00000025812	ENSMUST00000026921	chr8:127370248-127371878	5
Rspry1	ENSMUSG00000050079	ENSMUST00000060389	chr8:94622834-94632182	5
Ccdc88a	ENSMUSG00000032740	ENSMUST00000040182	chr11:29470315-29499406	5
Ncor1	ENSMUSG00000018501	ENSMUST00000018645	chr11:62376635-62438515	5
Atad5	ENSMUSG00000017550	ENSMUST00000017694	chr11:80097953-80110135	5
Ankrd12	ENSMUSG00000034647	ENSMUST00000038116	chr17:65972297-65987493	5
Slco5a1	ENSMUSG00000025938	ENSMUST00000115403	chr1:12876310-12881452	5
Zc3h11a	ENSMUSG00000026464	ENSMUST00000027736	chr1:133625848-133647529	5
6820408C15Rik	ENSMUSG00000032680	ENSMUST00000039961	chr2:152427469-152437643	5
Man1a2	ENSMUSG00000008763	ENSMUST00000008907	chr3:100591833-100656274	5
Pex6	ENSMUSG00000002763	ENSMUST00000002840	chr17:46713908-46714544	5
Phf20l1	ENSMUSG00000072501	ENSMUST00000048188	chr15:66609526-66632901	5
Oosp1	ENSMUSG00000041857	ENSMUST00000048214	chr19:11688667-11688848	5
Hectd1	ENSMUSG00000035247	ENSMUST00000042052	chr12:51791220-51800972	5
Cd177	ENSMUSG00000052212	ENSMUST00000063956	chr7:24750576-24756722	5
Ddx10	ENSMUSG00000053289	ENSMUST00000065630	chr9:53117153-53160017	5
Rnf168	ENSMUSG00000014074	ENSMUST00000014218	chr16:32282311-32291981	5
Ypel2	ENSMUSG00000018427	ENSMUST00000018571	chr11:86971809-86972122	5
Rap1gds1	ENSMUSG00000028149	ENSMUST00000029796	chr3:139015546-139050588	5
Ccdc132	ENSMUSG00000001376	ENSMUST00000001412	chr6:3545510-3571108	5
Med14	ENSMUSG00000064127	ENSMUST00000076016	chrX:12728014-12749337	5
Chd7	ENSMUSG00000041235	ENSMUST00000039267	chr4:8785342-8801465	5
Akap13	ENSMUSG00000066406	ENSMUST00000147005	chr7:75602786-75666648	5
Armc8	ENSMUSG00000032468	ENSMUST00000035043	chr9:99496151-99537759	5
2410089E03Rik	ENSMUSG00000039801	ENSMUST00000110617	chr15:8186083-8187578	5
Spats2	ENSMUSG00000051934	ENSMUST00000063517	chr15:99167080-99180760	5
Mpp6	ENSMUSG00000038388	ENSMUST00000036225	chr6:50158682-50183871	5
Fam184a	ENSMUSG00000019856	ENSMUST00000020003	chr10:53640945-53694876	5
2810474O19Rik	ENSMUSG00000032712	ENSMUST00000046689	chr6:149325405-149331506	5
Ttll5	ENSMUSG00000012609	ENSMUST00000040179	chr12:85925640-85956720	5
Smchd1	ENSMUSG00000024054	ENSMUST00000127430	chr17:71431222-71456500	5
Brwd1	ENSMUSG00000022914	ENSMUST00000023631	chr16:96037891-96053982	5
Rasa2	ENSMUSG00000032413	ENSMUST00000034984	chr9:96602713-96611499	5
Fam227b	ENSMUSG00000027209	ENSMUST00000110446	chr2:126116003-126127077	5
Iws1	ENSMUSG00000024384	ENSMUST00000025243	chr18:32084179-32093229	4
Pemt	ENSMUSG00000000301	ENSMUST00000000310	chr11:60031713-60031820	4
Mkrn1	ENSMUSG00000029922	ENSMUST00000031985	chr6:39410088-39410216	4
Prc1	ENSMUSG00000038943	ENSMUST00000047558	chr7:80304361-80307695	4
Mllt10	ENSMUSG00000026743	ENSMUST00000028076	chr2:18122245-18162886	4
Qser1	ENSMUSG00000074994	ENSMUST00000117237	chr2:104786520-104795294	4
Itgb1	ENSMUSG00000025809	ENSMUST00000090006	chr8:128722384-128723032	4
Myo1c	ENSMUSG00000017774	ENSMUST00000069057	chr11:75671193-75672055	4
Med13	ENSMUSG00000034297	ENSMUST00000043624	chr11:86319348-86320031	4
Secisbp2	ENSMUSG00000035139	ENSMUST00000040117	chr13:51656881-51674029	4
Ddhd1	ENSMUSG00000037697	ENSMUST00000051310	chr14:45619269-45620840	4
Ktn1	ENSMUSG00000021843	ENSMUST00000022391	chr14:47708802-47712508	4
Cab39l	ENSMUSG00000021981	ENSMUST00000022553	chr14:59506265-59539205	4
Tdrd3	ENSMUSG00000022019	ENSMUST00000168275	chr14:87511645-87511770	4
Rpl24	ENSMUSG00000022601	ENSMUST00000050248	chr16:55980595-55998251	4
Efhb	ENSMUSG00000023931	ENSMUST00000024725	chr17:53413463-53451694	4
Rmdn2	ENSMUSG00000036368	ENSMUST00000040368	chr17:79621306-79659473	4
Rttn	ENSMUSG00000023066	ENSMUST00000023828	chr18:89046016-89065918	4
Cspp1	ENSMUSG00000056763	ENSMUST00000071087	chr1:10045076-10066820	4
Cstf3	ENSMUSG00000027176	ENSMUST00000028599	chr2:104608871-104609186	4
Zfp106	ENSMUSG00000027288	ENSMUST00000055241	chr2:120522685-120532222	4
Trp53bp1	ENSMUSG00000043909	ENSMUST00000110647	chr2:121227645-121236869	4
Stk35	ENSMUSG00000037885	ENSMUST00000165413	chr2:129810488-129811237	4
Mllt10	ENSMUSG00000026743	ENSMUST00000028076	chr2:18146777-18197997	4
Psmd14	ENSMUSG00000026914	ENSMUST00000028278	chr2:61720444-61720571	4
Psmd14	ENSMUSG00000026914	ENSMUST00000028278	chr2:61776673-61776780	4
Sclt1	ENSMUSG00000059834	ENSMUST00000026866	chr3:41681696-41734235	4
Lrba	ENSMUSG00000028080	ENSMUST00000107635	chr3:86605870-86619622	4
Cntln	ENSMUSG00000038070	ENSMUST00000047023	chr4:84956276-85006524	4
Grid2	ENSMUSG00000071424	ENSMUST00000095852	chr6:63930907-64076943	4
Chd2	ENSMUSG00000078671	ENSMUST00000169922	chr7:73463636-73519708	4
Col4a3bp	ENSMUSG00000021669	ENSMUST00000077672	chr13:96609774-96616549	4
Ralbp1	ENSMUSG00000024096	ENSMUST00000024905	chr17:65852120-65864732	4
Prepl	ENSMUSG00000024127	ENSMUST00000072406	chr17:85065632-85076825	4
Rock1	ENSMUSG00000024290	ENSMUST00000067947	chr18:10104074-10106457	4
Tcerg1	ENSMUSG00000024498	ENSMUST00000025375	chr18:42548397-42564233	4
Vps13a	ENSMUSG00000046230	ENSMUST00000068156	chr19:16641558-16668701	4
Smc3	ENSMUSG00000024974	ENSMUST00000025930	chr19:53622604-53635822	4
Nhlrc2	ENSMUSG00000025078	ENSMUST00000071423	chr19:56570416-56576284	4
A630007B06Rik	ENSMUSG00000035173	ENSMUST00000118592	chr19:56806966-56813689	4
Prrc2c	ENSMUSG00000040225	ENSMUST00000028016	chr1:162707766-162710829	4
Tanc1	ENSMUSG00000035168	ENSMUST00000037526	chr2:59758465-59772539	4
Ubap2l	ENSMUSG00000042520	ENSMUST00000029553	chr3:90034065-90047899	4
Htt	ENSMUSG00000029104	ENSMUST00000080036	chr5:34817698-34823924	4
Itpr1	ENSMUSG00000030102	ENSMUST00000032192	chr6:108471023-108473660	4
Hsf2	ENSMUSG00000019878	ENSMUST00000079833	chr10:57495898-57505382	4
Rhot1	ENSMUSG00000017686	ENSMUST00000017831	chr11:80248438-80254862	4
Atad2b	ENSMUSG00000052812	ENSMUST00000045664	chr12:4937387-4991058	4
Baz1a	ENSMUSG00000035021	ENSMUST00000038926	chr12:54908999-54946903	4
Pcca	ENSMUSG00000041650	ENSMUST00000038374	chr14:122664254-122714125	4
Diap3	ENSMUSG00000022021	ENSMUST00000022599	chr14:86828992-86852201	4
Smad4	ENSMUSG00000024515	ENSMUST00000025393	chr18:73657195-73678039	4
Stau2	ENSMUSG00000025920	ENSMUST00000027052	chr1:16389821-16394210	4
Dido1	ENSMUSG00000038914	ENSMUST00000087517	chr2:180683809-180692048	4
Lrba	ENSMUSG00000028080	ENSMUST00000107635	chr3:86291427-86445473	4
Haus6	ENSMUSG00000038047	ENSMUST00000070607	chr4:86600751-86605715	4
Chd7	ENSMUSG00000041235	ENSMUST00000039267	chr4:8751324-8785763	4
Ccdc18	ENSMUSG00000056531	ENSMUST00000047677	chr5:108171613-108202181	4
Atp2a2	ENSMUSG00000029467	ENSMUST00000031423	chr5:122489238-122489376	4
Slc30a9	ENSMUSG00000029221	ENSMUST00000113676	chr5:67315678-67334668	4
Plekha5	ENSMUSG00000030231	ENSMUST00000087622	chr6:140534462-140544187	4
Lrrc28	ENSMUSG00000030556	ENSMUST00000032775	chr7:67641104-67641340	4
Adam10	ENSMUSG00000054693	ENSMUST00000067880	chr9:70746234-70761766	4
Atp2b1	ENSMUSG00000019943	ENSMUST00000020107	chr10:98968694-99010780	4
Bptf	ENSMUSG00000040481	ENSMUST00000057892	chr11:107040226-107047343	4
Tex14	ENSMUSG00000010342	ENSMUST00000060835	chr11:87532347-87543377	4
Gpbp1	ENSMUSG00000032745	ENSMUST00000047627	chr13:111433548-111433650	4
Ranbp9	ENSMUSG00000038546	ENSMUST00000144326	chr13:43406612-43425214	4
Supt3	ENSMUSG00000038954	ENSMUST00000050630	chr17:44991734-45048392	4
Ccdc150	ENSMUSG00000025983	ENSMUST00000027128	chr1:54278711-54304977	4
Ttn	ENSMUSG00000051747	ENSMUST00000099981	chr2:76830976-76831247	4
Rbm6	ENSMUSG00000032582	ENSMUST00000035201	chr9:107787252-107800773	4
AK129341	ENSMUSG00000040729	ENSMUST00000037397	chr9:8092244-8101841	4
Pet2	ENSMUSG00000035395	ENSMUST00000113959	chrX:89408476-89408940	4
Grik2	ENSMUSG00000056073	ENSMUST00000079751	chr10:49523682-49578302	4
Ssbp2	ENSMUSG00000003992	ENSMUST00000004094	chr13:91524585-91564694	4
Erc2	ENSMUSG00000040640	ENSMUST00000090302	chr14:27776826-27966563	4
Safb	ENSMUSG00000071054	ENSMUST00000095224	chr17:56593690-56595714	4
Srfbp1	ENSMUSG00000024528	ENSMUST00000025406	chr18:52475596-52476372	4
Akt3	ENSMUSG00000019699	ENSMUST00000019843	chr1:177096967-177109738	4
Exoc2	ENSMUSG00000021357	ENSMUST00000021785	chr13:30820578-30911250	4
Cenpp	ENSMUSG00000021391	ENSMUST00000021818	chr13:49627255-49641314	4
Fam172a	ENSMUSG00000064138	ENSMUST00000091459	chr13:77759428-77761938	4
Vps13a	ENSMUSG00000046230	ENSMUST00000068156	chr19:16759587-16766540	4
Rsbn1l	ENSMUSG00000039968	ENSMUST00000036489	chr5:20905780-20927730	4
Cyfip1	ENSMUSG00000030447	ENSMUST00000032629	chr7:55928187-55928334	4
Scml2	ENSMUSG00000000037	ENSMUST00000019101	chrX:161171490-161192447	4
Txlng	ENSMUSG00000038344	ENSMUST00000041370	chrX:162797640-162797810	4
Ccar1	ENSMUSG00000020074	ENSMUST00000020268	chr10:62751743-62753413	4
Birc6	ENSMUSG00000024073	ENSMUST00000024879	chr17:74646469-74655339	4
Evi5	ENSMUSG00000011831	ENSMUST00000112642	chr5:107795699-107816917	4
Taf1	ENSMUSG00000031314	ENSMUST00000101341	chrX:101539068-101578456	4
Fig4	ENSMUSG00000038417	ENSMUST00000043814	chr10:41270299-41285413	4
Ubn1	ENSMUSG00000039473	ENSMUST00000052449	chr16:5061982-5078115	4
Zcchc11	ENSMUSG00000034610	ENSMUST00000043368	chr4:108478873-108495327	4
Eif4g3	ENSMUSG00000028760	ENSMUST00000084214	chr4:138096752-138126634	4
Kdm4c	ENSMUSG00000028397	ENSMUST00000030102	chr4:74330655-74348476	4
Luc7l2	ENSMUSG00000029823	ENSMUST00000057692	chr6:38585041-38598814	4
Sh3kbp1	ENSMUSG00000040990	ENSMUST00000073094	chrX:159901676-159919917	4
Arap2	ENSMUSG00000037999	ENSMUST00000076623	chr5:62654046-62654209	4
Fip1l1	ENSMUSG00000029227	ENSMUST00000080164	chr5:74540932-74557149	4
Ddx10	ENSMUSG00000053289	ENSMUST00000065630	chr9:53149503-53229251	4
Scml2	ENSMUSG00000000037	ENSMUST00000101113	chrX:161121024-161153910	4
Pip5k1b	ENSMUSG00000024867	ENSMUST00000025800	chr19:24439053-24443688	4
Magi3	ENSMUSG00000052539	ENSMUST00000064371	chr3:104017501-104038729	4
Diablo	ENSMUSG00000029433	ENSMUST00000031385	chr5:123520041-123520172	4
Pigx	ENSMUSG00000023791	ENSMUST00000096109	chr16:32092344-32092485	4
Kank1	ENSMUSG00000032702	ENSMUST00000049400	chr19:25409086-25411764	4
Shoc2	ENSMUSG00000024976	ENSMUST00000025932	chr19:53987454-53988383	4
Smarca4	ENSMUSG00000032187	ENSMUST00000034707	chr9:21632805-21679147	4
Ccar1	ENSMUSG00000020074	ENSMUST00000020268	chr10:62750547-62765433	4
Wapal	ENSMUSG00000041408	ENSMUST00000048263	chr14:34676954-34695105	4
Atad2	ENSMUSG00000022360	ENSMUST00000038194	chr15:58098359-58098748	4
Fer	ENSMUSG00000000127	ENSMUST00000000129	chr17:63896018-63896283	4
Fam227b	ENSMUSG00000027209	ENSMUST00000110446	chr2:126118994-126127077	4
Top1	ENSMUSG00000070544	ENSMUST00000109468	chr2:160690277-160698239	4
Zbtb10	ENSMUSG00000069114	ENSMUST00000155203	chr3:9264535-9265420	4
Ppfibp2	ENSMUSG00000036528	ENSMUST00000040056	chr7:107653018-107697698	4
Atrx	ENSMUSG00000031229	ENSMUST00000113573	chrX:105847582-105851270	4
Zfc3h1	ENSMUSG00000034163	ENSMUST00000036044	chr10:115410529-115415739	4
Trip11	ENSMUSG00000021188	ENSMUST00000021605	chr12:101883256-101905816	4
Mark3	ENSMUSG00000007411	ENSMUST00000075281	chr12:111592577-111633834	4
Ankrd32	ENSMUSG00000021597	ENSMUST00000151524	chr13:77083441-77112734	4
Adk	ENSMUSG00000039197	ENSMUST00000045376	chr14:21318013-21318183	4
Wdr43	ENSMUSG00000041057	ENSMUST00000047086	chr17:71625353-71642833	4
Ythdc2	ENSMUSG00000034653	ENSMUST00000037763	chr18:44830152-44837507	4
Fam178a	ENSMUSG00000036097	ENSMUST00000096053	chr19:44938365-44948052	4
Ccdc18	ENSMUSG00000056531	ENSMUST00000047677	chr5:108135422-108168163	4
Rsrc2	ENSMUSG00000029422	ENSMUST00000050827	chr5:123733556-123745111	4
Pold3	ENSMUSG00000030726	ENSMUST00000032969	chr7:100088064-100093481	4
Smg1	ENSMUSG00000030655	ENSMUST00000032891	chr7:118160162-118169002	4
Lonp2	ENSMUSG00000047866	ENSMUST00000034141	chr8:86631386-86673069	4
Rpgrip1l	ENSMUSG00000033282	ENSMUST00000047783	chr8:91280718-91305017	4
Pa2g4	ENSMUSG00000025364	ENSMUST00000131728	chr10:128560082-128563705	4
Ap2b1	ENSMUSG00000035152	ENSMUST00000018875	chr11:83308215-83324756	4
Eif5	ENSMUSG00000021282	ENSMUST00000050993	chr12:111540130-111543264	4
Asxl2	ENSMUSG00000037486	ENSMUST00000092003	chr12:3451662-3457209	4
Atl1	ENSMUSG00000021066	ENSMUST00000021466	chr12:69925942-69937131	4
2700049A03Rik	ENSMUSG00000034601	ENSMUST00000045907	chr12:71167066-71173239	4
Nsd1	ENSMUSG00000021488	ENSMUST00000099490	chr13:55213204-55238862	4
Msh3	ENSMUSG00000014850	ENSMUST00000022220	chr13:92235574-92274917	4
Ankhd1	ENSMUSG00000024483	ENSMUST00000155329	chr18:36575019-36600875	4
Trmt6	ENSMUSG00000037376	ENSMUST00000039554	chr2:132806897-132811098	4
Top1	ENSMUSG00000070544	ENSMUST00000109468	chr2:160670100-160693802	4
Rest	ENSMUSG00000029249	ENSMUST00000080359	chr5:77267932-77268823	4
Ezh2	ENSMUSG00000029687	ENSMUST00000081721	chr6:47532902-47577667	4
Ica1	ENSMUSG00000062995	ENSMUST00000038403	chr6:8737017-8758458	4
Senp6	ENSMUSG00000034252	ENSMUST00000037484	chr9:80111311-80114114	4
Ctps2	ENSMUSG00000031360	ENSMUST00000033727	chrX:162934287-162941844	4
Dmd	ENSMUSG00000045103	ENSMUST00000114000	chrX:83922467-83928985	4
Cdc40	ENSMUSG00000038446	ENSMUST00000044166	chr10:40841700-40851069	4
Gpr98	ENSMUSG00000069170	ENSMUST00000095585	chr13:81182646-81182803	4
Emc2	ENSMUSG00000022337	ENSMUST00000022962	chr15:43492170-43513849	4
Spats2	ENSMUSG00000051934	ENSMUST00000063517	chr15:99167080-99199266	4
Stxbp5l	ENSMUSG00000022829	ENSMUST00000023526	chr16:37188569-37345168	4
Rock1	ENSMUSG00000024290	ENSMUST00000067947	chr18:10097483-10119945	4
Cbwd1	ENSMUSG00000024878	ENSMUST00000025815	chr19:24938396-24957990	4
Fam178a	ENSMUSG00000036097	ENSMUST00000096053	chr19:44934112-44943519	4
Atrn	ENSMUSG00000027312	ENSMUST00000028781	chr2:130946014-130964928	4
Cobll1	ENSMUSG00000034903	ENSMUST00000112430	chr2:65125893-65151164	4
Larp1b	ENSMUSG00000037814	ENSMUST00000048490	chr3:40961608-40972505	4
Rnf216	ENSMUSG00000045078	ENSMUST00000053498	chr5:143015624-143098505	4
Plekha5	ENSMUSG00000030231	ENSMUST00000087622	chr6:140524865-140552798	4
Iqub	ENSMUSG00000046192	ENSMUST00000052277	chr6:24454137-24454313	4
Ezh2	ENSMUSG00000029687	ENSMUST00000081721	chr6:47530274-47576664	4
Eif3k	ENSMUSG00000053565	ENSMUST00000066070	chr7:28972532-28972657	4
Zfand6	ENSMUSG00000030629	ENSMUST00000069537	chr7:84632656-84634409	4
Ctcf	ENSMUSG00000005698	ENSMUST00000005841	chr8:105643516-105643632	4
Mtus1	ENSMUSG00000045636	ENSMUST00000059115	chr8:41076232-41084840	4
Gatad2a	ENSMUSG00000036180	ENSMUST00000065169	chr8:69935779-69950754	4
Rbm6	ENSMUSG00000032582	ENSMUST00000183032	chr9:107847268-107853403	4
Stag2	ENSMUSG00000025862	ENSMUST00000069619	chrX:42201855-42229398	4
Cpsf6	ENSMUSG00000055531	ENSMUST00000069168	chr10:117355935-117360555	4
Usp32	ENSMUSG00000000804	ENSMUST00000108075	chr11:85017630-85032223	4
Mbtd1	ENSMUSG00000059474	ENSMUST00000063718	chr11:93905159-93929761	4
Baz1a	ENSMUSG00000035021	ENSMUST00000173433	chr12:54908999-54927710	4
Suv420h1	ENSMUSG00000045098	ENSMUST00000005518	chr19:3796640-3804561	4
Nucks1	ENSMUSG00000026434	ENSMUST00000062264	chr1:131928064-131929762	4
Phf3	ENSMUSG00000048874	ENSMUST00000088310	chr1:30829843-30837266	4
Hspa4l	ENSMUSG00000025757	ENSMUST00000077083	chr3:40750675-40781697	4
Rnf20	ENSMUSG00000028309	ENSMUST00000029989	chr4:49642066-49650327	4
Kdm4c	ENSMUSG00000028397	ENSMUST00000030102	chr4:74262809-74281011	4
Cntln	ENSMUSG00000038070	ENSMUST00000047023	chr4:84994629-85033888	4
Sbno1	ENSMUSG00000038095	ENSMUST00000065263	chr5:124387477-124396046	4
Ncapg	ENSMUSG00000015880	ENSMUST00000117396	chr5:45671020-45681906	4
Rfc1	ENSMUSG00000029191	ENSMUST00000031092	chr5:65297399-65303208	4
Ythdc1	ENSMUSG00000035851	ENSMUST00000038384	chr5:86815629-86822908	4
Tax1bp1	ENSMUSG00000004535	ENSMUST00000080723	chr6:52721298-52746770	4
Thoc2	ENSMUSG00000037475	ENSMUST00000047037	chrX:41802947-41807171	4
Thoc2	ENSMUSG00000037475	ENSMUST00000047037	chrX:41806402-41824218	4
Fmr1	ENSMUSG00000000838	ENSMUST00000088546	chrX:68691501-68708128	4
Gpatch8	ENSMUSG00000034621	ENSMUST00000143842	chr11:102500803-102538356	4
Asxl2	ENSMUSG00000037486	ENSMUST00000092003	chr12:3451662-3489733	4
Rpap3	ENSMUSG00000022466	ENSMUST00000023104	chr15:97688111-97703369	4
Zfp148	ENSMUSG00000022811	ENSMUST00000089677	chr16:33421321-33434974	4
Crebrf	ENSMUSG00000048249	ENSMUST00000062519	chr17:26736789-26763448	4
Nebl	ENSMUSG00000053702	ENSMUST00000124270	chr2:17397057-17450310	4
Upf2	ENSMUSG00000043241	ENSMUST00000060092	chr2:5973469-5988472	4
Cdc42	ENSMUSG00000006699	ENSMUST00000030417	chr4:137335975-137336129	4
Pcf11	ENSMUSG00000041328	ENSMUST00000119954	chr7:92660959-92664155	4
Rnf111	ENSMUSG00000032217	ENSMUST00000034739	chr9:70475776-70476668	4
Ccar1	ENSMUSG00000020074	ENSMUST00000020268	chr10:62750547-62753413	4
Cep112	ENSMUSG00000020728	ENSMUST00000061287	chr11:108506539-108606395	4
Spats2	ENSMUSG00000051934	ENSMUST00000063517	chr15:99149634-99174451	4
Rfx3	ENSMUSG00000040929	ENSMUST00000046898	chr19:27849711-27900903	4
Xrcc5	ENSMUSG00000026187	ENSMUST00000027379	chr1:72326216-72356886	4
Lrrcc1	ENSMUSG00000027550	ENSMUST00000091325	chr3:14550251-14554505	4
Luzp1	ENSMUSG00000001089	ENSMUST00000105849	chr4:136521341-136521443	4
Haus6	ENSMUSG00000038047	ENSMUST00000070607	chr4:86594741-86602963	4
Ep400	ENSMUSG00000029505	ENSMUST00000041558	chr5:110701621-110735646	4
Sbno1	ENSMUSG00000038095	ENSMUST00000065263	chr5:124378470-124396046	4
Gtf2ird1	ENSMUSG00000023079	ENSMUST00000073161	chr5:134362511-134363979	4
Fip1l1	ENSMUSG00000029227	ENSMUST00000080164	chr5:74536801-74572585	4
Rad18	ENSMUSG00000030254	ENSMUST00000068487	chr6:112672124-112681676	4
Rad52	ENSMUSG00000030166	ENSMUST00000032269	chr6:119920110-119921028	4
Mkln1	ENSMUSG00000025609	ENSMUST00000026699	chr6:31474299-31474520	4
Chmp3	ENSMUSG00000053119	ENSMUST00000065364	chr6:71552399-71579836	4
Fbxw24	ENSMUSG00000062275	ENSMUST00000073962	chr9:109604946-109623633	4
Nav3	ENSMUSG00000020181	ENSMUST00000032719	chr10:109841703-109863891	4
Brip1	ENSMUSG00000034329	ENSMUST00000044423	chr11:86108767-86198994	4
Larp4b	ENSMUSG00000033499	ENSMUST00000091829	chr13:9136779-9166481	4
Naa16	ENSMUSG00000022020	ENSMUST00000022597	chr14:79339534-79359528	4
Ccdc91	ENSMUSG00000030301	ENSMUST00000032441	chr6:147590387-147606995	4
Pola1	ENSMUSG00000006678	ENSMUST00000006856	chrX:93375591-93490948	4
Canx	ENSMUSG00000020368	ENSMUST00000020637	chr11:50304326-50308929	4
Lmo7	ENSMUSG00000033060	ENSMUST00000100337	chr14:101840872-101840978	4
Diap3	ENSMUSG00000022021	ENSMUST00000022599	chr14:86828992-86866642	4
Poln	ENSMUSG00000045102	ENSMUST00000042954	chr5:34129103-34133190	4
Ggnbp2	ENSMUSG00000020530	ENSMUST00000018547	chr11:84836365-84841624	4
Baz1a	ENSMUSG00000035021	ENSMUST00000173433	chr12:54918438-54944064	4
Bbx	ENSMUSG00000022641	ENSMUST00000089399	chr16:50220445-50251394	4
Vps13a	ENSMUSG00000046230	ENSMUST00000068156	chr19:16655859-16668701	4
Swt1	ENSMUSG00000052748	ENSMUST00000064771	chr1:151405416-151423605	4
Kif16b	ENSMUSG00000038844	ENSMUST00000043589	chr2:142711695-142740991	4
Ccdc171	ENSMUSG00000052407	ENSMUST00000053414	chr4:83535790-83696436	4
Ipo7	ENSMUSG00000066232	ENSMUST00000084731	chr7:110027071-110054116	4
Adam10	ENSMUSG00000054693	ENSMUST00000067880	chr9:70703287-70722771	4
Efhc2	ENSMUSG00000025038	ENSMUST00000026014	chrX:17201046-17215823	4
Ccar1	ENSMUSG00000020074	ENSMUST00000020268	chr10:62751743-62791042	4
Dnajc21	ENSMUSG00000044224	ENSMUST00000136591	chr15:10449576-10461424	4
Sclt1	ENSMUSG00000059834	ENSMUST00000026866	chr3:41657204-41682372	4
Clip1	ENSMUSG00000049550	ENSMUST00000031382	chr5:123603599-123627410	4
Katnal1	ENSMUSG00000041298	ENSMUST00000047257	chr5:148888879-148921412	4
Cnot6l	ENSMUSG00000034724	ENSMUST00000113005	chr5:96106216-96134132	4
Lsm14a	ENSMUSG00000066568	ENSMUST00000085585	chr7:34353390-34371184	4
Ddx60	ENSMUSG00000037921	ENSMUST00000070631	chr8:61963584-61984189	4
Fer	ENSMUSG00000000127	ENSMUST00000000129	chr17:64029290-64037664	4
Mpp7	ENSMUSG00000057440	ENSMUST00000115869	chr18:7403186-7561872	4
Eprs	ENSMUSG00000026615	ENSMUST00000046514	chr1:185378775-185399339	4
Med12l	ENSMUSG00000056476	ENSMUST00000040325	chr3:59068242-59093695	4
Mfsd1	ENSMUSG00000027775	ENSMUST00000029344	chr3:67596594-67598125	4
Pds5b	ENSMUSG00000034021	ENSMUST00000016569	chr5:150761019-150796670	4
9630033F20Rik	ENSMUSG00000038028	ENSMUST00000039913	chr6:127089193-127089303	4
C2cd5	ENSMUSG00000030279	ENSMUST00000087485	chr6:143017883-143039009	4
Ppfibp2	ENSMUSG00000036528	ENSMUST00000040056	chr7:107637214-107708872	4
Pik3c2a	ENSMUSG00000030660	ENSMUST00000170430	chr7:116348120-116358728	4
Atrx	ENSMUSG00000031229	ENSMUST00000113573	chrX:105851965-105856618	4
Hprt	ENSMUSG00000025630	ENSMUST00000026723	chrX:52999091-53008718	4
Dmd	ENSMUSG00000045103	ENSMUST00000114000	chrX:83904948-83927997	4
Eya1	ENSMUSG00000025932	ENSMUST00000027066	chr1:14252428-14283198	4
Abi1	ENSMUSG00000058835	ENSMUST00000078977	chr2:22994523-22994690	4
Acvr2a	ENSMUSG00000052155	ENSMUST00000063886	chr2:48870289-48873473	4
Anapc7	ENSMUSG00000029466	ENSMUST00000031422	chr5:122428131-122441440	4
Orc5	ENSMUSG00000029012	ENSMUST00000030872	chr5:22516704-22516814	4
Atp2b1	ENSMUSG00000019943	ENSMUST00000020107	chr10:98986891-98996982	4
Brip1	ENSMUSG00000034329	ENSMUST00000044423	chr11:86074279-86192988	4
Smc3	ENSMUSG00000024974	ENSMUST00000025930	chr19:53621731-53625162	4
Faf1	ENSMUSG00000010517	ENSMUST00000102724	chr4:109861809-109925962	4
Lrguk	ENSMUSG00000056215	ENSMUST00000070189	chr6:34062351-34095619	4
Ofd1	ENSMUSG00000040586	ENSMUST00000049501	chrX:166403542-166415095	4
Ascc1	ENSMUSG00000044475	ENSMUST00000050516	chr10:60004795-60064408	4
Usp34	ENSMUSG00000056342	ENSMUST00000137823	chr11:23320661-23349343	4
Ncor1	ENSMUSG00000018501	ENSMUST00000018645	chr11:62369294-62401267	4
Asap1	ENSMUSG00000022377	ENSMUST00000023008	chr15:64149606-64191629	4
Smc5	ENSMUSG00000024943	ENSMUST00000087556	chr19:23228915-23257649	4
Cntn4	ENSMUSG00000064293	ENSMUST00000079416	chr6:106523504-106523640	4
Erc1	ENSMUSG00000030172	ENSMUST00000032279	chr6:119722173-119773901	4
Tdrd12	ENSMUSG00000030491	ENSMUST00000032701	chr7:35508776-35524074	4
Utp20	ENSMUSG00000004356	ENSMUST00000004470	chr10:88760870-88767592	4
Brip1	ENSMUSG00000034329	ENSMUST00000044423	chr11:86135259-86148557	4
Exoc2	ENSMUSG00000021357	ENSMUST00000021785	chr13:30871119-30911250	4
Gbf1	ENSMUSG00000025224	ENSMUST00000026254	chr19:46262434-46268861	4
Macf1	ENSMUSG00000028649	ENSMUST00000082108	chr4:123438467-123450124	4
Itpr2	ENSMUSG00000030287	ENSMUST00000053273	chr6:146144109-146180355	4
Hells	ENSMUSG00000025001	ENSMUST00000025965	chr19:38951835-38964693	4
Polr3b	ENSMUSG00000034453	ENSMUST00000077175	chr10:84628250-84639850	4
Fam53b	ENSMUSG00000030956	ENSMUST00000065371	chr7:132759389-132779385	4
Coil	ENSMUSG00000033983	ENSMUST00000036649	chr11:88981069-88982650	4
Fam172a	ENSMUSG00000064138	ENSMUST00000091459	chr13:77902654-77952104	4
Fancm	ENSMUSG00000055884	ENSMUST00000058889	chr12:65113774-65122090	4
Glyr1	ENSMUSG00000022536	ENSMUST00000023189	chr16:5021338-5037057	4
Chd1	ENSMUSG00000023852	ENSMUST00000024627	chr17:15747768-15749521	4
Canx	ENSMUSG00000020368	ENSMUST00000020637	chr11:50304326-50310867	4
Kat6b	ENSMUSG00000021767	ENSMUST00000069648	chr14:21609754-21637640	4
Pop1	ENSMUSG00000022325	ENSMUST00000052290	chr15:34499289-34508207	4
Atad2	ENSMUSG00000022360	ENSMUST00000038194	chr15:58109948-58122602	4
Ccdc18	ENSMUSG00000056531	ENSMUST00000047677	chr5:108171613-108197970	4
9330182L06Rik	ENSMUSG00000056004	ENSMUST00000069538	chr5:9417985-9447821	4
Akap13	ENSMUSG00000066406	ENSMUST00000147005	chr7:75614921-75704539	4
Ankrd32	ENSMUSG00000021597	ENSMUST00000151524	chr13:77090305-77106104	4
Wasl	ENSMUSG00000029684	ENSMUST00000031695	chr6:24619185-24637783	4
Ubn2	ENSMUSG00000038538	ENSMUST00000039127	chr6:38440455-38487150	4
Cul5	ENSMUSG00000032030	ENSMUST00000034529	chr9:53622782-53635065	4
Cdk11b	ENSMUSG00000029062	ENSMUST00000067081	chr4:155626774-155628823	4
Ezh2	ENSMUSG00000029687	ENSMUST00000114618	chr6:47576563-47577667	4
C230081A13Rik	ENSMUSG00000074305	ENSMUST00000061552	chr9:56227102-56241344	4
Ttll5	ENSMUSG00000012609	ENSMUST00000040179	chr12:85908793-86024342	4
Smchd1	ENSMUSG00000024054	ENSMUST00000127430	chr17:71361841-71448846	4
Osbpl6	ENSMUSG00000042359	ENSMUST00000077972	chr2:76523889-76524144	4
Nbea	ENSMUSG00000027799	ENSMUST00000029374	chr3:55983750-56002941	4
Klhl13	ENSMUSG00000036782	ENSMUST00000035973	chrX:23235226-23261573	4
Bptf	ENSMUSG00000040481	ENSMUST00000106762	chr11:107058634-107086897	4
Zswim6	ENSMUSG00000032846	ENSMUST00000105097	chr13:107738372-107748363	4
Itsn1	ENSMUSG00000022957	ENSMUST00000056482	chr16:91801527-91820819	4
Rnaseh2b	ENSMUSG00000021932	ENSMUST00000022499	chr14:62346568-62353637	3
Ppfibp2	ENSMUSG00000036528	ENSMUST00000040056	chr7:107697567-107708872	3
Psma7	ENSMUSG00000027566	ENSMUST00000029082	chr2:180038065-180039479	3
Mllt10	ENSMUSG00000026743	ENSMUST00000028076	chr2:18146777-18162886	3
Mta3	ENSMUSG00000055817	ENSMUST00000067826	chr17:83775582-83781976	3
Blm	ENSMUSG00000030528	ENSMUST00000081314	chr7:80458813-80481510	3
Rad50	ENSMUSG00000020380	ENSMUST00000020649	chr11:53668022-53699007	3
Lgals8	ENSMUSG00000057554	ENSMUST00000099820	chr13:12454735-12459316	3
Kdm4c	ENSMUSG00000028397	ENSMUST00000030102	chr4:74262809-74298634	3
Rock2	ENSMUSG00000020580	ENSMUST00000020904	chr12:16957226-16975558	3
Uri1	ENSMUSG00000030421	ENSMUST00000085513	chr7:37962466-37996721	3
Zfp827	ENSMUSG00000071064	ENSMUST00000098614	chr8:79118175-79136663	3
Ankhd1	ENSMUSG00000024483	ENSMUST00000155329	chr18:36581068-36594322	3
Nav3	ENSMUSG00000020181	ENSMUST00000032719	chr10:109841703-109903863	3
R3hdm2	ENSMUSG00000025404	ENSMUST00000077046	chr10:127390311-127476698	3
Kansl1	ENSMUSG00000018412	ENSMUST00000018556	chr11:104356684-104467752	3
Ranbp17	ENSMUSG00000040594	ENSMUST00000102815	chr11:33452444-33504828	3
Ncor1	ENSMUSG00000018501	ENSMUST00000018645	chr11:62381408-62391033	3
Gphn	ENSMUSG00000047454	ENSMUST00000052472	chr12:78454757-78504751	3
Arl15	ENSMUSG00000042348	ENSMUST00000091201	chr13:113967582-113967790	3
Nipbl	ENSMUSG00000022141	ENSMUST00000052965	chr15:8350204-8361878	3
Zc3h7a	ENSMUSG00000037965	ENSMUST00000037633	chr16:11147269-11153263	3
Prkdc	ENSMUSG00000022672	ENSMUST00000023352	chr16:15799867-15831338	3
Hira	ENSMUSG00000022702	ENSMUST00000004222	chr16:18894774-18899457	3
Tiam1	ENSMUSG00000002489	ENSMUST00000002588	chr16:89955936-89956107	3
Kcnh8	ENSMUSG00000035580	ENSMUST00000039366	chr17:52950330-52961875	3
Ypel5	ENSMUSG00000039770	ENSMUST00000045174	chr17:72846279-72846443	3
Ccdc178	ENSMUSG00000024306	ENSMUST00000025160	chr18:22097640-22150494	3
Dmxl1	ENSMUSG00000037416	ENSMUST00000041772	chr18:49877683-49880842	3
Tcea1	ENSMUSG00000033813	ENSMUST00000081551	chr1:4886744-4893563	3
Ccdc73	ENSMUSG00000045106	ENSMUST00000111114	chr2:104945417-104985108	3
Rabgap1	ENSMUSG00000035437	ENSMUST00000061179	chr2:37469377-37489833	3
Ccdc18	ENSMUSG00000056531	ENSMUST00000047677	chr5:108158525-108180891	3
Akap9	ENSMUSG00000040407	ENSMUST00000044492	chr5:3968580-4008549	3
Rfc1	ENSMUSG00000029191	ENSMUST00000031092	chr5:65295954-65311163	3
Ppfibp1	ENSMUSG00000016487	ENSMUST00000016631	chr6:146938906-146978249	3
Fam3c	ENSMUSG00000029672	ENSMUST00000081288	chr6:22318934-22322348	3
Zfp507	ENSMUSG00000044452	ENSMUST00000061586	chr7:35787718-35801528	3
Chd2	ENSMUSG00000078671	ENSMUST00000169922	chr7:73468456-73519708	3
Chd2	ENSMUSG00000078671	ENSMUST00000169922	chr7:73490479-73519708	3
Pcf11	ENSMUSG00000041328	ENSMUST00000119954	chr7:92663462-92663656	3
Dyx1c1	ENSMUSG00000092192	ENSMUST00000034734	chr9:72960582-72969185	3
Senp6	ENSMUSG00000034252	ENSMUST00000037484	chr9:80087430-80126452	3
Ddx42	ENSMUSG00000020705	ENSMUST00000021046	chr11:106236995-106241827	3
Xpo1	ENSMUSG00000020290	ENSMUST00000020538	chr11:23261835-23271205	3
Asxl2	ENSMUSG00000037486	ENSMUST00000144247	chr12:3442474-3476169	3
Syne2	ENSMUSG00000063450	ENSMUST00000044217	chr12:75981893-75994209	3
Thada	ENSMUSG00000024251	ENSMUST00000047524	chr17:84386511-84448039	3
Plcb1	ENSMUSG00000051177	ENSMUST00000070724	chr2:135359654-135370601	3
Mrc1	ENSMUSG00000026712	ENSMUST00000028045	chr2:14306464-14315400	3
Dido1	ENSMUSG00000038914	ENSMUST00000087517	chr2:180672283-180692048	3
Agps	ENSMUSG00000042410	ENSMUST00000047232	chr2:75857017-75894157	3
Eltd1	ENSMUSG00000039167	ENSMUST00000046977	chr3:151497827-151517807	3
Mier1	ENSMUSG00000028522	ENSMUST00000030247	chr4:103139358-103150628	3
Ubap2	ENSMUSG00000028433	ENSMUST00000030143	chr4:41218311-41235594	3
Cntln	ENSMUSG00000038070	ENSMUST00000047023	chr4:84956276-84979521	3
Mll3	ENSMUSG00000038056	ENSMUST00000045291	chr5:25344908-25352292	3
Sbf2	ENSMUSG00000038371	ENSMUST00000033058	chr7:110399296-110447127	3
Btbd10	ENSMUSG00000038187	ENSMUST00000047091	chr7:113322680-113332895	3
Mctp2	ENSMUSG00000032776	ENSMUST00000079323	chr7:72200346-72247170	3
Rab11fip1	ENSMUSG00000031488	ENSMUST00000033878	chr8:27150695-27156669	3
Wrn	ENSMUSG00000031583	ENSMUST00000033990	chr8:33292558-33324593	3
Ppp1r12a	ENSMUSG00000019907	ENSMUST00000070663	chr10:108240105-108274188	3
Lama2	ENSMUSG00000019899	ENSMUST00000092639	chr10:27118479-27190721	3
Hectd1	ENSMUSG00000035247	ENSMUST00000042052	chr12:51782482-51806596	3
Syne2	ENSMUSG00000063450	ENSMUST00000044217	chr12:75921115-75971913	3
Prkdc	ENSMUSG00000022672	ENSMUST00000023352	chr16:15799867-15816894	3
Myef2	ENSMUSG00000027201	ENSMUST00000067780	chr2:125100319-125116873	3
Mllt10	ENSMUSG00000026743	ENSMUST00000028076	chr2:18109782-18162886	3
Rabgap1	ENSMUSG00000035437	ENSMUST00000061179	chr2:37502868-37509078	3
Rad54b	ENSMUSG00000078773	ENSMUST00000070755	chr4:11593621-11612818	3
Focad	ENSMUSG00000038368	ENSMUST00000097992	chr4:88274098-88348893	3
Ccdc18	ENSMUSG00000056531	ENSMUST00000047677	chr5:108168009-108180891	3
Ccdc18	ENSMUSG00000056531	ENSMUST00000047677	chr5:108171613-108220898	3
Mll5	ENSMUSG00000029004	ENSMUST00000094962	chr5:23450152-23450336	3
Akap9	ENSMUSG00000040407	ENSMUST00000044492	chr5:4013850-4051310	3
Cenpc1	ENSMUSG00000029253	ENSMUST00000031170	chr5:86016202-86037913	3
Cnot6l	ENSMUSG00000034724	ENSMUST00000113005	chr5:96079933-96134132	3
Shq1	ENSMUSG00000035378	ENSMUST00000113312	chr6:100611736-100655371	3
Fam21	ENSMUSG00000024104	ENSMUST00000036759	chr6:116217750-116248158	3
Kdm5a	ENSMUSG00000030180	ENSMUST00000005108	chr6:120408245-120419561	3
Ano2	ENSMUSG00000038115	ENSMUST00000160496	chr6:125863423-125880753	3
Ccdc91	ENSMUSG00000030301	ENSMUST00000032441	chr6:147507784-147606995	3
Ccdc79	ENSMUSG00000052616	ENSMUST00000064576	chr8:104472686-104495362	3
Acat1	ENSMUSG00000032047	ENSMUST00000034547	chr9:53594406-53594789	3
Dync2h1	ENSMUSG00000047193	ENSMUST00000048417	chr9:7001341-7052647	3
Dmd	ENSMUSG00000045103	ENSMUST00000114000	chrX:83922467-83924989	3
Ophn1	ENSMUSG00000031214	ENSMUST00000033560	chrX:98695999-98726115	3
Obscn	ENSMUSG00000061462	ENSMUST00000020732	chr11:59129570-59129845	3
Ttn	ENSMUSG00000051747	ENSMUST00000099981	chr2:76827692-76828763	3
Ttn	ENSMUSG00000051747	ENSMUST00000099981	chr2:76829844-76830105	3
Tbck	ENSMUSG00000028030	ENSMUST00000029664	chr3:132705513-132774596	3
Dnajc2	ENSMUSG00000029014	ENSMUST00000030771	chr5:21766556-21783237	3
Micu1	ENSMUSG00000020111	ENSMUST00000020311	chr10:59727957-59750547	3
Mllt10	ENSMUSG00000026743	ENSMUST00000028076	chr2:18146777-18171075	3
Gon4l	ENSMUSG00000054199	ENSMUST00000107498	chr3:88836990-88855865	3
Oxsr1	ENSMUSG00000036737	ENSMUST00000040853	chr9:119254763-119254885	3
Pet2	ENSMUSG00000035395	ENSMUST00000113959	chrX:89407551-89408229	3
Slmap	ENSMUSG00000021870	ENSMUST00000038522	chr14:26459410-26473971	3
Ttn	ENSMUSG00000051747	ENSMUST00000099981	chr2:76830784-76831056	3
Cmpk1	ENSMUSG00000028719	ENSMUST00000030491	chr4:114963065-114965035	3
Pclo	ENSMUSG00000061601	ENSMUST00000030691	chr5:14712417-14723324	3
Ubtf	ENSMUSG00000020923	ENSMUST00000107117	chr11:102307079-102316473	3
Nf2	ENSMUSG00000009073	ENSMUST00000053079	chr11:4782187-4820493	3
Mbtd1	ENSMUSG00000059474	ENSMUST00000063718	chr11:93921367-93933958	3
Rbm25	ENSMUSG00000010608	ENSMUST00000048155	chr12:83668092-83672884	3
Swt1	ENSMUSG00000052748	ENSMUST00000064771	chr1:151379383-151423605	3
Prpf40a	ENSMUSG00000061136	ENSMUST00000076313	chr2:53160776-53160886	3
Wasl	ENSMUSG00000029684	ENSMUST00000031695	chr6:24625054-24637783	3
Ezh2	ENSMUSG00000029687	ENSMUST00000081721	chr6:47576536-47577667	3
Ddx10	ENSMUSG00000053289	ENSMUST00000065630	chr9:53117153-53213337	3
Atrx	ENSMUSG00000031229	ENSMUST00000113573	chrX:105867851-105890972	3
Cdk12	ENSMUSG00000003119	ENSMUST00000003203	chr11:98219074-98231085	3
Gphn	ENSMUSG00000047454	ENSMUST00000052472	chr12:78492038-78669888	3
Ptprg	ENSMUSG00000021745	ENSMUST00000022264	chr14:12215862-12216008	3
Ift88	ENSMUSG00000040040	ENSMUST00000122063	chr14:57434795-57496279	3
Spats2	ENSMUSG00000051934	ENSMUST00000063517	chr15:99167080-99186094	3
Serpine2	ENSMUSG00000026249	ENSMUST00000027467	chr1:79799468-79821557	3
Cenpe	ENSMUSG00000045328	ENSMUST00000062893	chr3:135230048-135237817	3
Cenpe	ENSMUSG00000045328	ENSMUST00000062893	chr3:135232897-135237817	3
Ube2k	ENSMUSG00000029203	ENSMUST00000122141	chr5:65565989-65581468	3
Nup98	ENSMUSG00000063550	ENSMUST00000070165	chr7:102145557-102176405	3
Npat	ENSMUSG00000033054	ENSMUST00000035850	chr9:53545168-53567024	3
Scml2	ENSMUSG00000000037	ENSMUST00000019101	chrX:161171490-161209683	3
Katna1	ENSMUSG00000019794	ENSMUST00000019929	chr10:7738723-7741565	3
Atad2b	ENSMUSG00000052812	ENSMUST00000045664	chr12:4961218-5018142	3
Ints6	ENSMUSG00000035161	ENSMUST00000053959	chr14:62693532-62716482	3
Myh15	ENSMUSG00000092009	ENSMUST00000168680	chr16:49131965-49145432	3
Loxhd1	ENSMUSG00000032818	ENSMUST00000035501	chr18:77339442-77342063	3
Cdc42bpa	ENSMUSG00000026490	ENSMUST00000097450	chr1:180093944-180117743	3
Dpyd	ENSMUSG00000033308	ENSMUST00000039177	chr3:118797348-118811267	3
Ash1l	ENSMUSG00000028053	ENSMUST00000090933	chr3:89001773-89026506	3
Naf1	ENSMUSG00000014907	ENSMUST00000118009	chr8:66864538-66887875	3
D19Bwg1357e	ENSMUSG00000041360	ENSMUST00000076219	chr19:27394238-27412262	3
Atp6v0a4	ENSMUSG00000038600	ENSMUST00000040259	chr6:38078746-38078958	3
Atrx	ENSMUSG00000031229	ENSMUST00000113573	chrX:105826101-105836427	3
Parp8	ENSMUSG00000021725	ENSMUST00000022239	chr13:116893000-117025277	3
Mpp7	ENSMUSG00000057440	ENSMUST00000115869	chr18:7403186-7444105	3
Mtor	ENSMUSG00000028991	ENSMUST00000103221	chr4:148511771-148514965	3
Vps35	ENSMUSG00000031696	ENSMUST00000034131	chr8:85281841-85294957	3
Ctdp1	ENSMUSG00000033323	ENSMUST00000036229	chr18:80420443-80420630	3
Rnf2	ENSMUSG00000026484	ENSMUST00000076110	chr1:151473072-151478625	3
Larp1b	ENSMUSG00000037814	ENSMUST00000048490	chr3:40961608-40976675	3
Tgs1	ENSMUSG00000028233	ENSMUST00000052712	chr4:3589147-3605901	3
Tmtc2	ENSMUSG00000036019	ENSMUST00000061506	chr10:105303594-105413787	3
Ddx46	ENSMUSG00000021500	ENSMUST00000099479	chr13:55666187-55676914	3
Lrpprc	ENSMUSG00000024120	ENSMUST00000112308	chr17:84722697-84740668	3
Vps13a	ENSMUSG00000046230	ENSMUST00000068156	chr19:16651419-16668701	3
Vps13a	ENSMUSG00000046230	ENSMUST00000068156	chr19:16691747-16715127	3
2410127L17Rik	ENSMUSG00000024726	ENSMUST00000025632	chr19:18677688-18693762	3
Nucks1	ENSMUSG00000026434	ENSMUST00000062264	chr1:131919005-131924641	3
Ino80	ENSMUSG00000034154	ENSMUST00000049920	chr2:119379563-119383508	3
Rsu1	ENSMUSG00000026727	ENSMUST00000028059	chr2:13216770-13217271	3
Esf1	ENSMUSG00000045624	ENSMUST00000046030	chr2:140124928-140148914	3
Wwp1	ENSMUSG00000041058	ENSMUST00000108246	chr4:19659563-19687886	3
Ccdc171	ENSMUSG00000052407	ENSMUST00000053414	chr4:83635640-83696436	3
Rsbn1l	ENSMUSG00000039968	ENSMUST00000036489	chr5:20896793-20927730	3
Fip1l1	ENSMUSG00000029227	ENSMUST00000080164	chr5:74536801-74557149	3
Ccdc15	ENSMUSG00000034303	ENSMUST00000037275	chr9:37302880-37304405	3
Dmd	ENSMUSG00000045103	ENSMUST00000114000	chrX:83964669-83964841	3
Zfc3h1	ENSMUSG00000034163	ENSMUST00000036044	chr10:115400715-115401832	3
Ascc3	ENSMUSG00000038774	ENSMUST00000035606	chr10:50637908-50650711	3
Dhx29	ENSMUSG00000042426	ENSMUST00000038574	chr13:112932507-112945193	3
Eml4	ENSMUSG00000032624	ENSMUST00000096766	chr17:83410026-83428248	3
Eif3a	ENSMUSG00000024991	ENSMUST00000025955	chr19:60764032-60778147	3
Ubxn4	ENSMUSG00000026353	ENSMUST00000027592	chr1:128258832-128260888	3
Ccdc18	ENSMUSG00000056531	ENSMUST00000047677	chr5:108135422-108173861	3
Ptpn12	ENSMUSG00000028771	ENSMUST00000030556	chr5:20997783-21029884	3
Cadps2	ENSMUSG00000017978	ENSMUST00000018122	chr6:23344207-23496897	3
Uri1	ENSMUSG00000030421	ENSMUST00000085513	chr7:37965231-37982948	3
Prmt3	ENSMUSG00000030505	ENSMUST00000032715	chr7:49791973-49806626	3
Stag1	ENSMUSG00000037286	ENSMUST00000041418	chr9:100705153-100786696	3
Tab2	ENSMUSG00000015755	ENSMUST00000146444	chr10:7924685-7924872	3
Hsp90b1	ENSMUSG00000020048	ENSMUST00000020238	chr10:86693377-86703601	3
Cdc27	ENSMUSG00000020687	ENSMUST00000093923	chr11:104508347-104528732	3
Taok1	ENSMUSG00000017291	ENSMUST00000058496	chr11:77545289-77585494	3
Sipa1l1	ENSMUSG00000042700	ENSMUST00000053969	chr12:82340662-82342499	3
Ttll5	ENSMUSG00000012609	ENSMUST00000040179	chr12:85863564-86012862	3
Rasa1	ENSMUSG00000021549	ENSMUST00000109552	chr13:85223458-85238217	3
Son	ENSMUSG00000022961	ENSMUST00000114037	chr16:91651630-91671465	3
Mta3	ENSMUSG00000055817	ENSMUST00000067826	chr17:83784277-83791801	3
Adss	ENSMUSG00000015961	ENSMUST00000016105	chr1:177767655-177776879	3
Casc5	ENSMUSG00000027326	ENSMUST00000028802	chr2:119057281-119072619	3
Myef2	ENSMUSG00000027201	ENSMUST00000152367	chr2:125088863-125116873	3
Top1	ENSMUSG00000070544	ENSMUST00000109468	chr2:160670100-160684503	3
Brca2	ENSMUSG00000041147	ENSMUST00000044620	chr5:150557101-150560196	3
Tmf1	ENSMUSG00000030059	ENSMUST00000095664	chr6:97158046-97176968	3
Nae1	ENSMUSG00000031878	ENSMUST00000034349	chr8:104516129-104524444	3
Rspry1	ENSMUSG00000050079	ENSMUST00000060389	chr8:94622834-94650347	3
Epb4.1l2	ENSMUSG00000019978	ENSMUST00000053748	chr10:25501824-25513081	3
Ascc3	ENSMUSG00000038774	ENSMUST00000035606	chr10:50604751-50650711	3
Ncor1	ENSMUSG00000018501	ENSMUST00000101067	chr11:62378497-62391033	3
Cdk12	ENSMUSG00000003119	ENSMUST00000107538	chr11:98219074-98245669	3
D14Abb1e	ENSMUSG00000040651	ENSMUST00000022450	chr14:27446385-27466311	3
Zc3h13	ENSMUSG00000022000	ENSMUST00000022577	chr14:75308909-75316078	3
Naa16	ENSMUSG00000022020	ENSMUST00000022597	chr14:79339534-79377521	3
Pak2	ENSMUSG00000022781	ENSMUST00000023467	chr16:32031584-32052383	3
Fbxo11	ENSMUSG00000005371	ENSMUST00000005504	chr17:87993147-88009121	3
Vps13a	ENSMUSG00000046230	ENSMUST00000068156	chr19:16749526-16762191	3
Arpc2	ENSMUSG00000006304	ENSMUST00000113820	chr1:74236818-74264453	3
Atf2	ENSMUSG00000027104	ENSMUST00000055833	chr2:73828472-73863238	3
Smc4	ENSMUSG00000034349	ENSMUST00000042901	chr3:69024165-69027898	3
Evi5	ENSMUSG00000011831	ENSMUST00000112642	chr5:107764676-107842300	3
Ezh2	ENSMUSG00000029687	ENSMUST00000081721	chr6:47540677-47576664	3
Ezh2	ENSMUSG00000029687	ENSMUST00000081721	chr6:47547345-47577667	3
Gtf2h1	ENSMUSG00000006599	ENSMUST00000006774	chr7:46801672-46805123	3
Wrn	ENSMUSG00000031583	ENSMUST00000033990	chr8:33280772-33324593	3
Atrx	ENSMUSG00000031229	ENSMUST00000113573	chrX:105884307-105899993	3
Ppp1r12a	ENSMUSG00000019907	ENSMUST00000070663	chr10:108214388-108243130	3
Ccdc41	ENSMUSG00000020024	ENSMUST00000020212	chr10:94737773-94771074	3
Abca13	ENSMUSG00000004668	ENSMUST00000042740	chr11:9345940-9542173	3
Spag9	ENSMUSG00000020859	ENSMUST00000041956	chr11:94013623-94048558	3
Dnahc11	ENSMUSG00000018581	ENSMUST00000084806	chr12:117886672-118027579	3
Ttc6	ENSMUSG00000046782	ENSMUST00000172939	chr12:57616290-57677266	3
Ppwd1	ENSMUSG00000021713	ENSMUST00000022226	chr13:104213526-104225452	3
Cdk13	ENSMUSG00000041297	ENSMUST00000042365	chr13:17738917-17766606	3
Ankra2	ENSMUSG00000021661	ENSMUST00000022164	chr13:98266151-98272852	3
[truncated: 892 more rows]

## Sheet: circRNA in HEK293T cells
Refseq gene ID	Ensembl gene ID	Ensembl transcript ID	position	reads number
MAN1A2	ENSG00000198162	ENST00000356554	chr1:117944808-117948267	93
MAN1A2	ENSG00000198162	ENST00000356554	chr1:117944808-117963271	85
RNF169	ENSG00000166439	ENST00000299563	chr11:74500671-74528759	71
CC2D2A	ENSG00000048342	ENST00000389652	chr4:15597708-15601329	58
NEIL3	ENSG00000109674	ENST00000264596	chr4:178274462-178281831	51
CHD2	ENSG00000173575	ENST00000394196	chr15:93540187-93541851	50
RSRC1	ENSG00000174891	ENST00000295930	chr3:157839892-157841780	49
PHF14	ENSG00000106443	ENST00000403050	chr7:11021999-11030474	45
FARSA	ENSG00000179115	ENST00000314606	chr19:13039156-13039661	39
MIER1	ENSG00000198160	ENST00000355356	chr1:67423742-67428843	38
CCDC66	ENSG00000180376	ENST00000326595	chr3:56626998-56628056	38
CDYL	ENSG00000153046	ENST00000328908	chr6:4891947-4892613	36
GFPT1	ENSG00000198380	ENST00000357308	chr2:69581621-69601245	34
ACADM	ENSG00000117054	ENST00000370834	chr1:76194086-76216231	31
MSH3	ENSG00000113318	ENST00000265081	chr5:80063752-80150135	27
MAN1A2	ENSG00000198162	ENST00000356554	chr1:117944808-118009049	26
CCDC66	ENSG00000180376	ENST00000326595	chr3:56600622-56601081	25
EHBP1	ENSG00000115504	ENST00000263991	chr2:63206323-63223901	24
PTK2	ENSG00000169398	ENST00000340930	chr8:141889570-141900868	24
MAN1A2	ENSG00000198162	ENST00000356554	chr1:117944808-117984947	23
MPP6	ENSG00000105926	ENST00000222644	chr7:24663285-24720139	23
ACAP2	ENSG00000114331	ENST00000326793	chr3:195012435-195029566	22
SRPK2	ENSG00000135250	ENST00000357311	chr7:104782455-104783777	22
WAC	ENSG00000095787	ENST00000347934	chr10:28824491-28879761	21
TJP1	ENSG00000104067	ENST00000346128	chr15:30053342-30065560	21
FNBP4	ENSG00000109920	ENST00000263773	chr11:47765505-47772842	19
KPNA5	ENSG00000196911	ENST00000356348	chr6:117010483-117013555	18
HPS5	ENSG00000110756	ENST00000349215	chr11:18312989-18314523	18
FAT1	ENSG00000083857	ENST00000441802	chr4:187627717-187630999	16
ZC3H13	ENSG00000123200	ENST00000282007	chr13:46577274-46619651	16
EDC3	ENSG00000179151	ENST00000315127	chr15:74963796-74967483	16
CENPE	ENSG00000138778	ENST00000265148	chr4:104029960-104054053	14
CHD7	ENSG00000171316	ENST00000423902	chr8:61693559-61720831	14
KIF5B	ENSG00000170759	ENST00000302418	chr10:32323618-32326535	14
CCAR1	ENSG00000060339	ENST00000265872	chr10:70530963-70532856	14
NEMF	ENSG00000165525	ENST00000298310	chr14:50292585-50298079	14
TJP1	ENSG00000104067	ENST00000346128	chr15:30064267-30092905	14
ZMYM4	ENSG00000146463	ENST00000314607	chr1:35824526-35827390	13
EVI5	ENSG00000067208	ENST00000370331	chr1:93070864-93101893	13
PPFIBP1	ENSG00000110841	ENST00000228425	chr12:27786295-27788048	13
EVI5	ENSG00000067208	ENST00000370331	chr1:93029199-93170301	12
BDP1	ENSG00000145734	ENST00000358731	chr5:70798426-70806978	12
KDM5A	ENSG00000073614	ENST00000382815	chr12:418969-419130	12
CSPP1	ENSG00000104218	ENST00000262210	chr8:68062018-68076743	11
ANKRD26	ENSG00000107890	ENST00000376070	chr10:27326115-27337908	11
EIF5B	ENSG00000158417	ENST00000289371	chr2:99976699-99988193	10
BDP1	ENSG00000145734	ENST00000358731	chr5:70798426-70808255	10
ANKRD32	ENSG00000133302	ENST00000265140	chr5:93964516-94006713	10
TJP1	ENSG00000104067	ENST00000346128	chr15:30053342-30092905	10
BPTF	ENSG00000171634	ENST00000335221	chr17:65941525-65972074	10
CCAR1	ENSG00000060339	ENST00000265872	chr10:70482212-70532856	9
ATF6	ENSG00000118217	ENST00000367942	chr1:161771842-161790951	8
DNAH14	ENSG00000185842	ENST00000366849	chr1:225140372-225161855	8
CCDC88A	ENSG00000115355	ENST00000263630	chr2:55559702-55563954	8
SEC62	ENSG00000008952	ENST00000337002	chr3:169694734-169703653	8
CSPP1	ENSG00000104218	ENST00000262210	chr8:68066259-68071372	8
UGGT2	ENSG00000102595	ENST00000376747	chr13:96577934-96651561	8
BAZ1A	ENSG00000198604	ENST00000358716	chr14:35269430-35272194	8
NSRP1	ENSG00000126653	ENST00000247026	chr17:28505089-28508034	8
ITSN1	ENSG00000205726	ENST00000379960	chr21:35138179-35144627	8
SMC4	ENSG00000113810	ENST00000344722	chr3:160131261-160137331	7
RNF168	ENSG00000163961	ENST00000318037	chr3:196214270-196215554	7
KMT2E	ENSG00000005483	ENST00000257745	chr7:104714066-104719410	7
RAB11FIP1	ENSG00000156675	ENST00000287263	chr8:37727938-37735069	7
SPATA6	ENSG00000132122	ENST00000371843	chr1:48860939-48878823	6
ASXL2	ENSG00000143970	ENST00000435504	chr2:26022254-26029206	6
TSGA10	ENSG00000135951	ENST00000355053	chr2:99681402-99720581	6
NOL10	ENSG00000115761	ENST00000345985	chr2:10729169-10747437	5
GIGYF2	ENSG00000204120	ENST00000373563	chr2:233651860-233660931	5
SMARCC1	ENSG00000173473	ENST00000254480	chr3:47663697-47680270	5
ATG5	ENSG00000057663	ENST00000343245	chr6:106649847-106649964	5
UPF2	ENSG00000151461	ENST00000357604	chr10:12039671-12077440	5
DDX21	ENSG00000165732	ENST00000354185	chr10:70719562-70720005	5
RDX	ENSG00000137710	ENST00000343115	chr11:110118428-110124834	5
ZC3H13	ENSG00000123200	ENST00000242848	chr13:46577274-46594692	5
NEMF	ENSG00000165525	ENST00000298310	chr14:50255864-50262662	5
CHD2	ENSG00000173575	ENST00000394196	chr15:93467551-93499879	5
ATRX	ENSG00000085224	ENST00000373344	chrX:76907604-76920267	5
DNAH14	ENSG00000185842	ENST00000366849	chr1:225140372-225156576	4
SLC8A1	ENSG00000183023	ENST00000402441	chr2:40655613-40657444	4
ANKRD36C	ENSG00000174501	ENST00000295246	chr2:96561310-96566835	4
LARP1B	ENSG00000138709	ENST00000264584	chr4:128995615-128999117	4
MAN2A1	ENSG00000112893	ENST00000261483	chr5:109049221-109159538	4
MPP6	ENSG00000105926	ENST00000222644	chr7:24663285-24708279	4
BAZ1B	ENSG00000009954	ENST00000339594	chr7:72891198-72892899	4
AKAP9	ENSG00000127914	ENST00000356239	chr7:91621472-91714254	4
DNAJC2	ENSG00000105821	ENST00000249270	chr7:102962379-102963241	4
MTDH	ENSG00000147649	ENST00000336273	chr8:98725890-98731417	4
ARHGAP12	ENSG00000165322	ENST00000311380	chr10:32101635-32103289	4
LRRIQ1	ENSG00000133640	ENST00000393217	chr12:85449325-85450962	4
CEP290	ENSG00000198707	ENST00000309041	chr12:88482809-88533341	4
PSPC1	ENSG00000121390	ENST00000338910	chr13:20325411-20333558	4
TEX9	ENSG00000151575	ENST00000352903	chr15:56665639-56704634	4
TCF25	ENSG00000141002	ENST00000263346	chr16:89949759-89954125	4
USP48	ENSG00000090686	ENST00000308271	chr1:22041882-22056325	3
MAN1A2	ENSG00000198162	ENST00000356554	chr1:117944808-117957453	3
ANKRD36C	ENSG00000174501	ENST00000295246	chr2:96548050-96589437	3
ANKRD36C	ENSG00000174501	ENST00000295246	chr2:96564893-96574445	3
ANKRD36C	ENSG00000174501	ENST00000295246	chr2:96566926-96572451	3
ANKRD36C	ENSG00000174501	ENST00000419039	chr2:96564893-96568829	3
GOLGA4	ENSG00000144674	ENST00000356847	chr3:37356911-37396678	3
SEC62	ENSG00000008952	ENST00000337002	chr3:169694734-169706147	3
GPBP1	ENSG00000062194	ENST00000264779	chr5:56526673-56527148	3
JMY	ENSG00000152409	ENST00000396137	chr5:78573733-78602284	3
DDX46	ENSG00000145833	ENST00000354283	chr5:134099594-134117776	3
MPP6	ENSG00000105926	ENST00000222644	chr7:24681335-24708279	3
PSD3	ENSG00000156011	ENST00000286485	chr8:18490123-18513195	3
CHD7	ENSG00000171316	ENST00000423902	chr8:61693559-61714152	3
ANKRD26	ENSG00000107890	ENST00000376070	chr10:27311487-27337908	3
KIF5B	ENSG00000170759	ENST00000302418	chr10:32320001-32324922	3
KIF20B	ENSG00000138182	ENST00000260753	chr10:91511103-91522592	3
RSF1	ENSG00000048649	ENST00000308488	chr11:77409532-77413540	3
COCH	ENSG00000100473	ENST00000216361	chr14:31346778-31349940	3
ARHGAP5	ENSG00000100852	ENST00000345122	chr14:32559708-32586493	3
HDGFRP3	ENSG00000166503	ENST00000299633	chr15:83819967-83832827	3
BPTF	ENSG00000171634	ENST00000306378	chr17:65905698-65936772	3
VAPB	ENSG00000124164	ENST00000475243	chr20:57014001-57016139	3
ODF2L	ENSG00000122417	ENST00000294678	chr1:86818542-86850484	2
NBPF20	ENSG00000203832	ENST00000369202	chr1:148276556-148309348	2
NBPF20	ENSG00000203832	ENST00000369188	chr1:148337318-148342542	2
ANKRD36C	ENSG00000174501	ENST00000295246	chr2:96561147-96591295	2
ANKRD36C	ENSG00000174501	ENST00000295246	chr2:96561147-96580051	2
ANKRD36C	ENSG00000174501	ENST00000295246	chr2:96561310-96578064	2
ANKRD36C	ENSG00000174501	ENST00000295246	chr2:96566926-96578064	2
ANKRD36C	ENSG00000174501	ENST00000295246	chr2:96559444-96564965	2
ANKRD36	ENSG00000135976	ENST00000420699	chr2:97845475-97845670	2
ANKRD36	ENSG00000135976	ENST00000420699	chr2:97808377-97855027	2
RNF168	ENSG00000163961	ENST00000318037	chr3:196210641-196215554	2
POLR3G	ENSG00000113356	ENST00000399107	chr5:89791494-89802491	2
DEK	ENSG00000124795	ENST00000397239	chr6:18236683-18258636	2
AKAP7	ENSG00000118507	ENST00000431975	chr6:131466425-131490413	2
PEX3	ENSG00000034693	ENST00000367591	chr6:143780222-143792748	2
MLLT4	ENSG00000130396	ENST00000344191	chr6:168265231-168325771	2
BAZ1B	ENSG00000009954	ENST00000339594	chr7:72873866-72884813	2
TCEA1	ENSG00000187735	ENST00000521604	chr8:54891585-54923052	2
NDUFAF6	ENSG00000156170	ENST00000286687	chr8:96044223-96047804	2
MTDH	ENSG00000147649	ENST00000336273	chr8:98703180-98731417	2
DSCC1	ENSG00000136982	ENST00000313655	chr8:120850499-120862756	2
STX2	ENSG00000111450	ENST00000261653	chr12:131293176-131311812	2
TMCO3	ENSG00000150403	ENST00000375391	chr13:114149817-114157903	2
CNTD1	ENSG00000176563	ENST00000585355	chr17:40956243-40957902	2
NUDC	ENSG00000090273	ENST00000321265	chr1:27269151-27269556	1
CCDC18	ENSG00000122483	ENST00000334652	chr1:93687166-93730458	1
NBPF8	ENSG00000162825	ENST00000369365	chr1:144203299-144213778	1
NBPF8	ENSG00000162825	ENST00000369365	chr1:144171501-144199453	1
NBPF8	ENSG00000162825	ENST00000369365	chr1:144162001-144207410	1
NBPF8	ENSG00000162825	ENST00000369365	chr1:144186715-144208233	1
NBPF8	ENSG00000162825	ENST00000369365	chr1:144200993-144203471	1
NBPF8	ENSG00000162825	ENST00000356801	chr1:144190582-144210593	1
NBPF8	ENSG00000162825	ENST00000369365	chr1:144174692-144175687	1
NBPF8	ENSG00000162825	ENST00000369365	chr1:144173100-144188403	1
NBPF8	ENSG00000162825	ENST00000369365	chr1:144164519-144197148	1
NBPF8	ENSG00000162825	ENST00000356801	chr1:144196976-144204294	1
NBPF8	ENSG00000162825	ENST00000369365	chr1:144177173-144201877	1
NBPF8	ENSG00000162825	ENST00000369365	chr1:144165171-144210593	1
NBPF8	ENSG00000162825	ENST00000369365	chr1:144160415-144197919	1
NBPF8	ENSG00000162825	ENST00000369365	chr1:144166761-144207410	1
NBPF8	ENSG00000162825	ENST00000369365	chr1:144184252-144194693	1
NBPF8	ENSG00000162825	ENST00000369365	chr1:144219236-144220179	1
NBPF8	ENSG00000162825	ENST00000356801	chr1:144186715-144203471	1
NBPF8	ENSG00000162825	ENST00000369365	chr1:144175579-144176463	1
NBPF8	ENSG00000162825	ENST00000369365	chr1:144178762-144201877	1
NBPF10	ENSG00000163386	ENST00000342960	chr1:145349563-145358412	1
NBPF10	ENSG00000163386	ENST00000342960	chr1:145341001-145365459	1
NBPF10	ENSG00000163386	ENST00000342960	chr1:145317406-145360727	1
NBPF10	ENSG00000163386	ENST00000342960	chr1:145343241-145361500	1
NBPF10	ENSG00000163386	ENST00000342960	chr1:145332223-145355238	1
NBPF10	ENSG00000163386	ENST00000342960	chr1:145324348-145347306	1
NBPF10	ENSG00000163386	ENST00000342960	chr1:145330683-145367822	1
NBPF10	ENSG00000163386	ENST00000342960	chr1:145320511-145363851	1
NBPF10	ENSG00000163386	ENST00000342960	chr1:145353572-145363851	1
NBPF10	ENSG00000163386	ENST00000342960	chr1:145346373-145366230	1
NBPF10	ENSG00000163386	ENST00000342960	chr1:145338517-145342582	1
NBPF10	ENSG00000163386	ENST00000342960	chr1:145333105-145366999	1
NBPF10	ENSG00000163386	ENST00000342960	chr1:145355837-145361500	1
NBPF10	ENSG00000163386	ENST00000342960	chr1:145293371-145298366	1
NBPF10	ENSG00000163386	ENST00000342960	chr1:145365287-145366230	1
NBPF10	ENSG00000163386	ENST00000342960	chr1:145325952-145353680	1
NBPF10	ENSG00000163386	ENST00000342960	chr1:145345725-145359187	1
NBPF10	ENSG00000163386	ENST00000342960	chr1:145317406-145354467	1
NBPF10	ENSG00000163386	ENST00000342960	chr1:145335389-145339512	1
NBPF10	ENSG00000163386	ENST00000342960	chr1:145347965-145353680	1
NBPF12	ENSG00000186275	ENST00000442909	chr1:146430441-146434486	1
NBPF12	ENSG00000186275	ENST00000442909	chr1:146439079-146462062	1
NBPF12	ENSG00000186275	ENST00000442909	chr1:146447726-146451771	1
NBPF12	ENSG00000186275	ENST00000442909	chr1:146440619-146444626	1
NBPF14	ENSG00000122497	ENST00000310701	chr1:148010113-148015797	1
NBPF14	ENSG00000122497	ENST00000310701	chr1:148005403-148011056	1
NBPF20	ENSG00000203832	ENST00000369202	chr1:148263081-148300551	1
NBPF20	ENSG00000203832	ENST00000369202	chr1:148265446-148277551	1
NBPF20	ENSG00000203832	ENST00000369202	chr1:148290102-148308456	1
NBPF20	ENSG00000203832	ENST00000369202	chr1:148286956-148319619	1
NBPF20	ENSG00000203832	ENST00000369202	chr1:148262258-148299814	1
NBPF20	ENSG00000203832	ENST00000369202	chr1:148258317-148291011	1
NBPF20	ENSG00000203832	ENST00000369202	chr1:148322687-148326848	1
NBPF20	ENSG00000203832	ENST00000369202	chr1:148254380-148315734	1
NBPF20	ENSG00000203832	ENST00000369202	chr1:148258317-148271900	1
NBPF20	ENSG00000203832	ENST00000369202	chr1:148258317-148295781	1
NBPF20	ENSG00000203832	ENST00000369202	chr1:148300443-148315734	1
NBPF20	ENSG00000203832	ENST00000369202	chr1:148288550-148297380	1
NBPF20	ENSG00000203832	ENST00000369202	chr1:148280570-148291011	1
NBPF20	ENSG00000203832	ENST00000369202	chr1:148262258-148315734	1
NBPF20	ENSG00000203832	ENST00000369202	chr1:148256693-148289382	1
NBPF20	ENSG00000203832	ENST00000369202	chr1:148306026-148314847	1
NBPF20	ENSG00000203832	ENST00000369202	chr1:148270218-148271161	1
NBPF20	ENSG00000203832	ENST00000369202	chr1:148290903-148304574	1
NBPF20	ENSG00000203832	ENST00000369202	chr1:148265446-148315734	1
NBPF20	ENSG00000203832	ENST00000369202	chr1:148270989-148313218	1
NBPF20	ENSG00000203832	ENST00000369202	chr1:148262258-148318882	1
NBPF20	ENSG00000203832	ENST00000369202	chr1:148270218-148290274	1
NBPF20	ENSG00000203832	ENST00000369202	chr1:148273448-148320506	1
NBPF20	ENSG00000203832	ENST00000369202	chr1:148280570-148283048	1
NBPF20	ENSG00000203832	ENST00000369202	chr1:148287789-148314110	1
NBPF20	ENSG00000203832	ENST00000369202	chr1:148279747-148323630	1
NBPF20	ENSG00000203832	ENST00000369202	chr1:148272615-148319619	1
NBPF20	ENSG00000203832	ENST00000369202	chr1:148319511-148328392	1
NBPF20	ENSG00000203832	ENST00000369202	chr1:148255141-148287840	1
NBPF20	ENSG00000203832	ENST00000369202	chr1:148260686-148283935	1
NBPF20	ENSG00000203832	ENST00000369202	chr1:148298090-148302140	1
NBPF20	ENSG00000203832	ENST00000369202	chr1:148270989-148276664	1
NBPF20	ENSG00000203832	ENST00000369202	chr1:148268676-148325254	1
NBPF20	ENSG00000203832	ENST00000369202	chr1:148264665-148268727	1
NBPF20	ENSG00000203832	ENST00000369202	chr1:148259144-148283935	1
NBPF20	ENSG00000203832	ENST00000369202	chr1:148288550-148292610	1
NBPF20	ENSG00000203832	ENST00000369202	chr1:148274209-148306910	1
NBPF20	ENSG00000203832	ENST00000369202	chr1:148307620-148311676	1
NBPF20	ENSG00000203832	ENST00000369202	chr1:148254380-148309348	1
NBPF20	ENSG00000203832	ENST00000369202	chr1:148297329-148318882	1
NBPF20	ENSG00000203832	ENST00000369202	chr1:148290903-148317326	1
NBPF20	ENSG00000203832	ENST00000369202	chr1:148282164-148292610	1
NBPF20	ENSG00000203832	ENST00000369202	chr1:148257494-148306198	1
NBPF20	ENSG00000203832	ENST00000369202	chr1:148298871-148309348	1
NBPF20	ENSG00000203832	ENST00000369202	chr1:148290102-148291011	1
NBPF20	ENSG00000203832	ENST00000369202	chr1:148252730-148310972	1
NBPF20	ENSG00000203832	ENST00000369202	chr1:148253553-148271900	1
NBPF20	ENSG00000203832	ENST00000369202	chr1:148293320-148314847	1
OBSCN	ENSG00000154358	ENST00000570156	chr1:228444352-228459922	1
OBSCN	ENSG00000154358	ENST00000359599	chr1:228456231-228459922	1
ARID4B	ENSG00000054267	ENST00000264183	chr1:235383108-235403766	1
ANKRD36C	ENSG00000174501	ENST00000456556	chr2:96587355-96628295	1
ANKRD36C	ENSG00000174501	ENST00000295246	chr2:96566763-96570700	1
ANKRD36C	ENSG00000174501	ENST00000456556	chr2:96624339-96626415	1
ANKRD36C	ENSG00000174501	ENST00000295246	chr2:96548217-96591172	1
ANKRD36C	ENSG00000174501	ENST00000295246	chr2:96559444-96576193	1
ANKRD36C	ENSG00000174501	ENST00000419039	chr2:96563018-96572570	1
ANKRD36C	ENSG00000174501	ENST00000295246	chr2:96578155-96581800	1
ANKRD36C	ENSG00000174501	ENST00000419039	chr2:96572542-96578064	1
ANKRD36C	ENSG00000174501	ENST00000295246	chr2:96559444-96570581	1
ANKRD36C	ENSG00000174501	ENST00000295246	chr2:96570672-96576193	1
ANKRD36C	ENSG00000174501	ENST00000295246	chr2:96576121-96581919	1
ANKRD36C	ENSG00000174501	ENST00000295246	chr2:96577992-96580051	1
ANKRD36C	ENSG00000174501	ENST00000295246	chr2:96570509-96574445	1
ANKRD36C	ENSG00000174501	ENST00000295246	chr2:96561310-96572451	1
ANKRD36C	ENSG00000174501	ENST00000295246	chr2:96565056-96576193	1
ANKRD36C	ENSG00000174501	ENST00000295246	chr2:96565056-96570581	1
ANKRD36C	ENSG00000174501	ENST00000456556	chr2:96557413-96628295	1
ANKRD36C	ENSG00000174501	ENST00000295246	chr2:96566763-96591295	1
ANKRD36	ENSG00000135976	ENST00000420699	chr2:97860582-97866099	1
ANKRD36	ENSG00000135976	ENST00000420699	chr2:97808377-97877478	1
ANKRD36	ENSG00000135976	ENST00000420699	chr2:97856715-97877478	1
ANKRD36	ENSG00000135976	ENST00000420699	chr2:97860463-97873743	1
ANKRD36	ENSG00000135976	ENST00000420699	chr2:97868058-97875446	1
PRPF40A	ENSG00000196504	ENST00000410080	chr2:153525651-153537850	1
ERBB4	ENSG00000178568	ENST00000342788	chr2:212483902-212495319	1
ALAS1	ENSG00000023330	ENST00000310271	chr3:52233237-52236750	1
PVRL3	ENSG00000177707	ENST00000493615	chr3:110830877-110866331	1
LARP1B	ENSG00000138709	ENST00000264584	chr4:128995615-129019485	1
NEK1	ENSG00000137601	ENST00000439128	chr4:170384394-170477246	1
CSNK1G3	ENSG00000151292	ENST00000345990	chr5:122881111-122893258	1
LARP1	ENSG00000155506	ENST00000336314	chr5:154169885-154183867	1
DEK	ENSG00000124795	ENST00000397239	chr6:18256592-18258636	1
AKAP12	ENSG00000131016	ENST00000253332	chr6:151669846-151674887	1
PHF14	ENSG00000106443	ENST00000403050	chr7:11021999-11022786	1
TYW1	ENSG00000198874	ENST00000359626	chr7:66489887-66548526	1
WDR60	ENSG00000126870	ENST00000407559	chr7:158672375-158698782	1
CHD7	ENSG00000171316	ENST00000423902	chr8:61653818-61693989	1
ZHX1	ENSG00000165156	ENST00000297857	chr8:124265562-124279626	1
UBAP2	ENSG00000137073	ENST00000360802	chr9:33986758-33998862	1
UBAP2	ENSG00000137073	ENST00000360802	chr9:33953283-33989124	1
DNAJC1	ENSG00000136770	ENST00000376980	chr10:22193451-22218070	1
AGAP6	ENSG00000204149	ENST00000412531	chr10:51749068-51751504	1
MGEA5	ENSG00000198408	ENST00000357797	chr10:103547121-103567658	1
ERC1	ENSG00000082805	ENST00000360905	chr12:1136914-1250953	1
ERC1	ENSG00000082805	ENST00000360905	chr12:1136914-1225199	1
PIBF1	ENSG00000083535	ENST00000326291	chr13:73409381-73505405	1
SCFD1	ENSG00000092108	ENST00000396629	chr14:31139462-31169464	1
BAZ1A	ENSG00000198604	ENST00000358716	chr14:35242778-35264971	1
BAZ1A	ENSG00000198604	ENST00000358716	chr14:35269430-35280242	1
SYNE2	ENSG00000054654	ENST00000344113	chr14:64465632-64489581	1
SLTM	ENSG00000137776	ENST00000249736	chr15:59204762-59209198	1
MYO9A	ENSG00000066933	ENST00000356056	chr15:72338065-72338975	1
UBE2Q2	ENSG00000140367	ENST00000267938	chr15:76152219-76165909	1
SCAPER	ENSG00000140386	ENST00000324767	chr15:76994099-77067458	1
RPS17L	ENSG00000182774	ENST00000330244	chr15:83207057-83207736	1
SPECC1	ENSG00000128487	ENST00000261503	chr17:20107646-20109225	1
C17orf80	ENSG00000141219	ENST00000255557	chr17:71231615-71239142	1
RBBP8	ENSG00000101773	ENST00000327155	chr18:20570900-20581692	1
PANK2	ENSG00000125779	ENST00000316562	chr20:3888573-3899443	1
SPECC1L	ENSG00000100014	ENST00000314328	chr22:24717256-24720395	1
POLA1	ENSG00000101868	ENST00000379059	chrX:24828015-24861794	1
ATRX	ENSG00000085224	ENST00000373344	chrX:76854880-76856033	1
