# Supplementary material for: Single-cell RNA-seq transcriptome analysis of linear and circular RNAs in mouse preimplantation embryos
Source: Genome Biol. 2015 Jul 23;16(1):148. doi: 10.1186/s13059-015-0706-1 (PMC4511241; doi:10.1186/s13059-015-0706-1)
Supplement: Additional file 5: — MicroRNA binding sites on the circRNAs. [file 13059_2015_706_MOESM5_ESM.xls]

## Sheet: Circ_miRNA_5
circRNA name	circRNA position	microRNA	seeds	count
chr1:10172834-10172984_chr1:10204808-10204909	chr1:10172834-10204909	miR-691	UUCCUGA	5
chr1:10172834-10172984_chr1:10216529-10216559	chr1:10172834-10216559	miR-691	UUCCUGA	5
chr1:105686949-105687020_chr1:105721268-105721415	chr1:105686949-105721415	miR-692	UCUCUUU	5
chr1:126014571-126014649_chr1:126024276-126028015	chr1:126014571-126028015	miR-3475-3p/miR-6972-5p	CUGGAGG	6
chr1:126014571-126014649_chr1:126102544-126102663	chr1:126014571-126102663	miR-3475-3p/miR-6972-5p	CUGGAGG	6
chr1:128151744-128151952_chr1:128186758-128186909	chr1:128151744-128186909	miR-6967-3p	CAUCUUU	5
chr1:128151744-128151952_chr1:128186758-128186909	chr1:128151744-128186909	miR-6946-3p	UUCUUCU	5
chr1:136273750-136273865_chr1:136282812-136282881	chr1:136273750-136282881	miR-6946-3p	UUCUUCU	5
chr1:136273750-136273865_chr1:136282812-136282881	chr1:136273750-136282881	miR-1903	CUUCUUC	6
chr1:143609370-143609511_chr1:143691275-143691327	chr1:143609370-143691327	miR-6946-3p	UUCUUCU	6
chr1:150406462-150406554_chr1:150428120-150428250	chr1:150406462-150428250	miR-103-1-5p/miR-103-2-5p/miR-107-5p	GCUUCUU	5
chr1:150406462-150406554_chr1:150428120-150428250	chr1:150406462-150428250	miR-1903	CUUCUUC	5
chr1:155922314-155922500_chr1:155962475-155962560	chr1:155922314-155962560	miR-6946-3p	UUCUUCU	5
chr1:162710283-162710829_chr1:162724704-162724869	chr1:162710283-162724869	miR-6344	UUUUCCU	5
chr1:174608382-174609952_chr1:174719845-174719937	chr1:174608382-174719937	miR-6930-5p	AGGGGGU	9
chr1:174608382-174609952_chr1:174719845-174719937	chr1:174608382-174719937	miR-92a-2-5p	GGUGGGG	6
chr1:174608382-174609952_chr1:174719845-174719937	chr1:174608382-174719937	miR-7030-5p/miR-7075-5p/miR-7076-5p	GGGGAGG	8
chr1:174608382-174609952_chr1:174719845-174719937	chr1:174608382-174719937	miR-5110/miR-7081-5p	GAGGAGG	30
chr1:174608382-174609952_chr1:174719845-174719937	chr1:174608382-174719937	miR-7033-5p	CUCCAGG	9
chr1:174608382-174609952_chr1:174719845-174719937	chr1:174608382-174719937	miR-6971-5p	GGGGGAG	7
chr1:174608382-174609952_chr1:174719845-174719937	chr1:174608382-174719937	miR-7086-5p	AGAGGAG	13
chr1:174608382-174609952_chr1:174719845-174719937	chr1:174608382-174719937	miR-509-5p	ACUCCAG	8
chr1:174608382-174609952_chr1:174719845-174719937	chr1:174608382-174719937	miR-7004-3p	CCACUCC	8
chr1:174608382-174609952_chr1:174719845-174719937	chr1:174608382-174719937	miR-6910-5p	GGGGGUA	9
chr1:174608382-174609952_chr1:174719845-174719937	chr1:174608382-174719937	miR-6916-5p/miR-6942-5p	AGGAGGA	15
chr1:174608382-174609952_chr1:174719845-174719937	chr1:174608382-174719937	miR-3110-3p	CACUCCA	7
chr1:176755166-176756983_chr1:176774434-176774910	chr1:176755166-176774910	miR-6400	UCUUGCU	5
chr1:178329868-178329939_chr1:178333887-178334026	chr1:178329868-178334026	miR-6946-3p	UUCUUCU	5
chr1:178329868-178329939_chr1:178333887-178334026	chr1:178329868-178334026	miR-1968-3p	CCACCUC	5
chr1:179999362-179999453_chr1:180117667-180117743	chr1:179999362-180117743	miR-6946-3p	UUCUUCU	6
chr1:179999362-179999453_chr1:180117667-180117743	chr1:179999362-180117743	miR-1903	CUUCUUC	6
chr1:180072345-180072511_chr1:180117667-180117743	chr1:180072345-180117743	miR-6946-3p	UUCUUCU	6
chr1:180072345-180072511_chr1:180117667-180117743	chr1:180072345-180117743	miR-1903	CUUCUUC	6
chr1:180072345-180072511_chr1:180151160-180151277	chr1:180072345-180151277	miR-6946-3p	UUCUUCU	6
chr1:180072345-180072511_chr1:180151160-180151277	chr1:180072345-180151277	miR-1903	CUUCUUC	8
chr1:180084372-180084505_chr1:180117667-180117743	chr1:180084372-180117743	miR-6946-3p	UUCUUCU	6
chr1:180084372-180084505_chr1:180117667-180117743	chr1:180084372-180117743	miR-1903	CUUCUUC	6
chr1:180093944-180094186_chr1:180114023-180114114	chr1:180093944-180114114	miR-6946-3p	UUCUUCU	5
chr1:180093944-180094186_chr1:180114023-180114114	chr1:180093944-180114114	miR-1903	CUUCUUC	6
chr1:180093944-180094186_chr1:180117667-180117743	chr1:180093944-180117743	miR-6946-3p	UUCUUCU	5
chr1:180093944-180094186_chr1:180117667-180117743	chr1:180093944-180117743	miR-1903	CUUCUUC	6
chr1:180101025-180101272_chr1:180117667-180117743	chr1:180101025-180117743	miR-6946-3p	UUCUUCU	5
chr1:180101025-180101272_chr1:180117667-180117743	chr1:180101025-180117743	miR-1903	CUUCUUC	5
chr1:180733166-180733307_chr1:180746794-180747078	chr1:180733166-180747078	miR-6919-3p	CUCCUCC	7
chr1:188784638-188784806_chr1:188826292-188826490	chr1:188784638-188826490	miR-383-3p	CACAGCA	7
chr1:38017806-38017931_chr1:38018865-38019534	chr1:38017806-38019534	miR-6946-3p	UUCUUCU	6
chr1:38017806-38017931_chr1:38021594-38021811	chr1:38017806-38021811	miR-6946-3p	UUCUUCU	9
chr1:38017806-38017931_chr1:38022164-38022314	chr1:38017806-38022314	miR-6946-3p	UUCUUCU	9
chr1:38018025-38018109_chr1:38032277-38032375	chr1:38018025-38032375	miR-6946-3p	UUCUUCU	11
chr1:38018025-38018109_chr1:38032277-38032375	chr1:38018025-38032375	miR-1903	CUUCUUC	6
chr1:38021594-38021811_chr1:38045648-38045809	chr1:38021594-38045809	miR-6946-3p	UUCUUCU	11
chr1:38021594-38021811_chr1:38045648-38045809	chr1:38021594-38045809	miR-3059-5p/miR-5616-5p	UUCCUCU	6
chr1:38021594-38021811_chr1:38045648-38045809	chr1:38021594-38045809	miR-1903	CUUCUUC	11
chr1:38033068-38033157_chr1:38037547-38037657	chr1:38033068-38037657	miR-1903	CUUCUUC	6
chr1:72315459-72315581_chr1:72383702-72383769	chr1:72315459-72383769	miR-1903	CUUCUUC	5
chr1:86355020-86355144_chr1:86358107-86358223	chr1:86355020-86358223	miR-7650-5p	AUCCUCU	6
chr1:86355020-86355144_chr1:86358107-86358223	chr1:86355020-86358223	miR-670-3p	UUCCUCA	7
chr1:86356052-86356193_chr1:86358107-86358223	chr1:86356052-86358223	miR-7650-5p	AUCCUCU	6
chr1:86356052-86356193_chr1:86358107-86358223	chr1:86356052-86358223	miR-670-3p	UUCCUCA	7
chr1:87364104-87364233_chr1:87436769-87436891	chr1:87364104-87436891	miR-683	CUGCUGU	7
chr1:87364104-87364233_chr1:87436769-87436891	chr1:87364104-87436891	miR-6946-3p	UUCUUCU	6
chr1:87364104-87364233_chr1:87436769-87436891	chr1:87364104-87436891	miR-1903	CUUCUUC	8
chr1:87364104-87364233_chr1:87436769-87436891	chr1:87364104-87436891	miR-3074-5p	UUCCUGC	5
chr1:87364104-87364233_chr1:87436769-87436891	chr1:87364104-87436891	miR-6919-3p	CUCCUCC	11
chr1:97719834-97719906_chr1:97755886-97755971	chr1:97719834-97755971	miR-141-5p/miR-6769b-3p	AUCUUCC	5
chr10:115400715-115400913_chr10:115401609-115401832	chr10:115400715-115401832	miR-1903	CUUCUUC	5
chr10:20328102-20328207_chr10:20339709-20339921	chr10:20328102-20339921	miR-6946-3p	UUCUUCU	6
chr10:25220611-25220758_chr10:25289599-25289730	chr10:25220611-25289730	miR-1903	CUUCUUC	5
chr10:27070266-27070368_chr10:27138863-27139005	chr10:27070266-27139005	miR-7002-5p	UGGCUUC	5
chr10:27133967-27134065_chr10:27223983-27224069	chr10:27133967-27224069	miR-27b-3p/miR-27a-3p	UCACAGU	7
chr10:27164902-27165026_chr10:27223983-27224069	chr10:27164902-27224069	miR-27b-3p/miR-27a-3p	UCACAGU	6
chr10:41370044-41370205_chr10:41408945-41409158	chr10:41370044-41409158	miR-1903	CUUCUUC	6
chr10:41370044-41370205_chr10:41408945-41409158	chr10:41370044-41409158	miR-7011-3p	CUGCUUC	5
chr10:41370044-41370205_chr10:41424594-41424790	chr10:41370044-41424790	miR-6951-3p/miR-7116-3p	UUUUUUC	5
chr10:41370044-41370205_chr10:41424594-41424790	chr10:41370044-41424790	miR-1903	CUUCUUC	7
chr10:41370044-41370205_chr10:41424594-41424790	chr10:41370044-41424790	miR-7011-3p	CUGCUUC	5
chr10:62598232-62598891_chr10:62598232-62598891	chr10:62598232-62598891	miR-103-1-5p/miR-103-2-5p/miR-107-5p	GCUUCUU	5
chr10:62598232-62598891_chr10:62598232-62598891	chr10:62598232-62598891	miR-686/miR-7231-3p	UUGCUUC	5
chr10:62750547-62750693_chr10:62760094-62760279	chr10:62750547-62760279	miR-6946-3p	UUCUUCU	6
chr10:62750547-62750693_chr10:62765267-62765433	chr10:62750547-62765433	miR-6946-3p	UUCUUCU	6
chr10:62750547-62750693_chr10:62790921-62791042	chr10:62750547-62791042	miR-692	UCUCUUU	5
chr10:62750547-62750693_chr10:62790921-62791042	chr10:62750547-62791042	miR-6946-3p	UUCUUCU	7
chr10:62751743-62751854_chr10:62763440-62763523	chr10:62751743-62763523	miR-6946-3p	UUCUUCU	6
chr10:62751743-62751854_chr10:62764324-62764534	chr10:62751743-62764534	miR-6946-3p	UUCUUCU	6
chr10:62751743-62751854_chr10:62790921-62791042	chr10:62751743-62791042	miR-6946-3p	UUCUUCU	7
chr10:62753174-62753413_chr10:62765942-62766055	chr10:62753174-62766055	miR-6946-3p	UUCUUCU	5
chr10:76418360-76418566_chr10:76437145-76437216	chr10:76418360-76437216	miR-207	CUUCUCC	7
chr10:80712112-80712207_chr10:80715108-80715179	chr10:80712112-80715179	miR-6946-3p	UUCUUCU	5
chr10:80712112-80712207_chr10:80715108-80715179	chr10:80712112-80715179	miR-1903	CUUCUUC	6
chr10:86693377-86693513_chr10:86703460-86703601	chr10:86693377-86703601	miR-6946-3p	UUCUUCU	5
chr10:86693377-86693513_chr10:86703460-86703601	chr10:86693377-86703601	miR-1903	CUUCUUC	8
chr10:86693914-86694159_chr10:86704294-86704396	chr10:86693914-86704396	miR-6946-3p	UUCUUCU	5
chr10:86693914-86694159_chr10:86704294-86704396	chr10:86693914-86704396	miR-1903	CUUCUUC	8
chr10:96018006-96018209_chr10:96028393-96028587	chr10:96018006-96028587	miR-207	CUUCUCC	5
chr10:98968694-98969124_chr10:99010674-99010780	chr10:98968694-99010780	miR-1264-3p	AAAUCUU	5
chr10:98968694-98969124_chr10:99010674-99010780	chr10:98968694-99010780	miR-1903	CUUCUUC	6
chr10:98986891-98987145_chr10:98996768-98996982	chr10:98986891-98996982	miR-1903	CUUCUUC	6
chr11:102307079-102307150_chr11:102316349-102316473	chr11:102307079-102316473	miR-6946-3p	UUCUUCU	6
chr11:102307079-102307150_chr11:102316349-102316473	chr11:102307079-102316473	miR-1903	CUUCUUC	6
chr11:102307079-102307150_chr11:102316349-102316473	chr11:102307079-102316473	miR-207	CUUCUCC	7
chr11:107043633-107043825_chr11:107077660-107077798	chr11:107043633-107077798	miR-693-3p	CAGCUUU	5
chr11:107043633-107043825_chr11:107077660-107077798	chr11:107043633-107077798	miR-378b	UGGACUU	7
chr11:107043633-107043825_chr11:107077660-107077798	chr11:107043633-107077798	miR-6946-3p	UUCUUCU	7
chr11:107043633-107043825_chr11:107077660-107077798	chr11:107043633-107077798	miR-7083-3p	CUGCUCU	5
chr11:107043633-107043825_chr11:107077660-107077798	chr11:107043633-107077798	miR-7059-3p	GUUUGCU	5
chr11:107043633-107043825_chr11:107077660-107077798	chr11:107043633-107077798	miR-1904	UUCUGCU	5
chr11:107043633-107043825_chr11:107077660-107077798	chr11:107043633-107077798	miR-378a-3p/miR-378c	CUGGACU	5
chr11:107043633-107043825_chr11:107077660-107077798	chr11:107043633-107077798	miR-3098-3p	UCUGCUG	5
chr11:107043633-107043825_chr11:107077660-107077798	chr11:107043633-107077798	miR-185-3p/miR-7048-5p	GGGGCUG	9
chr11:107043633-107043825_chr11:107077660-107077798	chr11:107043633-107077798	miR-7656-3p	CAGGCUG	5
chr11:107043633-107043825_chr11:107077660-107077798	chr11:107043633-107077798	miR-762/miR-6940-5p/miR-7648-3p	GGGCUGG	6
chr11:107043633-107043825_chr11:107077660-107077798	chr11:107043633-107077798	miR-3083-5p	GGCUGGG	5
chr11:107043633-107043825_chr11:107077660-107077798	chr11:107043633-107077798	miR-6918-5p	GCUGAGG	6
chr11:107043633-107043825_chr11:107077660-107077798	chr11:107043633-107077798	miR-1964-5p	GCUGGAG	5
chr11:107043633-107043825_chr11:107077660-107077798	chr11:107043633-107077798	miR-1903	CUUCUUC	6
chr11:107072683-107074990_chr11:107082513-107082700	chr11:107072683-107082700	miR-378b	UGGACUU	5
chr11:107072683-107074990_chr11:107086712-107086897	chr11:107072683-107086897	miR-378b	UGGACUU	5
chr11:118263643-118263842_chr11:118264698-118265240	chr11:118263643-118265240	miR-6946-3p	UUCUUCU	5
chr11:23320661-23320748_chr11:23401453-23401578	chr11:23320661-23401578	miR-6964-3p	UUCUUGU	5
chr11:23320661-23320748_chr11:23401453-23401578	chr11:23320661-23401578	miR-6946-3p	UUCUUCU	6
chr11:23320661-23320748_chr11:23401453-23401578	chr11:23320661-23401578	miR-3059-5p/miR-5616-5p	UUCCUCU	5
chr11:23320661-23320748_chr11:23401453-23401578	chr11:23320661-23401578	miR-1903	CUUCUUC	11
chr11:23354845-23354926_chr11:23377555-23377637	chr11:23354845-23377637	miR-6946-3p	UUCUUCU	6
chr11:23354845-23354926_chr11:23377555-23377637	chr11:23354845-23377637	miR-3059-5p/miR-5616-5p	UUCCUCU	5
chr11:23354845-23354926_chr11:23377555-23377637	chr11:23354845-23377637	miR-1903	CUUCUUC	11
chr11:23354845-23354926_chr11:23385013-23385172	chr11:23354845-23385172	miR-6946-3p	UUCUUCU	6
chr11:23354845-23354926_chr11:23385013-23385172	chr11:23354845-23385172	miR-3059-5p/miR-5616-5p	UUCCUCU	5
chr11:23354845-23354926_chr11:23385013-23385172	chr11:23354845-23385172	miR-1903	CUUCUUC	11
chr11:23363058-23363188_chr11:23385013-23385172	chr11:23363058-23385172	miR-6946-3p	UUCUUCU	6
chr11:23363058-23363188_chr11:23385013-23385172	chr11:23363058-23385172	miR-1903	CUUCUUC	10
chr11:29777003-29777129_chr11:29805714-29805814	chr11:29777003-29805814	miR-7048-3p/miR-7077-3p	CUUCCAU	5
chr11:4782187-4782352_chr11:4820368-4820493	chr11:4782187-4820493	miR-6919-3p	CUCCUCC	5
chr11:53372278-53373057_chr11:53411836-53412056	chr11:53372278-53412056	miR-1903	CUUCUUC	5
chr11:53668022-53668246_chr11:53688095-53688277	chr11:53668022-53688277	miR-6344	UUUUCCU	6
chr11:53668022-53668246_chr11:53688095-53688277	chr11:53668022-53688277	miR-7009-3p	CUUUUCC	6
chr11:53668022-53668246_chr11:53698822-53699007	chr11:53668022-53699007	miR-692	UCUCUUU	5
chr11:53668022-53668246_chr11:53698822-53699007	chr11:53668022-53699007	miR-6999-3p	UUCAGCU	6
chr11:53668022-53668246_chr11:53698822-53699007	chr11:53668022-53699007	miR-6344	UUUUCCU	7
chr11:53668022-53668246_chr11:53698822-53699007	chr11:53668022-53699007	miR-3074-5p	UUCCUGC	5
chr11:53668022-53668246_chr11:53698822-53699007	chr11:53668022-53699007	miR-7009-3p	CUUUUCC	7
chr11:53668022-53668246_chr11:53701957-53702108	chr11:53668022-53702108	miR-692	UCUCUUU	5
chr11:53668022-53668246_chr11:53701957-53702108	chr11:53668022-53702108	miR-6999-3p	UUCAGCU	6
chr11:53668022-53668246_chr11:53701957-53702108	chr11:53668022-53702108	miR-6344	UUUUCCU	7
chr11:53668022-53668246_chr11:53701957-53702108	chr11:53668022-53702108	miR-3074-5p	UUCCUGC	5
chr11:53668022-53668246_chr11:53701957-53702108	chr11:53668022-53702108	miR-7009-3p	CUUUUCC	7
chr11:59085065-59085340_chr11:59106295-59106570	chr11:59085065-59106570	miR-103-1-5p/miR-103-2-5p/miR-107-5p	GCUUCUU	7
chr11:59085065-59085340_chr11:59106295-59106570	chr11:59085065-59106570	miR-7242-5p	UUGGGCU	5
chr11:59085065-59085340_chr11:59106295-59106570	chr11:59085065-59106570	miR-6938-5p	UGGAGCU	7
chr11:59085065-59085340_chr11:59106295-59106570	chr11:59085065-59106570	miR-7005-3p	UGUGCCU	5
chr11:59085065-59085340_chr11:59106295-59106570	chr11:59085065-59106570	miR-338-3p	CCAGCAU	7
chr11:59085065-59085340_chr11:59106295-59106570	chr11:59085065-59106570	miR-3569-3p	CAGUCUG	7
chr11:59085065-59085340_chr11:59106295-59106570	chr11:59085065-59106570	miR-760-3p/miR-7239-3p	GGCUCUG	5
chr11:59085065-59085340_chr11:59106295-59106570	chr11:59085065-59106570	miR-370-3p	CCUGCUG	14
chr11:59085065-59085340_chr11:59106295-59106570	chr11:59085065-59106570	miR-1968-5p	GCAGCUG	7
chr11:59085065-59085340_chr11:59106295-59106570	chr11:59085065-59106570	miR-2861/miR-3091-3p	GGGCCUG	7
chr11:59085065-59085340_chr11:59106295-59106570	chr11:59085065-59106570	miR-7075-3p	AACCAUG	7
chr11:59085065-59085340_chr11:59106295-59106570	chr11:59085065-59106570	miR-3075-3p	UCCUUGG	7
chr11:59085065-59085340_chr11:59106295-59106570	chr11:59085065-59106570	miR-6358/miR-6376	AGUGUGG	5
chr11:59085065-59085340_chr11:59106295-59106570	chr11:59085065-59106570	miR-3075-5p	GUCUGGG	7
chr11:59085065-59085340_chr11:59106295-59106570	chr11:59085065-59106570	miR-1956	GUCCAGG	5
chr11:59085065-59085340_chr11:59106295-59106570	chr11:59085065-59106570	miR-1964-5p	GCUGGAG	7
chr11:59085065-59085340_chr11:59106295-59106570	chr11:59085065-59106570	miR-6950-5p	CCUGGAG	7
chr11:59085065-59085340_chr11:59106295-59106570	chr11:59085065-59106570	miR-5112	AGCUCAG	14
chr11:59085065-59085340_chr11:59106295-59106570	chr11:59085065-59106570	miR-1903	CUUCUUC	7
chr11:59085065-59085340_chr11:59106295-59106570	chr11:59085065-59106570	miR-3099-5p	CAGCUUC	7
chr11:59085065-59085340_chr11:59106295-59106570	chr11:59085065-59106570	miR-28c/miR-28b	GGAGCUC	7
chr11:59085065-59085340_chr11:59106295-59106570	chr11:59085065-59106570	miR-6947-3p/miR-6971-3p	CAGCCUC	8
chr11:59085065-59085340_chr11:59106295-59106570	chr11:59085065-59106570	miR-1968-3p	CCACCUC	7
chr11:59085065-59085340_chr11:59106295-59106570	chr11:59085065-59106570	miR-466n-5p	UGUGUGC	5
chr11:59085065-59085340_chr11:59106295-59106570	chr11:59085065-59106570	miR-212-5p	CCUUGGC	7
chr11:59085065-59085340_chr11:59106295-59106570	chr11:59085065-59106570	miR-1188-3p	CCGAGGC	7
chr11:59085065-59085340_chr11:59106295-59106570	chr11:59085065-59106570	miR-5133	CUGGAGC	14
chr11:59085065-59085340_chr11:59106295-59106570	chr11:59085065-59106570	miR-1247-5p	CCCGUCC	6
chr11:59085065-59085340_chr11:59106295-59106570	chr11:59085065-59106570	miR-7052-3p	CUCUGCC	9
chr11:59085065-59085340_chr11:59106295-59106570	chr11:59085065-59106570	miR-7049-3p	GCAGCCC	7
chr11:59085065-59085340_chr11:59106295-59106570	chr11:59085065-59106570	miR-434-3p	UUGAACC	7
chr11:59085065-59085340_chr11:59106295-59106570	chr11:59085065-59106570	miR-770-5p	GCACCAC	7
chr11:59085065-59085340_chr11:59106295-59106570	chr11:59085065-59106570	miR-6937-5p	AGCUGUA	7
chr11:59085065-59085340_chr11:59106295-59106570	chr11:59085065-59106570	miR-7033-3p	GCCUCCA	7
chr11:59085065-59085340_chr11:59106295-59106570	chr11:59085065-59106570	miR-3084-3p	UCUGCCA	6
chr11:59085065-59085340_chr11:59106295-59106570	chr11:59085065-59106570	miR-182-5p	UUGGCAA	7
chr11:59085065-59085340_chr11:59122620-59122895	chr11:59085065-59122895	miR-103-1-5p/miR-103-2-5p/miR-107-5p	GCUUCUU	11
chr11:59085065-59085340_chr11:59122620-59122895	chr11:59085065-59122895	miR-7242-5p	UUGGGCU	7
chr11:59085065-59085340_chr11:59122620-59122895	chr11:59085065-59122895	miR-6938-5p	UGGAGCU	11
chr11:59085065-59085340_chr11:59122620-59122895	chr11:59085065-59122895	miR-7005-3p	UGUGCCU	7
chr11:59085065-59085340_chr11:59122620-59122895	chr11:59085065-59122895	miR-3110-5p	UCUGCCU	8
chr11:59085065-59085340_chr11:59122620-59122895	chr11:59085065-59122895	miR-338-3p	CCAGCAU	11
chr11:59085065-59085340_chr11:59122620-59122895	chr11:59085065-59122895	miR-3569-3p	CAGUCUG	11
chr11:59085065-59085340_chr11:59122620-59122895	chr11:59085065-59122895	miR-760-3p/miR-7239-3p	GGCUCUG	7
chr11:59085065-59085340_chr11:59122620-59122895	chr11:59085065-59122895	miR-370-3p	CCUGCUG	22
chr11:59085065-59085340_chr11:59122620-59122895	chr11:59085065-59122895	miR-1968-5p	GCAGCUG	11
chr11:59085065-59085340_chr11:59122620-59122895	chr11:59085065-59122895	miR-2861/miR-3091-3p	GGGCCUG	10
chr11:59085065-59085340_chr11:59122620-59122895	chr11:59085065-59122895	miR-7075-3p	AACCAUG	11
chr11:59085065-59085340_chr11:59122620-59122895	chr11:59085065-59122895	miR-3075-3p	UCCUUGG	11
chr11:59085065-59085340_chr11:59122620-59122895	chr11:59085065-59122895	miR-6358/miR-6376	AGUGUGG	8
chr11:59085065-59085340_chr11:59122620-59122895	chr11:59085065-59122895	miR-3075-5p	GUCUGGG	10
chr11:59085065-59085340_chr11:59122620-59122895	chr11:59085065-59122895	miR-1956	GUCCAGG	8
chr11:59085065-59085340_chr11:59122620-59122895	chr11:59085065-59122895	miR-1964-5p	GCUGGAG	11
chr11:59085065-59085340_chr11:59122620-59122895	chr11:59085065-59122895	miR-6950-5p	CCUGGAG	11
chr11:59085065-59085340_chr11:59122620-59122895	chr11:59085065-59122895	miR-7012-5p/miR-7057-5p/miR-8113/miR-8119	AGGAGAG	7
chr11:59085065-59085340_chr11:59122620-59122895	chr11:59085065-59122895	miR-5112	AGCUCAG	22
chr11:59085065-59085340_chr11:59122620-59122895	chr11:59085065-59122895	miR-1903	CUUCUUC	10
chr11:59085065-59085340_chr11:59122620-59122895	chr11:59085065-59122895	miR-3099-5p	CAGCUUC	11
chr11:59085065-59085340_chr11:59122620-59122895	chr11:59085065-59122895	miR-28c/miR-28b	GGAGCUC	11
chr11:59085065-59085340_chr11:59122620-59122895	chr11:59085065-59122895	miR-6947-3p/miR-6971-3p	CAGCCUC	13
chr11:59085065-59085340_chr11:59122620-59122895	chr11:59085065-59122895	miR-1968-3p	CCACCUC	12
chr11:59085065-59085340_chr11:59122620-59122895	chr11:59085065-59122895	miR-466n-5p	UGUGUGC	6
chr11:59085065-59085340_chr11:59122620-59122895	chr11:59085065-59122895	miR-6934-3p	CCUCUGC	8
chr11:59085065-59085340_chr11:59122620-59122895	chr11:59085065-59122895	miR-212-5p	CCUUGGC	11
chr11:59085065-59085340_chr11:59122620-59122895	chr11:59085065-59122895	miR-1188-3p	CCGAGGC	11
chr11:59085065-59085340_chr11:59122620-59122895	chr11:59085065-59122895	miR-5133	CUGGAGC	22
chr11:59085065-59085340_chr11:59122620-59122895	chr11:59085065-59122895	miR-7216-5p	GGAGAGC	6
chr11:59085065-59085340_chr11:59122620-59122895	chr11:59085065-59122895	miR-1247-5p	CCCGUCC	9
chr11:59085065-59085340_chr11:59122620-59122895	chr11:59085065-59122895	miR-7052-3p	CUCUGCC	14
chr11:59085065-59085340_chr11:59122620-59122895	chr11:59085065-59122895	miR-7049-3p	GCAGCCC	11
chr11:59085065-59085340_chr11:59122620-59122895	chr11:59085065-59122895	miR-434-3p	UUGAACC	11
chr11:59085065-59085340_chr11:59122620-59122895	chr11:59085065-59122895	miR-770-5p	GCACCAC	11
chr11:59085065-59085340_chr11:59122620-59122895	chr11:59085065-59122895	miR-6937-5p	AGCUGUA	11
chr11:59085065-59085340_chr11:59122620-59122895	chr11:59085065-59122895	miR-7033-3p	GCCUCCA	11
chr11:59085065-59085340_chr11:59122620-59122895	chr11:59085065-59122895	miR-3084-3p	UCUGCCA	8
chr11:59085065-59085340_chr11:59122620-59122895	chr11:59085065-59122895	miR-182-5p	UUGGCAA	11
chr11:59085065-59085340_chr11:59124521-59124796	chr11:59085065-59124796	miR-103-1-5p/miR-103-2-5p/miR-107-5p	GCUUCUU	12
chr11:59085065-59085340_chr11:59124521-59124796	chr11:59085065-59124796	miR-7242-5p	UUGGGCU	8
chr11:59085065-59085340_chr11:59124521-59124796	chr11:59085065-59124796	miR-6938-5p	UGGAGCU	12
chr11:59085065-59085340_chr11:59124521-59124796	chr11:59085065-59124796	miR-7005-3p	UGUGCCU	7
chr11:59085065-59085340_chr11:59124521-59124796	chr11:59085065-59124796	miR-3110-5p	UCUGCCU	9
chr11:59085065-59085340_chr11:59124521-59124796	chr11:59085065-59124796	miR-338-3p	CCAGCAU	12
chr11:59085065-59085340_chr11:59124521-59124796	chr11:59085065-59124796	miR-3569-3p	CAGUCUG	12
chr11:59085065-59085340_chr11:59124521-59124796	chr11:59085065-59124796	miR-760-3p/miR-7239-3p	GGCUCUG	8
chr11:59085065-59085340_chr11:59124521-59124796	chr11:59085065-59124796	miR-370-3p	CCUGCUG	24
chr11:59085065-59085340_chr11:59124521-59124796	chr11:59085065-59124796	miR-1968-5p	GCAGCUG	12
chr11:59085065-59085340_chr11:59124521-59124796	chr11:59085065-59124796	miR-2861/miR-3091-3p	GGGCCUG	10
chr11:59085065-59085340_chr11:59124521-59124796	chr11:59085065-59124796	miR-7075-3p	AACCAUG	12
chr11:59085065-59085340_chr11:59124521-59124796	chr11:59085065-59124796	miR-3075-3p	UCCUUGG	12
chr11:59085065-59085340_chr11:59124521-59124796	chr11:59085065-59124796	miR-6358/miR-6376	AGUGUGG	9
chr11:59085065-59085340_chr11:59124521-59124796	chr11:59085065-59124796	miR-3075-5p	GUCUGGG	10
chr11:59085065-59085340_chr11:59124521-59124796	chr11:59085065-59124796	miR-1956	GUCCAGG	9
chr11:59085065-59085340_chr11:59124521-59124796	chr11:59085065-59124796	miR-1964-5p	GCUGGAG	12
chr11:59085065-59085340_chr11:59124521-59124796	chr11:59085065-59124796	miR-6950-5p	CCUGGAG	12
chr11:59085065-59085340_chr11:59124521-59124796	chr11:59085065-59124796	miR-7012-5p/miR-7057-5p/miR-8113/miR-8119	AGGAGAG	8
chr11:59085065-59085340_chr11:59124521-59124796	chr11:59085065-59124796	miR-5112	AGCUCAG	24
chr11:59085065-59085340_chr11:59124521-59124796	chr11:59085065-59124796	miR-1903	CUUCUUC	11
chr11:59085065-59085340_chr11:59124521-59124796	chr11:59085065-59124796	miR-3099-5p	CAGCUUC	12
chr11:59085065-59085340_chr11:59124521-59124796	chr11:59085065-59124796	miR-28c/miR-28b	GGAGCUC	12
chr11:59085065-59085340_chr11:59124521-59124796	chr11:59085065-59124796	miR-6947-3p/miR-6971-3p	CAGCCUC	14
chr11:59085065-59085340_chr11:59124521-59124796	chr11:59085065-59124796	miR-1968-3p	CCACCUC	13
chr11:59085065-59085340_chr11:59124521-59124796	chr11:59085065-59124796	miR-466n-5p	UGUGUGC	6
chr11:59085065-59085340_chr11:59124521-59124796	chr11:59085065-59124796	miR-6934-3p	CCUCUGC	8
chr11:59085065-59085340_chr11:59124521-59124796	chr11:59085065-59124796	miR-212-5p	CCUUGGC	12
chr11:59085065-59085340_chr11:59124521-59124796	chr11:59085065-59124796	miR-1188-3p	CCGAGGC	12
chr11:59085065-59085340_chr11:59124521-59124796	chr11:59085065-59124796	miR-5133	CUGGAGC	24
chr11:59085065-59085340_chr11:59124521-59124796	chr11:59085065-59124796	miR-7216-5p	GGAGAGC	7
chr11:59085065-59085340_chr11:59124521-59124796	chr11:59085065-59124796	miR-1247-5p	CCCGUCC	10
chr11:59085065-59085340_chr11:59124521-59124796	chr11:59085065-59124796	miR-7052-3p	CUCUGCC	14
chr11:59085065-59085340_chr11:59124521-59124796	chr11:59085065-59124796	miR-7049-3p	GCAGCCC	12
chr11:59085065-59085340_chr11:59124521-59124796	chr11:59085065-59124796	miR-434-3p	UUGAACC	12
chr11:59085065-59085340_chr11:59124521-59124796	chr11:59085065-59124796	miR-770-5p	GCACCAC	12
chr11:59085065-59085340_chr11:59124521-59124796	chr11:59085065-59124796	miR-6937-5p	AGCUGUA	12
chr11:59085065-59085340_chr11:59124521-59124796	chr11:59085065-59124796	miR-7033-3p	GCCUCCA	12
chr11:59085065-59085340_chr11:59124521-59124796	chr11:59085065-59124796	miR-3084-3p	UCUGCCA	8
chr11:59085065-59085340_chr11:59124521-59124796	chr11:59085065-59124796	miR-182-5p	UUGGCAA	12
chr11:59086665-59086940_chr11:59099690-59099965	chr11:59086665-59099965	miR-370-3p	CCUGCUG	8
chr11:59086665-59086940_chr11:59099690-59099965	chr11:59086665-59099965	miR-5112	AGCUCAG	8
chr11:59086665-59086940_chr11:59099690-59099965	chr11:59086665-59099965	miR-6947-3p/miR-6971-3p	CAGCCUC	5
chr11:59086665-59086940_chr11:59099690-59099965	chr11:59086665-59099965	miR-5133	CUGGAGC	8
chr11:59086665-59086940_chr11:59099690-59099965	chr11:59086665-59099965	miR-7052-3p	CUCUGCC	6
chr11:59086665-59086940_chr11:59103275-59103550	chr11:59086665-59103550	miR-103-1-5p/miR-103-2-5p/miR-107-5p	GCUUCUU	5
chr11:59086665-59086940_chr11:59103275-59103550	chr11:59086665-59103550	miR-6938-5p	UGGAGCU	5
chr11:59086665-59086940_chr11:59103275-59103550	chr11:59086665-59103550	miR-7005-3p	UGUGCCU	5
chr11:59086665-59086940_chr11:59103275-59103550	chr11:59086665-59103550	miR-338-3p	CCAGCAU	5
chr11:59086665-59086940_chr11:59103275-59103550	chr11:59086665-59103550	miR-3569-3p	CAGUCUG	5
chr11:59086665-59086940_chr11:59103275-59103550	chr11:59086665-59103550	miR-370-3p	CCUGCUG	10
chr11:59086665-59086940_chr11:59103275-59103550	chr11:59086665-59103550	miR-1968-5p	GCAGCUG	5
chr11:59086665-59086940_chr11:59103275-59103550	chr11:59086665-59103550	miR-2861/miR-3091-3p	GGGCCUG	5
chr11:59086665-59086940_chr11:59103275-59103550	chr11:59086665-59103550	miR-7075-3p	AACCAUG	5
chr11:59086665-59086940_chr11:59103275-59103550	chr11:59086665-59103550	miR-3075-3p	UCCUUGG	5
chr11:59086665-59086940_chr11:59103275-59103550	chr11:59086665-59103550	miR-3075-5p	GUCUGGG	5
chr11:59086665-59086940_chr11:59103275-59103550	chr11:59086665-59103550	miR-1964-5p	GCUGGAG	5
chr11:59086665-59086940_chr11:59103275-59103550	chr11:59086665-59103550	miR-6950-5p	CCUGGAG	5
chr11:59086665-59086940_chr11:59103275-59103550	chr11:59086665-59103550	miR-5112	AGCUCAG	10
chr11:59086665-59086940_chr11:59103275-59103550	chr11:59086665-59103550	miR-1903	CUUCUUC	5
chr11:59086665-59086940_chr11:59103275-59103550	chr11:59086665-59103550	miR-3099-5p	CAGCUUC	5
chr11:59086665-59086940_chr11:59103275-59103550	chr11:59086665-59103550	miR-28c/miR-28b	GGAGCUC	5
chr11:59086665-59086940_chr11:59103275-59103550	chr11:59086665-59103550	miR-6947-3p/miR-6971-3p	CAGCCUC	6
chr11:59086665-59086940_chr11:59103275-59103550	chr11:59086665-59103550	miR-1968-3p	CCACCUC	5
chr11:59086665-59086940_chr11:59103275-59103550	chr11:59086665-59103550	miR-466n-5p	UGUGUGC	5
chr11:59086665-59086940_chr11:59103275-59103550	chr11:59086665-59103550	miR-212-5p	CCUUGGC	5
chr11:59086665-59086940_chr11:59103275-59103550	chr11:59086665-59103550	miR-1188-3p	CCGAGGC	5
chr11:59086665-59086940_chr11:59103275-59103550	chr11:59086665-59103550	miR-5133	CUGGAGC	10
chr11:59086665-59086940_chr11:59103275-59103550	chr11:59086665-59103550	miR-7052-3p	CUCUGCC	8
chr11:59086665-59086940_chr11:59103275-59103550	chr11:59086665-59103550	miR-7049-3p	GCAGCCC	5
chr11:59086665-59086940_chr11:59103275-59103550	chr11:59086665-59103550	miR-434-3p	UUGAACC	5
chr11:59086665-59086940_chr11:59103275-59103550	chr11:59086665-59103550	miR-770-5p	GCACCAC	5
chr11:59086665-59086940_chr11:59103275-59103550	chr11:59086665-59103550	miR-6937-5p	AGCUGUA	5
chr11:59086665-59086940_chr11:59103275-59103550	chr11:59086665-59103550	miR-7033-3p	GCCUCCA	5
chr11:59086665-59086940_chr11:59103275-59103550	chr11:59086665-59103550	miR-182-5p	UUGGCAA	5
chr11:59086665-59086940_chr11:59106295-59106570	chr11:59086665-59106570	miR-103-1-5p/miR-103-2-5p/miR-107-5p	GCUUCUU	6
chr11:59086665-59086940_chr11:59106295-59106570	chr11:59086665-59106570	miR-7242-5p	UUGGGCU	5
chr11:59086665-59086940_chr11:59106295-59106570	chr11:59086665-59106570	miR-6938-5p	UGGAGCU	6
chr11:59086665-59086940_chr11:59106295-59106570	chr11:59086665-59106570	miR-7005-3p	UGUGCCU	5
chr11:59086665-59086940_chr11:59106295-59106570	chr11:59086665-59106570	miR-338-3p	CCAGCAU	6
chr11:59086665-59086940_chr11:59106295-59106570	chr11:59086665-59106570	miR-3569-3p	CAGUCUG	6
chr11:59086665-59086940_chr11:59106295-59106570	chr11:59086665-59106570	miR-760-3p/miR-7239-3p	GGCUCUG	5
chr11:59086665-59086940_chr11:59106295-59106570	chr11:59086665-59106570	miR-370-3p	CCUGCUG	12
chr11:59086665-59086940_chr11:59106295-59106570	chr11:59086665-59106570	miR-1968-5p	GCAGCUG	6
chr11:59086665-59086940_chr11:59106295-59106570	chr11:59086665-59106570	miR-2861/miR-3091-3p	GGGCCUG	6
chr11:59086665-59086940_chr11:59106295-59106570	chr11:59086665-59106570	miR-7075-3p	AACCAUG	6
chr11:59086665-59086940_chr11:59106295-59106570	chr11:59086665-59106570	miR-3075-3p	UCCUUGG	6
chr11:59086665-59086940_chr11:59106295-59106570	chr11:59086665-59106570	miR-6358/miR-6376	AGUGUGG	5
chr11:59086665-59086940_chr11:59106295-59106570	chr11:59086665-59106570	miR-3075-5p	GUCUGGG	6
chr11:59086665-59086940_chr11:59106295-59106570	chr11:59086665-59106570	miR-1964-5p	GCUGGAG	6
chr11:59086665-59086940_chr11:59106295-59106570	chr11:59086665-59106570	miR-6950-5p	CCUGGAG	6
chr11:59086665-59086940_chr11:59106295-59106570	chr11:59086665-59106570	miR-5112	AGCUCAG	12
chr11:59086665-59086940_chr11:59106295-59106570	chr11:59086665-59106570	miR-1903	CUUCUUC	6
chr11:59086665-59086940_chr11:59106295-59106570	chr11:59086665-59106570	miR-3099-5p	CAGCUUC	6
chr11:59086665-59086940_chr11:59106295-59106570	chr11:59086665-59106570	miR-28c/miR-28b	GGAGCUC	6
chr11:59086665-59086940_chr11:59106295-59106570	chr11:59086665-59106570	miR-6947-3p/miR-6971-3p	CAGCCUC	7
chr11:59086665-59086940_chr11:59106295-59106570	chr11:59086665-59106570	miR-1968-3p	CCACCUC	6
chr11:59086665-59086940_chr11:59106295-59106570	chr11:59086665-59106570	miR-466n-5p	UGUGUGC	5
chr11:59086665-59086940_chr11:59106295-59106570	chr11:59086665-59106570	miR-212-5p	CCUUGGC	6
chr11:59086665-59086940_chr11:59106295-59106570	chr11:59086665-59106570	miR-1188-3p	CCGAGGC	6
chr11:59086665-59086940_chr11:59106295-59106570	chr11:59086665-59106570	miR-5133	CUGGAGC	12
chr11:59086665-59086940_chr11:59106295-59106570	chr11:59086665-59106570	miR-1247-5p	CCCGUCC	5
chr11:59086665-59086940_chr11:59106295-59106570	chr11:59086665-59106570	miR-7052-3p	CUCUGCC	9
chr11:59086665-59086940_chr11:59106295-59106570	chr11:59086665-59106570	miR-7049-3p	GCAGCCC	6
chr11:59086665-59086940_chr11:59106295-59106570	chr11:59086665-59106570	miR-434-3p	UUGAACC	6
chr11:59086665-59086940_chr11:59106295-59106570	chr11:59086665-59106570	miR-770-5p	GCACCAC	6
chr11:59086665-59086940_chr11:59106295-59106570	chr11:59086665-59106570	miR-6937-5p	AGCUGUA	6
chr11:59086665-59086940_chr11:59106295-59106570	chr11:59086665-59106570	miR-7033-3p	GCCUCCA	6
chr11:59086665-59086940_chr11:59106295-59106570	chr11:59086665-59106570	miR-3084-3p	UCUGCCA	5
chr11:59086665-59086940_chr11:59106295-59106570	chr11:59086665-59106570	miR-182-5p	UUGGCAA	6
chr11:59086665-59086940_chr11:59129570-59129845	chr11:59086665-59129845	miR-103-1-5p/miR-103-2-5p/miR-107-5p	GCUUCUU	13
chr11:59086665-59086940_chr11:59129570-59129845	chr11:59086665-59129845	miR-6966-3p	GCUGUGU	5
chr11:59086665-59086940_chr11:59129570-59129845	chr11:59086665-59129845	miR-7242-5p	UUGGGCU	8
chr11:59086665-59086940_chr11:59129570-59129845	chr11:59086665-59129845	miR-6938-5p	UGGAGCU	13
chr11:59086665-59086940_chr11:59129570-59129845	chr11:59086665-59129845	miR-7005-3p	UGUGCCU	9
chr11:59086665-59086940_chr11:59129570-59129845	chr11:59086665-59129845	miR-3110-5p	UCUGCCU	11
chr11:59086665-59086940_chr11:59129570-59129845	chr11:59086665-59129845	miR-338-3p	CCAGCAU	13
chr11:59086665-59086940_chr11:59129570-59129845	chr11:59086665-59129845	miR-1930-5p	CCUCCAU	6
chr11:59086665-59086940_chr11:59129570-59129845	chr11:59086665-59129845	miR-3569-3p	CAGUCUG	13
chr11:59086665-59086940_chr11:59129570-59129845	chr11:59086665-59129845	miR-760-3p/miR-7239-3p	GGCUCUG	9
chr11:59086665-59086940_chr11:59129570-59129845	chr11:59086665-59129845	miR-370-3p	CCUGCUG	26
chr11:59086665-59086940_chr11:59129570-59129845	chr11:59086665-59129845	miR-1968-5p	GCAGCUG	13
chr11:59086665-59086940_chr11:59129570-59129845	chr11:59086665-59129845	miR-2861/miR-3091-3p	GGGCCUG	11
chr11:59086665-59086940_chr11:59129570-59129845	chr11:59086665-59129845	miR-7075-3p	AACCAUG	13
chr11:59086665-59086940_chr11:59129570-59129845	chr11:59086665-59129845	miR-3075-3p	UCCUUGG	11
chr11:59086665-59086940_chr11:59129570-59129845	chr11:59086665-59129845	miR-6358/miR-6376	AGUGUGG	10
chr11:59086665-59086940_chr11:59129570-59129845	chr11:59086665-59129845	miR-3075-5p	GUCUGGG	11
chr11:59086665-59086940_chr11:59129570-59129845	chr11:59086665-59129845	miR-1956	GUCCAGG	10
chr11:59086665-59086940_chr11:59129570-59129845	chr11:59086665-59129845	miR-1964-5p	GCUGGAG	13
chr11:59086665-59086940_chr11:59129570-59129845	chr11:59086665-59129845	miR-6950-5p	CCUGGAG	13
chr11:59086665-59086940_chr11:59129570-59129845	chr11:59086665-59129845	miR-7012-5p/miR-7057-5p/miR-8113/miR-8119	AGGAGAG	9
chr11:59086665-59086940_chr11:59129570-59129845	chr11:59086665-59129845	miR-5112	AGCUCAG	26
chr11:59086665-59086940_chr11:59129570-59129845	chr11:59086665-59129845	miR-1903	CUUCUUC	12
chr11:59086665-59086940_chr11:59129570-59129845	chr11:59086665-59129845	miR-3099-5p	CAGCUUC	13
chr11:59086665-59086940_chr11:59129570-59129845	chr11:59086665-59129845	miR-28c/miR-28b	GGAGCUC	13
chr11:59086665-59086940_chr11:59129570-59129845	chr11:59086665-59129845	miR-6947-3p/miR-6971-3p	CAGCCUC	15
chr11:59086665-59086940_chr11:59129570-59129845	chr11:59086665-59129845	miR-1968-3p	CCACCUC	13
chr11:59086665-59086940_chr11:59129570-59129845	chr11:59086665-59129845	miR-466n-5p	UGUGUGC	8
chr11:59086665-59086940_chr11:59129570-59129845	chr11:59086665-59129845	miR-6934-3p	CCUCUGC	10
chr11:59086665-59086940_chr11:59129570-59129845	chr11:59086665-59129845	miR-212-5p	CCUUGGC	13
chr11:59086665-59086940_chr11:59129570-59129845	chr11:59086665-59129845	miR-1188-3p	CCGAGGC	13
chr11:59086665-59086940_chr11:59129570-59129845	chr11:59086665-59129845	miR-5133	CUGGAGC	26
chr11:59086665-59086940_chr11:59129570-59129845	chr11:59086665-59129845	miR-7216-5p	GGAGAGC	8
chr11:59086665-59086940_chr11:59129570-59129845	chr11:59086665-59129845	miR-1247-5p	CCCGUCC	10
chr11:59086665-59086940_chr11:59129570-59129845	chr11:59086665-59129845	miR-7052-3p	CUCUGCC	17
chr11:59086665-59086940_chr11:59129570-59129845	chr11:59086665-59129845	miR-7049-3p	GCAGCCC	13
chr11:59086665-59086940_chr11:59129570-59129845	chr11:59086665-59129845	miR-434-3p	UUGAACC	13
chr11:59086665-59086940_chr11:59129570-59129845	chr11:59086665-59129845	miR-770-5p	GCACCAC	13
chr11:59086665-59086940_chr11:59129570-59129845	chr11:59086665-59129845	miR-6937-5p	AGCUGUA	13
chr11:59086665-59086940_chr11:59129570-59129845	chr11:59086665-59129845	miR-7033-3p	GCCUCCA	13
chr11:59086665-59086940_chr11:59129570-59129845	chr11:59086665-59129845	miR-3084-3p	UCUGCCA	9
chr11:59086665-59086940_chr11:59129570-59129845	chr11:59086665-59129845	miR-182-5p	UUGGCAA	13
chr11:59090508-59090783_chr11:59099690-59099965	chr11:59090508-59099965	miR-370-3p	CCUGCUG	6
chr11:59090508-59090783_chr11:59099690-59099965	chr11:59090508-59099965	miR-5112	AGCUCAG	6
chr11:59090508-59090783_chr11:59099690-59099965	chr11:59090508-59099965	miR-5133	CUGGAGC	6
chr11:59090508-59090783_chr11:59099690-59099965	chr11:59090508-59099965	miR-7052-3p	CUCUGCC	5
chr11:59090508-59090783_chr11:59103275-59103550	chr11:59090508-59103550	miR-370-3p	CCUGCUG	8
chr11:59090508-59090783_chr11:59103275-59103550	chr11:59090508-59103550	miR-5112	AGCUCAG	8
chr11:59090508-59090783_chr11:59103275-59103550	chr11:59090508-59103550	miR-6947-3p/miR-6971-3p	CAGCCUC	5
chr11:59090508-59090783_chr11:59103275-59103550	chr11:59090508-59103550	miR-5133	CUGGAGC	8
chr11:59090508-59090783_chr11:59103275-59103550	chr11:59090508-59103550	miR-7052-3p	CUCUGCC	7
chr11:59090508-59090783_chr11:59106295-59106570	chr11:59090508-59106570	miR-103-1-5p/miR-103-2-5p/miR-107-5p	GCUUCUU	5
chr11:59090508-59090783_chr11:59106295-59106570	chr11:59090508-59106570	miR-6938-5p	UGGAGCU	5
chr11:59090508-59090783_chr11:59106295-59106570	chr11:59090508-59106570	miR-338-3p	CCAGCAU	5
chr11:59090508-59090783_chr11:59106295-59106570	chr11:59090508-59106570	miR-3569-3p	CAGUCUG	5
chr11:59090508-59090783_chr11:59106295-59106570	chr11:59090508-59106570	miR-370-3p	CCUGCUG	10
chr11:59090508-59090783_chr11:59106295-59106570	chr11:59090508-59106570	miR-1968-5p	GCAGCUG	5
chr11:59090508-59090783_chr11:59106295-59106570	chr11:59090508-59106570	miR-2861/miR-3091-3p	GGGCCUG	5
chr11:59090508-59090783_chr11:59106295-59106570	chr11:59090508-59106570	miR-7075-3p	AACCAUG	5
chr11:59090508-59090783_chr11:59106295-59106570	chr11:59090508-59106570	miR-3075-3p	UCCUUGG	5
chr11:59090508-59090783_chr11:59106295-59106570	chr11:59090508-59106570	miR-6358/miR-6376	AGUGUGG	5
chr11:59090508-59090783_chr11:59106295-59106570	chr11:59090508-59106570	miR-3075-5p	GUCUGGG	5
chr11:59090508-59090783_chr11:59106295-59106570	chr11:59090508-59106570	miR-1964-5p	GCUGGAG	5
chr11:59090508-59090783_chr11:59106295-59106570	chr11:59090508-59106570	miR-6950-5p	CCUGGAG	5
chr11:59090508-59090783_chr11:59106295-59106570	chr11:59090508-59106570	miR-5112	AGCUCAG	10
chr11:59090508-59090783_chr11:59106295-59106570	chr11:59090508-59106570	miR-1903	CUUCUUC	5
chr11:59090508-59090783_chr11:59106295-59106570	chr11:59090508-59106570	miR-3099-5p	CAGCUUC	5
chr11:59090508-59090783_chr11:59106295-59106570	chr11:59090508-59106570	miR-28c/miR-28b	GGAGCUC	5
chr11:59090508-59090783_chr11:59106295-59106570	chr11:59090508-59106570	miR-6947-3p/miR-6971-3p	CAGCCUC	6
chr11:59090508-59090783_chr11:59106295-59106570	chr11:59090508-59106570	miR-1968-3p	CCACCUC	5
chr11:59090508-59090783_chr11:59106295-59106570	chr11:59090508-59106570	miR-212-5p	CCUUGGC	5
chr11:59090508-59090783_chr11:59106295-59106570	chr11:59090508-59106570	miR-1188-3p	CCGAGGC	5
chr11:59090508-59090783_chr11:59106295-59106570	chr11:59090508-59106570	miR-5133	CUGGAGC	10
chr11:59090508-59090783_chr11:59106295-59106570	chr11:59090508-59106570	miR-7052-3p	CUCUGCC	8
chr11:59090508-59090783_chr11:59106295-59106570	chr11:59090508-59106570	miR-7049-3p	GCAGCCC	5
chr11:59090508-59090783_chr11:59106295-59106570	chr11:59090508-59106570	miR-434-3p	UUGAACC	5
chr11:59090508-59090783_chr11:59106295-59106570	chr11:59090508-59106570	miR-770-5p	GCACCAC	5
chr11:59090508-59090783_chr11:59106295-59106570	chr11:59090508-59106570	miR-6937-5p	AGCUGUA	5
chr11:59090508-59090783_chr11:59106295-59106570	chr11:59090508-59106570	miR-7033-3p	GCCUCCA	5
chr11:59090508-59090783_chr11:59106295-59106570	chr11:59090508-59106570	miR-182-5p	UUGGCAA	5
chr11:59090508-59090783_chr11:59107742-59108017	chr11:59090508-59108017	miR-103-1-5p/miR-103-2-5p/miR-107-5p	GCUUCUU	6
chr11:59090508-59090783_chr11:59107742-59108017	chr11:59090508-59108017	miR-7242-5p	UUGGGCU	5
chr11:59090508-59090783_chr11:59107742-59108017	chr11:59090508-59108017	miR-6938-5p	UGGAGCU	6
chr11:59090508-59090783_chr11:59107742-59108017	chr11:59090508-59108017	miR-3110-5p	UCUGCCU	5
chr11:59090508-59090783_chr11:59107742-59108017	chr11:59090508-59108017	miR-338-3p	CCAGCAU	6
chr11:59090508-59090783_chr11:59107742-59108017	chr11:59090508-59108017	miR-3569-3p	CAGUCUG	6
chr11:59090508-59090783_chr11:59107742-59108017	chr11:59090508-59108017	miR-760-3p/miR-7239-3p	GGCUCUG	5
chr11:59090508-59090783_chr11:59107742-59108017	chr11:59090508-59108017	miR-370-3p	CCUGCUG	12
chr11:59090508-59090783_chr11:59107742-59108017	chr11:59090508-59108017	miR-1968-5p	GCAGCUG	6
chr11:59090508-59090783_chr11:59107742-59108017	chr11:59090508-59108017	miR-2861/miR-3091-3p	GGGCCUG	6
chr11:59090508-59090783_chr11:59107742-59108017	chr11:59090508-59108017	miR-7075-3p	AACCAUG	6
chr11:59090508-59090783_chr11:59107742-59108017	chr11:59090508-59108017	miR-3075-3p	UCCUUGG	6
chr11:59090508-59090783_chr11:59107742-59108017	chr11:59090508-59108017	miR-6358/miR-6376	AGUGUGG	6
chr11:59090508-59090783_chr11:59107742-59108017	chr11:59090508-59108017	miR-3075-5p	GUCUGGG	6
chr11:59090508-59090783_chr11:59107742-59108017	chr11:59090508-59108017	miR-1964-5p	GCUGGAG	6
chr11:59090508-59090783_chr11:59107742-59108017	chr11:59090508-59108017	miR-6950-5p	CCUGGAG	6
chr11:59090508-59090783_chr11:59107742-59108017	chr11:59090508-59108017	miR-5112	AGCUCAG	12
chr11:59090508-59090783_chr11:59107742-59108017	chr11:59090508-59108017	miR-1903	CUUCUUC	6
chr11:59090508-59090783_chr11:59107742-59108017	chr11:59090508-59108017	miR-3099-5p	CAGCUUC	6
chr11:59090508-59090783_chr11:59107742-59108017	chr11:59090508-59108017	miR-28c/miR-28b	GGAGCUC	6
chr11:59090508-59090783_chr11:59107742-59108017	chr11:59090508-59108017	miR-6947-3p/miR-6971-3p	CAGCCUC	8
chr11:59090508-59090783_chr11:59107742-59108017	chr11:59090508-59108017	miR-1968-3p	CCACCUC	6
chr11:59090508-59090783_chr11:59107742-59108017	chr11:59090508-59108017	miR-6934-3p	CCUCUGC	5
chr11:59090508-59090783_chr11:59107742-59108017	chr11:59090508-59108017	miR-212-5p	CCUUGGC	6
chr11:59090508-59090783_chr11:59107742-59108017	chr11:59090508-59108017	miR-1188-3p	CCGAGGC	6
chr11:59090508-59090783_chr11:59107742-59108017	chr11:59090508-59108017	miR-5133	CUGGAGC	12
chr11:59090508-59090783_chr11:59107742-59108017	chr11:59090508-59108017	miR-1247-5p	CCCGUCC	5
chr11:59090508-59090783_chr11:59107742-59108017	chr11:59090508-59108017	miR-7052-3p	CUCUGCC	9
chr11:59090508-59090783_chr11:59107742-59108017	chr11:59090508-59108017	miR-7049-3p	GCAGCCC	6
chr11:59090508-59090783_chr11:59107742-59108017	chr11:59090508-59108017	miR-434-3p	UUGAACC	6
chr11:59090508-59090783_chr11:59107742-59108017	chr11:59090508-59108017	miR-770-5p	GCACCAC	6
chr11:59090508-59090783_chr11:59107742-59108017	chr11:59090508-59108017	miR-6937-5p	AGCUGUA	6
chr11:59090508-59090783_chr11:59107742-59108017	chr11:59090508-59108017	miR-7033-3p	GCCUCCA	6
chr11:59090508-59090783_chr11:59107742-59108017	chr11:59090508-59108017	miR-182-5p	UUGGCAA	6
chr11:59090508-59090783_chr11:59129570-59129845	chr11:59090508-59129845	miR-103-1-5p/miR-103-2-5p/miR-107-5p	GCUUCUU	12
chr11:59090508-59090783_chr11:59129570-59129845	chr11:59090508-59129845	miR-6966-3p	GCUGUGU	5
chr11:59090508-59090783_chr11:59129570-59129845	chr11:59090508-59129845	miR-7242-5p	UUGGGCU	7
chr11:59090508-59090783_chr11:59129570-59129845	chr11:59090508-59129845	miR-6938-5p	UGGAGCU	12
chr11:59090508-59090783_chr11:59129570-59129845	chr11:59090508-59129845	miR-7005-3p	UGUGCCU	8
chr11:59090508-59090783_chr11:59129570-59129845	chr11:59090508-59129845	miR-3110-5p	UCUGCCU	11
chr11:59090508-59090783_chr11:59129570-59129845	chr11:59090508-59129845	miR-338-3p	CCAGCAU	12
chr11:59090508-59090783_chr11:59129570-59129845	chr11:59090508-59129845	miR-1930-5p	CCUCCAU	6
chr11:59090508-59090783_chr11:59129570-59129845	chr11:59090508-59129845	miR-3569-3p	CAGUCUG	12
chr11:59090508-59090783_chr11:59129570-59129845	chr11:59090508-59129845	miR-760-3p/miR-7239-3p	GGCUCUG	8
chr11:59090508-59090783_chr11:59129570-59129845	chr11:59090508-59129845	miR-370-3p	CCUGCUG	24
chr11:59090508-59090783_chr11:59129570-59129845	chr11:59090508-59129845	miR-1968-5p	GCAGCUG	12
chr11:59090508-59090783_chr11:59129570-59129845	chr11:59090508-59129845	miR-2861/miR-3091-3p	GGGCCUG	10
chr11:59090508-59090783_chr11:59129570-59129845	chr11:59090508-59129845	miR-7075-3p	AACCAUG	12
chr11:59090508-59090783_chr11:59129570-59129845	chr11:59090508-59129845	miR-3075-3p	UCCUUGG	10
chr11:59090508-59090783_chr11:59129570-59129845	chr11:59090508-59129845	miR-6358/miR-6376	AGUGUGG	10
chr11:59090508-59090783_chr11:59129570-59129845	chr11:59090508-59129845	miR-3075-5p	GUCUGGG	10
chr11:59090508-59090783_chr11:59129570-59129845	chr11:59090508-59129845	miR-1956	GUCCAGG	9
chr11:59090508-59090783_chr11:59129570-59129845	chr11:59090508-59129845	miR-1964-5p	GCUGGAG	12
chr11:59090508-59090783_chr11:59129570-59129845	chr11:59090508-59129845	miR-6950-5p	CCUGGAG	12
chr11:59090508-59090783_chr11:59129570-59129845	chr11:59090508-59129845	miR-7012-5p/miR-7057-5p/miR-8113/miR-8119	AGGAGAG	8
chr11:59090508-59090783_chr11:59129570-59129845	chr11:59090508-59129845	miR-5112	AGCUCAG	24
chr11:59090508-59090783_chr11:59129570-59129845	chr11:59090508-59129845	miR-1903	CUUCUUC	11
chr11:59090508-59090783_chr11:59129570-59129845	chr11:59090508-59129845	miR-3099-5p	CAGCUUC	12
chr11:59090508-59090783_chr11:59129570-59129845	chr11:59090508-59129845	miR-28c/miR-28b	GGAGCUC	12
chr11:59090508-59090783_chr11:59129570-59129845	chr11:59090508-59129845	miR-6947-3p/miR-6971-3p	CAGCCUC	14
chr11:59090508-59090783_chr11:59129570-59129845	chr11:59090508-59129845	miR-1968-3p	CCACCUC	12
chr11:59090508-59090783_chr11:59129570-59129845	chr11:59090508-59129845	miR-466n-5p	UGUGUGC	7
chr11:59090508-59090783_chr11:59129570-59129845	chr11:59090508-59129845	miR-6934-3p	CCUCUGC	10
chr11:59090508-59090783_chr11:59129570-59129845	chr11:59090508-59129845	miR-212-5p	CCUUGGC	12
chr11:59090508-59090783_chr11:59129570-59129845	chr11:59090508-59129845	miR-1188-3p	CCGAGGC	12
chr11:59090508-59090783_chr11:59129570-59129845	chr11:59090508-59129845	miR-5133	CUGGAGC	24
chr11:59090508-59090783_chr11:59129570-59129845	chr11:59090508-59129845	miR-7216-5p	GGAGAGC	7
chr11:59090508-59090783_chr11:59129570-59129845	chr11:59090508-59129845	miR-1247-5p	CCCGUCC	9
chr11:59090508-59090783_chr11:59129570-59129845	chr11:59090508-59129845	miR-7052-3p	CUCUGCC	16
chr11:59090508-59090783_chr11:59129570-59129845	chr11:59090508-59129845	miR-7049-3p	GCAGCCC	12
chr11:59090508-59090783_chr11:59129570-59129845	chr11:59090508-59129845	miR-434-3p	UUGAACC	12
chr11:59090508-59090783_chr11:59129570-59129845	chr11:59090508-59129845	miR-770-5p	GCACCAC	12
chr11:59090508-59090783_chr11:59129570-59129845	chr11:59090508-59129845	miR-6937-5p	AGCUGUA	12
chr11:59090508-59090783_chr11:59129570-59129845	chr11:59090508-59129845	miR-7033-3p	GCCUCCA	12
chr11:59090508-59090783_chr11:59129570-59129845	chr11:59090508-59129845	miR-3084-3p	UCUGCCA	8
chr11:59090508-59090783_chr11:59129570-59129845	chr11:59090508-59129845	miR-182-5p	UUGGCAA	12
chr11:59093296-59093571_chr11:59103275-59103550	chr11:59093296-59103550	miR-370-3p	CCUGCUG	6
chr11:59093296-59093571_chr11:59103275-59103550	chr11:59093296-59103550	miR-5112	AGCUCAG	6
chr11:59093296-59093571_chr11:59103275-59103550	chr11:59093296-59103550	miR-5133	CUGGAGC	6
chr11:59093296-59093571_chr11:59103275-59103550	chr11:59093296-59103550	miR-7052-3p	CUCUGCC	5
chr11:59093296-59093571_chr11:59106295-59106570	chr11:59093296-59106570	miR-370-3p	CCUGCUG	8
chr11:59093296-59093571_chr11:59106295-59106570	chr11:59093296-59106570	miR-5112	AGCUCAG	8
chr11:59093296-59093571_chr11:59106295-59106570	chr11:59093296-59106570	miR-5133	CUGGAGC	8
chr11:59093296-59093571_chr11:59106295-59106570	chr11:59093296-59106570	miR-7052-3p	CUCUGCC	6
chr11:59099690-59099965_chr11:59112519-59112794	chr11:59099690-59112794	miR-103-1-5p/miR-103-2-5p/miR-107-5p	GCUUCUU	5
chr11:59099690-59099965_chr11:59112519-59112794	chr11:59099690-59112794	miR-6938-5p	UGGAGCU	5
chr11:59099690-59099965_chr11:59112519-59112794	chr11:59099690-59112794	miR-338-3p	CCAGCAU	5
chr11:59099690-59099965_chr11:59112519-59112794	chr11:59099690-59112794	miR-3569-3p	CAGUCUG	5
chr11:59099690-59099965_chr11:59112519-59112794	chr11:59099690-59112794	miR-370-3p	CCUGCUG	10
chr11:59099690-59099965_chr11:59112519-59112794	chr11:59099690-59112794	miR-1968-5p	GCAGCUG	5
chr11:59099690-59099965_chr11:59112519-59112794	chr11:59099690-59112794	miR-2861/miR-3091-3p	GGGCCUG	5
chr11:59099690-59099965_chr11:59112519-59112794	chr11:59099690-59112794	miR-7075-3p	AACCAUG	5
chr11:59099690-59099965_chr11:59112519-59112794	chr11:59099690-59112794	miR-3075-3p	UCCUUGG	5
chr11:59099690-59099965_chr11:59112519-59112794	chr11:59099690-59112794	miR-3075-5p	GUCUGGG	5
chr11:59099690-59099965_chr11:59112519-59112794	chr11:59099690-59112794	miR-1956	GUCCAGG	5
chr11:59099690-59099965_chr11:59112519-59112794	chr11:59099690-59112794	miR-1964-5p	GCUGGAG	5
chr11:59099690-59099965_chr11:59112519-59112794	chr11:59099690-59112794	miR-6950-5p	CCUGGAG	5
chr11:59099690-59099965_chr11:59112519-59112794	chr11:59099690-59112794	miR-5112	AGCUCAG	10
chr11:59099690-59099965_chr11:59112519-59112794	chr11:59099690-59112794	miR-3099-5p	CAGCUUC	5
chr11:59099690-59099965_chr11:59112519-59112794	chr11:59099690-59112794	miR-28c/miR-28b	GGAGCUC	5
chr11:59099690-59099965_chr11:59112519-59112794	chr11:59099690-59112794	miR-6947-3p/miR-6971-3p	CAGCCUC	6
chr11:59099690-59099965_chr11:59112519-59112794	chr11:59099690-59112794	miR-1968-3p	CCACCUC	5
chr11:59099690-59099965_chr11:59112519-59112794	chr11:59099690-59112794	miR-212-5p	CCUUGGC	5
chr11:59099690-59099965_chr11:59112519-59112794	chr11:59099690-59112794	miR-1188-3p	CCGAGGC	5
chr11:59099690-59099965_chr11:59112519-59112794	chr11:59099690-59112794	miR-5133	CUGGAGC	10
chr11:59099690-59099965_chr11:59112519-59112794	chr11:59099690-59112794	miR-7052-3p	CUCUGCC	7
chr11:59099690-59099965_chr11:59112519-59112794	chr11:59099690-59112794	miR-7049-3p	GCAGCCC	5
chr11:59099690-59099965_chr11:59112519-59112794	chr11:59099690-59112794	miR-434-3p	UUGAACC	5
chr11:59099690-59099965_chr11:59112519-59112794	chr11:59099690-59112794	miR-770-5p	GCACCAC	5
chr11:59099690-59099965_chr11:59112519-59112794	chr11:59099690-59112794	miR-6937-5p	AGCUGUA	5
chr11:59099690-59099965_chr11:59112519-59112794	chr11:59099690-59112794	miR-7033-3p	GCCUCCA	5
chr11:59099690-59099965_chr11:59112519-59112794	chr11:59099690-59112794	miR-182-5p	UUGGCAA	5
chr11:59099690-59099965_chr11:59122620-59122895	chr11:59099690-59122895	miR-103-1-5p/miR-103-2-5p/miR-107-5p	GCUUCUU	7
chr11:59099690-59099965_chr11:59122620-59122895	chr11:59099690-59122895	miR-7242-5p	UUGGGCU	5
chr11:59099690-59099965_chr11:59122620-59122895	chr11:59099690-59122895	miR-6938-5p	UGGAGCU	7
chr11:59099690-59099965_chr11:59122620-59122895	chr11:59099690-59122895	miR-3110-5p	UCUGCCU	6
chr11:59099690-59099965_chr11:59122620-59122895	chr11:59099690-59122895	miR-338-3p	CCAGCAU	7
chr11:59099690-59099965_chr11:59122620-59122895	chr11:59099690-59122895	miR-3569-3p	CAGUCUG	7
chr11:59099690-59099965_chr11:59122620-59122895	chr11:59099690-59122895	miR-370-3p	CCUGCUG	14
chr11:59099690-59099965_chr11:59122620-59122895	chr11:59099690-59122895	miR-1968-5p	GCAGCUG	7
chr11:59099690-59099965_chr11:59122620-59122895	chr11:59099690-59122895	miR-2861/miR-3091-3p	GGGCCUG	6
chr11:59099690-59099965_chr11:59122620-59122895	chr11:59099690-59122895	miR-7075-3p	AACCAUG	7
chr11:59099690-59099965_chr11:59122620-59122895	chr11:59099690-59122895	miR-3075-3p	UCCUUGG	7
chr11:59099690-59099965_chr11:59122620-59122895	chr11:59099690-59122895	miR-6358/miR-6376	AGUGUGG	6
chr11:59099690-59099965_chr11:59122620-59122895	chr11:59099690-59122895	miR-3075-5p	GUCUGGG	6
chr11:59099690-59099965_chr11:59122620-59122895	chr11:59099690-59122895	miR-1956	GUCCAGG	6
chr11:59099690-59099965_chr11:59122620-59122895	chr11:59099690-59122895	miR-1964-5p	GCUGGAG	7
chr11:59099690-59099965_chr11:59122620-59122895	chr11:59099690-59122895	miR-6950-5p	CCUGGAG	7
chr11:59099690-59099965_chr11:59122620-59122895	chr11:59099690-59122895	miR-5112	AGCUCAG	14
chr11:59099690-59099965_chr11:59122620-59122895	chr11:59099690-59122895	miR-1903	CUUCUUC	6
chr11:59099690-59099965_chr11:59122620-59122895	chr11:59099690-59122895	miR-3099-5p	CAGCUUC	7
chr11:59099690-59099965_chr11:59122620-59122895	chr11:59099690-59122895	miR-28c/miR-28b	GGAGCUC	7
chr11:59099690-59099965_chr11:59122620-59122895	chr11:59099690-59122895	miR-6947-3p/miR-6971-3p	CAGCCUC	8
chr11:59099690-59099965_chr11:59122620-59122895	chr11:59099690-59122895	miR-1968-3p	CCACCUC	8
chr11:59099690-59099965_chr11:59122620-59122895	chr11:59099690-59122895	miR-6934-3p	CCUCUGC	6
chr11:59099690-59099965_chr11:59122620-59122895	chr11:59099690-59122895	miR-212-5p	CCUUGGC	7
chr11:59099690-59099965_chr11:59122620-59122895	chr11:59099690-59122895	miR-1188-3p	CCGAGGC	7
chr11:59099690-59099965_chr11:59122620-59122895	chr11:59099690-59122895	miR-5133	CUGGAGC	14
chr11:59099690-59099965_chr11:59122620-59122895	chr11:59099690-59122895	miR-1247-5p	CCCGUCC	5
chr11:59099690-59099965_chr11:59122620-59122895	chr11:59099690-59122895	miR-7052-3p	CUCUGCC	9
chr11:59099690-59099965_chr11:59122620-59122895	chr11:59099690-59122895	miR-7049-3p	GCAGCCC	7
chr11:59099690-59099965_chr11:59122620-59122895	chr11:59099690-59122895	miR-434-3p	UUGAACC	7
chr11:59099690-59099965_chr11:59122620-59122895	chr11:59099690-59122895	miR-770-5p	GCACCAC	7
chr11:59099690-59099965_chr11:59122620-59122895	chr11:59099690-59122895	miR-6937-5p	AGCUGUA	7
chr11:59099690-59099965_chr11:59122620-59122895	chr11:59099690-59122895	miR-7033-3p	GCCUCCA	7
chr11:59099690-59099965_chr11:59122620-59122895	chr11:59099690-59122895	miR-182-5p	UUGGCAA	7
chr11:59099690-59099965_chr11:59129570-59129845	chr11:59099690-59129845	miR-103-1-5p/miR-103-2-5p/miR-107-5p	GCUUCUU	10
chr11:59099690-59099965_chr11:59129570-59129845	chr11:59099690-59129845	miR-7242-5p	UUGGGCU	6
chr11:59099690-59099965_chr11:59129570-59129845	chr11:59099690-59129845	miR-6938-5p	UGGAGCU	10
chr11:59099690-59099965_chr11:59129570-59129845	chr11:59099690-59129845	miR-7005-3p	UGUGCCU	6
chr11:59099690-59099965_chr11:59129570-59129845	chr11:59099690-59129845	miR-3110-5p	UCUGCCU	9
chr11:59099690-59099965_chr11:59129570-59129845	chr11:59099690-59129845	miR-338-3p	CCAGCAU	10
chr11:59099690-59099965_chr11:59129570-59129845	chr11:59099690-59129845	miR-1930-5p	CCUCCAU	6
chr11:59099690-59099965_chr11:59129570-59129845	chr11:59099690-59129845	miR-3569-3p	CAGUCUG	10
chr11:59099690-59099965_chr11:59129570-59129845	chr11:59099690-59129845	miR-760-3p/miR-7239-3p	GGCUCUG	6
chr11:59099690-59099965_chr11:59129570-59129845	chr11:59099690-59129845	miR-370-3p	CCUGCUG	20
chr11:59099690-59099965_chr11:59129570-59129845	chr11:59099690-59129845	miR-1968-5p	GCAGCUG	10
chr11:59099690-59099965_chr11:59129570-59129845	chr11:59099690-59129845	miR-2861/miR-3091-3p	GGGCCUG	8
chr11:59099690-59099965_chr11:59129570-59129845	chr11:59099690-59129845	miR-7075-3p	AACCAUG	10
chr11:59099690-59099965_chr11:59129570-59129845	chr11:59099690-59129845	miR-3075-3p	UCCUUGG	8
chr11:59099690-59099965_chr11:59129570-59129845	chr11:59099690-59129845	miR-6358/miR-6376	AGUGUGG	8
chr11:59099690-59099965_chr11:59129570-59129845	chr11:59099690-59129845	miR-3075-5p	GUCUGGG	8
chr11:59099690-59099965_chr11:59129570-59129845	chr11:59099690-59129845	miR-1956	GUCCAGG	9
chr11:59099690-59099965_chr11:59129570-59129845	chr11:59099690-59129845	miR-1964-5p	GCUGGAG	10
chr11:59099690-59099965_chr11:59129570-59129845	chr11:59099690-59129845	miR-6950-5p	CCUGGAG	10
chr11:59099690-59099965_chr11:59129570-59129845	chr11:59099690-59129845	miR-7012-5p/miR-7057-5p/miR-8113/miR-8119	AGGAGAG	7
chr11:59099690-59099965_chr11:59129570-59129845	chr11:59099690-59129845	miR-5112	AGCUCAG	20
chr11:59099690-59099965_chr11:59129570-59129845	chr11:59099690-59129845	miR-1903	CUUCUUC	9
chr11:59099690-59099965_chr11:59129570-59129845	chr11:59099690-59129845	miR-3099-5p	CAGCUUC	10
chr11:59099690-59099965_chr11:59129570-59129845	chr11:59099690-59129845	miR-28c/miR-28b	GGAGCUC	10
chr11:59099690-59099965_chr11:59129570-59129845	chr11:59099690-59129845	miR-6947-3p/miR-6971-3p	CAGCCUC	11
chr11:59099690-59099965_chr11:59129570-59129845	chr11:59099690-59129845	miR-1968-3p	CCACCUC	10
chr11:59099690-59099965_chr11:59129570-59129845	chr11:59099690-59129845	miR-466n-5p	UGUGUGC	5
chr11:59099690-59099965_chr11:59129570-59129845	chr11:59099690-59129845	miR-6934-3p	CCUCUGC	8
chr11:59099690-59099965_chr11:59129570-59129845	chr11:59099690-59129845	miR-212-5p	CCUUGGC	10
chr11:59099690-59099965_chr11:59129570-59129845	chr11:59099690-59129845	miR-1188-3p	CCGAGGC	10
chr11:59099690-59099965_chr11:59129570-59129845	chr11:59099690-59129845	miR-5133	CUGGAGC	20
chr11:59099690-59099965_chr11:59129570-59129845	chr11:59099690-59129845	miR-7216-5p	GGAGAGC	6
chr11:59099690-59099965_chr11:59129570-59129845	chr11:59099690-59129845	miR-1247-5p	CCCGUCC	7
chr11:59099690-59099965_chr11:59129570-59129845	chr11:59099690-59129845	miR-7052-3p	CUCUGCC	12
chr11:59099690-59099965_chr11:59129570-59129845	chr11:59099690-59129845	miR-7049-3p	GCAGCCC	10
chr11:59099690-59099965_chr11:59129570-59129845	chr11:59099690-59129845	miR-434-3p	UUGAACC	10
chr11:59099690-59099965_chr11:59129570-59129845	chr11:59099690-59129845	miR-770-5p	GCACCAC	10
chr11:59099690-59099965_chr11:59129570-59129845	chr11:59099690-59129845	miR-6937-5p	AGCUGUA	10
chr11:59099690-59099965_chr11:59129570-59129845	chr11:59099690-59129845	miR-7033-3p	GCCUCCA	10
chr11:59099690-59099965_chr11:59129570-59129845	chr11:59099690-59129845	miR-3084-3p	UCUGCCA	6
chr11:59099690-59099965_chr11:59129570-59129845	chr11:59099690-59129845	miR-182-5p	UUGGCAA	10
chr11:59103275-59103550_chr11:59124521-59124796	chr11:59103275-59124796	miR-103-1-5p/miR-103-2-5p/miR-107-5p	GCUUCUU	7
chr11:59103275-59103550_chr11:59124521-59124796	chr11:59103275-59124796	miR-7242-5p	UUGGGCU	5
chr11:59103275-59103550_chr11:59124521-59124796	chr11:59103275-59124796	miR-6938-5p	UGGAGCU	7
chr11:59103275-59103550_chr11:59124521-59124796	chr11:59103275-59124796	miR-3110-5p	UCUGCCU	6
chr11:59103275-59103550_chr11:59124521-59124796	chr11:59103275-59124796	miR-338-3p	CCAGCAU	7
chr11:59103275-59103550_chr11:59124521-59124796	chr11:59103275-59124796	miR-3569-3p	CAGUCUG	7
chr11:59103275-59103550_chr11:59124521-59124796	chr11:59103275-59124796	miR-370-3p	CCUGCUG	14
chr11:59103275-59103550_chr11:59124521-59124796	chr11:59103275-59124796	miR-1968-5p	GCAGCUG	7
chr11:59103275-59103550_chr11:59124521-59124796	chr11:59103275-59124796	miR-2861/miR-3091-3p	GGGCCUG	5
chr11:59103275-59103550_chr11:59124521-59124796	chr11:59103275-59124796	miR-7075-3p	AACCAUG	7
chr11:59103275-59103550_chr11:59124521-59124796	chr11:59103275-59124796	miR-3075-3p	UCCUUGG	7
chr11:59103275-59103550_chr11:59124521-59124796	chr11:59103275-59124796	miR-6358/miR-6376	AGUGUGG	6
chr11:59103275-59103550_chr11:59124521-59124796	chr11:59103275-59124796	miR-3075-5p	GUCUGGG	5
chr11:59103275-59103550_chr11:59124521-59124796	chr11:59103275-59124796	miR-1956	GUCCAGG	6
chr11:59103275-59103550_chr11:59124521-59124796	chr11:59103275-59124796	miR-1964-5p	GCUGGAG	7
chr11:59103275-59103550_chr11:59124521-59124796	chr11:59103275-59124796	miR-6950-5p	CCUGGAG	7
chr11:59103275-59103550_chr11:59124521-59124796	chr11:59103275-59124796	miR-5112	AGCUCAG	14
chr11:59103275-59103550_chr11:59124521-59124796	chr11:59103275-59124796	miR-1903	CUUCUUC	6
chr11:59103275-59103550_chr11:59124521-59124796	chr11:59103275-59124796	miR-3099-5p	CAGCUUC	7
chr11:59103275-59103550_chr11:59124521-59124796	chr11:59103275-59124796	miR-28c/miR-28b	GGAGCUC	7
chr11:59103275-59103550_chr11:59124521-59124796	chr11:59103275-59124796	miR-6947-3p/miR-6971-3p	CAGCCUC	8
chr11:59103275-59103550_chr11:59124521-59124796	chr11:59103275-59124796	miR-1968-3p	CCACCUC	8
chr11:59103275-59103550_chr11:59124521-59124796	chr11:59103275-59124796	miR-6934-3p	CCUCUGC	5
chr11:59103275-59103550_chr11:59124521-59124796	chr11:59103275-59124796	miR-212-5p	CCUUGGC	7
chr11:59103275-59103550_chr11:59124521-59124796	chr11:59103275-59124796	miR-1188-3p	CCGAGGC	7
chr11:59103275-59103550_chr11:59124521-59124796	chr11:59103275-59124796	miR-5133	CUGGAGC	14
chr11:59103275-59103550_chr11:59124521-59124796	chr11:59103275-59124796	miR-1247-5p	CCCGUCC	5
chr11:59103275-59103550_chr11:59124521-59124796	chr11:59103275-59124796	miR-7052-3p	CUCUGCC	7
chr11:59103275-59103550_chr11:59124521-59124796	chr11:59103275-59124796	miR-7049-3p	GCAGCCC	7
chr11:59103275-59103550_chr11:59124521-59124796	chr11:59103275-59124796	miR-434-3p	UUGAACC	7
chr11:59103275-59103550_chr11:59124521-59124796	chr11:59103275-59124796	miR-770-5p	GCACCAC	7
chr11:59103275-59103550_chr11:59124521-59124796	chr11:59103275-59124796	miR-6937-5p	AGCUGUA	7
chr11:59103275-59103550_chr11:59124521-59124796	chr11:59103275-59124796	miR-7033-3p	GCCUCCA	7
chr11:59103275-59103550_chr11:59124521-59124796	chr11:59103275-59124796	miR-182-5p	UUGGCAA	7
chr11:59106295-59106570_chr11:59129570-59129845	chr11:59106295-59129845	miR-103-1-5p/miR-103-2-5p/miR-107-5p	GCUUCUU	8
chr11:59106295-59106570_chr11:59129570-59129845	chr11:59106295-59129845	miR-6938-5p	UGGAGCU	8
chr11:59106295-59106570_chr11:59129570-59129845	chr11:59106295-59129845	miR-3110-5p	UCUGCCU	7
chr11:59106295-59106570_chr11:59129570-59129845	chr11:59106295-59129845	miR-338-3p	CCAGCAU	8
chr11:59106295-59106570_chr11:59129570-59129845	chr11:59106295-59129845	miR-1930-5p	CCUCCAU	6
chr11:59106295-59106570_chr11:59129570-59129845	chr11:59106295-59129845	miR-3569-3p	CAGUCUG	8
chr11:59106295-59106570_chr11:59129570-59129845	chr11:59106295-59129845	miR-370-3p	CCUGCUG	16
chr11:59106295-59106570_chr11:59129570-59129845	chr11:59106295-59129845	miR-1968-5p	GCAGCUG	8
chr11:59106295-59106570_chr11:59129570-59129845	chr11:59106295-59129845	miR-2861/miR-3091-3p	GGGCCUG	6
chr11:59106295-59106570_chr11:59129570-59129845	chr11:59106295-59129845	miR-7075-3p	AACCAUG	8
chr11:59106295-59106570_chr11:59129570-59129845	chr11:59106295-59129845	miR-3075-3p	UCCUUGG	6
chr11:59106295-59106570_chr11:59129570-59129845	chr11:59106295-59129845	miR-6358/miR-6376	AGUGUGG	6
chr11:59106295-59106570_chr11:59129570-59129845	chr11:59106295-59129845	miR-3075-5p	GUCUGGG	6
chr11:59106295-59106570_chr11:59129570-59129845	chr11:59106295-59129845	miR-1956	GUCCAGG	7
chr11:59106295-59106570_chr11:59129570-59129845	chr11:59106295-59129845	miR-1964-5p	GCUGGAG	8
chr11:59106295-59106570_chr11:59129570-59129845	chr11:59106295-59129845	miR-6950-5p	CCUGGAG	8
chr11:59106295-59106570_chr11:59129570-59129845	chr11:59106295-59129845	miR-7012-5p/miR-7057-5p/miR-8113/miR-8119	AGGAGAG	6
chr11:59106295-59106570_chr11:59129570-59129845	chr11:59106295-59129845	miR-5112	AGCUCAG	16
chr11:59106295-59106570_chr11:59129570-59129845	chr11:59106295-59129845	miR-1903	CUUCUUC	7
chr11:59106295-59106570_chr11:59129570-59129845	chr11:59106295-59129845	miR-3099-5p	CAGCUUC	8
chr11:59106295-59106570_chr11:59129570-59129845	chr11:59106295-59129845	miR-28c/miR-28b	GGAGCUC	8
chr11:59106295-59106570_chr11:59129570-59129845	chr11:59106295-59129845	miR-6947-3p/miR-6971-3p	CAGCCUC	9
chr11:59106295-59106570_chr11:59129570-59129845	chr11:59106295-59129845	miR-1968-3p	CCACCUC	8
chr11:59106295-59106570_chr11:59129570-59129845	chr11:59106295-59129845	miR-6934-3p	CCUCUGC	6
chr11:59106295-59106570_chr11:59129570-59129845	chr11:59106295-59129845	miR-212-5p	CCUUGGC	8
chr11:59106295-59106570_chr11:59129570-59129845	chr11:59106295-59129845	miR-1188-3p	CCGAGGC	8
chr11:59106295-59106570_chr11:59129570-59129845	chr11:59106295-59129845	miR-5133	CUGGAGC	16
chr11:59106295-59106570_chr11:59129570-59129845	chr11:59106295-59129845	miR-7216-5p	GGAGAGC	5
chr11:59106295-59106570_chr11:59129570-59129845	chr11:59106295-59129845	miR-1247-5p	CCCGUCC	6
chr11:59106295-59106570_chr11:59129570-59129845	chr11:59106295-59129845	miR-7052-3p	CUCUGCC	8
chr11:59106295-59106570_chr11:59129570-59129845	chr11:59106295-59129845	miR-7049-3p	GCAGCCC	8
chr11:59106295-59106570_chr11:59129570-59129845	chr11:59106295-59129845	miR-434-3p	UUGAACC	8
chr11:59106295-59106570_chr11:59129570-59129845	chr11:59106295-59129845	miR-770-5p	GCACCAC	8
chr11:59106295-59106570_chr11:59129570-59129845	chr11:59106295-59129845	miR-6937-5p	AGCUGUA	8
chr11:59106295-59106570_chr11:59129570-59129845	chr11:59106295-59129845	miR-7033-3p	GCCUCCA	8
chr11:59106295-59106570_chr11:59129570-59129845	chr11:59106295-59129845	miR-182-5p	UUGGCAA	8
chr11:59112519-59112794_chr11:59124521-59124796	chr11:59112519-59124796	miR-370-3p	CCUGCUG	8
chr11:59112519-59112794_chr11:59124521-59124796	chr11:59112519-59124796	miR-5112	AGCUCAG	8
chr11:59112519-59112794_chr11:59124521-59124796	chr11:59112519-59124796	miR-1968-3p	CCACCUC	5
chr11:59112519-59112794_chr11:59124521-59124796	chr11:59112519-59124796	miR-5133	CUGGAGC	8
chr11:59115659-59115934_chr11:59124521-59124796	chr11:59115659-59124796	miR-370-3p	CCUGCUG	6
chr11:59115659-59115934_chr11:59124521-59124796	chr11:59115659-59124796	miR-5112	AGCUCAG	6
chr11:59115659-59115934_chr11:59124521-59124796	chr11:59115659-59124796	miR-5133	CUGGAGC	6
chr11:59115659-59115934_chr11:59129570-59129845	chr11:59115659-59129845	miR-103-1-5p/miR-103-2-5p/miR-107-5p	GCUUCUU	5
chr11:59115659-59115934_chr11:59129570-59129845	chr11:59115659-59129845	miR-6938-5p	UGGAGCU	5
chr11:59115659-59115934_chr11:59129570-59129845	chr11:59115659-59129845	miR-3110-5p	UCUGCCU	5
chr11:59115659-59115934_chr11:59129570-59129845	chr11:59115659-59129845	miR-338-3p	CCAGCAU	5
chr11:59115659-59115934_chr11:59129570-59129845	chr11:59115659-59129845	miR-1930-5p	CCUCCAU	5
chr11:59115659-59115934_chr11:59129570-59129845	chr11:59115659-59129845	miR-3569-3p	CAGUCUG	5
chr11:59115659-59115934_chr11:59129570-59129845	chr11:59115659-59129845	miR-370-3p	CCUGCUG	10
chr11:59115659-59115934_chr11:59129570-59129845	chr11:59115659-59129845	miR-1968-5p	GCAGCUG	5
chr11:59115659-59115934_chr11:59129570-59129845	chr11:59115659-59129845	miR-7075-3p	AACCAUG	5
chr11:59115659-59115934_chr11:59129570-59129845	chr11:59115659-59129845	miR-1964-5p	GCUGGAG	5
chr11:59115659-59115934_chr11:59129570-59129845	chr11:59115659-59129845	miR-6950-5p	CCUGGAG	5
chr11:59115659-59115934_chr11:59129570-59129845	chr11:59115659-59129845	miR-5112	AGCUCAG	10
chr11:59115659-59115934_chr11:59129570-59129845	chr11:59115659-59129845	miR-1903	CUUCUUC	5
chr11:59115659-59115934_chr11:59129570-59129845	chr11:59115659-59129845	miR-3099-5p	CAGCUUC	5
chr11:59115659-59115934_chr11:59129570-59129845	chr11:59115659-59129845	miR-28c/miR-28b	GGAGCUC	5
chr11:59115659-59115934_chr11:59129570-59129845	chr11:59115659-59129845	miR-6947-3p/miR-6971-3p	CAGCCUC	5
chr11:59115659-59115934_chr11:59129570-59129845	chr11:59115659-59129845	miR-1968-3p	CCACCUC	5
chr11:59115659-59115934_chr11:59129570-59129845	chr11:59115659-59129845	miR-212-5p	CCUUGGC	5
chr11:59115659-59115934_chr11:59129570-59129845	chr11:59115659-59129845	miR-1188-3p	CCGAGGC	5
chr11:59115659-59115934_chr11:59129570-59129845	chr11:59115659-59129845	miR-5133	CUGGAGC	10
chr11:59115659-59115934_chr11:59129570-59129845	chr11:59115659-59129845	miR-7052-3p	CUCUGCC	5
chr11:59115659-59115934_chr11:59129570-59129845	chr11:59115659-59129845	miR-7049-3p	GCAGCCC	5
chr11:59115659-59115934_chr11:59129570-59129845	chr11:59115659-59129845	miR-434-3p	UUGAACC	5
chr11:59115659-59115934_chr11:59129570-59129845	chr11:59115659-59129845	miR-770-5p	GCACCAC	5
chr11:59115659-59115934_chr11:59129570-59129845	chr11:59115659-59129845	miR-6937-5p	AGCUGUA	5
chr11:59115659-59115934_chr11:59129570-59129845	chr11:59115659-59129845	miR-7033-3p	GCCUCCA	5
chr11:59115659-59115934_chr11:59129570-59129845	chr11:59115659-59129845	miR-182-5p	UUGGCAA	5
chr11:59122620-59122895_chr11:59129570-59129845	chr11:59122620-59129845	miR-370-3p	CCUGCUG	8
chr11:59122620-59122895_chr11:59129570-59129845	chr11:59122620-59129845	miR-5112	AGCUCAG	8
chr11:59122620-59122895_chr11:59129570-59129845	chr11:59122620-59129845	miR-5133	CUGGAGC	8
chr11:62325487-62325629_chr11:62401201-62401267	chr11:62325487-62401267	miR-692	UCUCUUU	6
chr11:62325487-62325629_chr11:62401201-62401267	chr11:62325487-62401267	miR-683	CUGCUGU	5
chr11:62325487-62325629_chr11:62401201-62401267	chr11:62325487-62401267	miR-6946-3p	UUCUUCU	8
chr11:62325487-62325629_chr11:62401201-62401267	chr11:62325487-62401267	miR-1904	UUCUGCU	5
chr11:62325487-62325629_chr11:62401201-62401267	chr11:62325487-62401267	miR-6344	UUUUCCU	5
chr11:62325487-62325629_chr11:62401201-62401267	chr11:62325487-62401267	miR-1906	GCAGCAG	6
chr11:62325487-62325629_chr11:62401201-62401267	chr11:62325487-62401267	miR-546	UGGUGGC	5
chr11:62325487-62325629_chr11:62401201-62401267	chr11:62325487-62401267	miR-301a-5p/miR-301b-5p/miR-6952-3p	CUCUGAC	5
chr11:62325487-62325629_chr11:62401201-62401267	chr11:62325487-62401267	miR-5114/miR-7094b-2-5p	CUGGAGA	5
chr11:62325487-62325629_chr11:62401201-62401267	chr11:62325487-62401267	miR-15b-5p/miR-195a-5p/miR-15a-5p/miR-16-5p/miR-322-5p/miR-497-5p/miR-1907/miR-195b/miR-6342/miR-6353/miR-6419	AGCAGCA	6
chr11:62351378-62351546_chr11:62398265-62398437	chr11:62351378-62398437	miR-6946-3p	UUCUUCU	6
chr11:62351378-62351546_chr11:62401201-62401267	chr11:62351378-62401267	miR-6946-3p	UUCUUCU	7
chr11:62366964-62367159_chr11:62384718-62384842	chr11:62366964-62384842	miR-6946-3p	UUCUUCU	6
chr11:62366964-62367159_chr11:62390979-62391033	chr11:62366964-62391033	miR-6946-3p	UUCUUCU	6
chr11:62366964-62367159_chr11:62401201-62401267	chr11:62366964-62401267	miR-6946-3p	UUCUUCU	7
chr11:62369294-62369423_chr11:62390979-62391033	chr11:62369294-62391033	miR-6946-3p	UUCUUCU	6
chr11:62369294-62369423_chr11:62401201-62401267	chr11:62369294-62401267	miR-6946-3p	UUCUUCU	7
chr11:62373076-62373454_chr11:62398265-62398437	chr11:62373076-62398437	miR-6946-3p	UUCUUCU	6
chr11:62376635-62376761_chr11:62390979-62391033	chr11:62376635-62391033	miR-6946-3p	UUCUUCU	6
chr11:62376635-62376761_chr11:62395138-62395228	chr11:62376635-62395228	miR-6946-3p	UUCUUCU	6
chr11:62376635-62376761_chr11:62398265-62398437	chr11:62376635-62398437	miR-6946-3p	UUCUUCU	6
chr11:62376635-62376761_chr11:62401201-62401267	chr11:62376635-62401267	miR-6946-3p	UUCUUCU	7
chr11:62376635-62376761_chr11:62438338-62438515	chr11:62376635-62438515	miR-6946-3p	UUCUUCU	10
chr11:62376635-62376761_chr11:62438338-62438515	chr11:62376635-62438515	miR-1903	CUUCUUC	5
chr11:62378497-62378654_chr11:62390979-62391033	chr11:62378497-62391033	miR-6946-3p	UUCUUCU	6
chr11:62378515-62378654_chr11:62390979-62391033	chr11:62378515-62391033	miR-6946-3p	UUCUUCU	6
chr11:62381408-62381470_chr11:62390979-62391033	chr11:62381408-62391033	miR-6946-3p	UUCUUCU	6
chr11:62383161-62383375_chr11:62401201-62401267	chr11:62383161-62401267	miR-6946-3p	UUCUUCU	5
chr11:62383161-62383375_chr11:62422875-62423067	chr11:62383161-62423067	miR-6946-3p	UUCUUCU	8
chr11:69356207-69356380_chr11:69364692-69364804	chr11:69356207-69364804	miR-103-1-5p/miR-103-2-5p/miR-107-5p	GCUUCUU	5
chr11:69356207-69356380_chr11:69364692-69364804	chr11:69356207-69364804	miR-6946-3p	UUCUUCU	6
chr11:69356207-69356380_chr11:69364692-69364804	chr11:69356207-69364804	miR-1903	CUUCUUC	11
chr11:69356207-69356380_chr11:69364692-69364804	chr11:69356207-69364804	miR-6919-3p	CUCCUCC	7
chr11:70846439-70846509_chr11:70935127-70935182	chr11:70846439-70935182	miR-6946-3p	UUCUUCU	5
chr11:70846439-70846509_chr11:70935127-70935182	chr11:70846439-70935182	miR-6999-3p	UUCAGCU	5
chr11:70874746-70874874_chr11:70920852-70920968	chr11:70874746-70920968	miR-6946-3p	UUCUUCU	5
chr11:70874746-70874874_chr11:70925772-70925912	chr11:70874746-70925912	miR-6946-3p	UUCUUCU	5
chr11:74928993-74930748_chr11:74946007-74946219	chr11:74928993-74946219	miR-6927-3p/miR-6945-3p	CUGAGCU	5
chr11:74928993-74930748_chr11:74990070-74990215	chr11:74928993-74990215	miR-6927-3p/miR-6945-3p	CUGAGCU	5
chr11:74928993-74930748_chr11:75041868-75042036	chr11:74928993-75042036	miR-6927-3p/miR-6945-3p	CUGAGCU	6
chr11:74928993-74930748_chr11:75041868-75042036	chr11:74928993-75042036	miR-1258-5p	GCUGAGC	5
chr11:74928993-74930748_chr11:75053762-75053963	chr11:74928993-75053963	miR-6927-3p/miR-6945-3p	CUGAGCU	6
chr11:74928993-74930748_chr11:75053762-75053963	chr11:74928993-75053963	miR-1258-5p	GCUGAGC	5
chr11:9249590-9249741_chr11:9301260-9301369	chr11:9249590-9301369	miR-677-5p	UCAGUGA	5
chr11:9249590-9249741_chr11:9301260-9301369	chr11:9249590-9301369	miR-3966	GCUGCCA	5
chr11:98993764-98993935_chr11:99009230-99009322	chr11:98993764-99009322	miR-6946-3p	UUCUUCU	5
chr11:98996729-98996875_chr11:99004112-99004343	chr11:98996729-99004343	miR-6946-3p	UUCUUCU	5
chr12:101883256-101886276_chr12:101905755-101905816	chr12:101883256-101905816	miR-692	UCUCUUU	5
chr12:101883256-101886276_chr12:101905755-101905816	chr12:101883256-101905816	miR-1904	UUCUGCU	8
chr12:101883256-101886276_chr12:101905755-101905816	chr12:101883256-101905816	miR-6344	UUUUCCU	6
chr12:101883256-101886276_chr12:101905755-101905816	chr12:101883256-101905816	miR-3098-3p	UCUGCUG	6
chr12:104696274-104697144_chr12:104714774-104714906	chr12:104696274-104714906	miR-6919-3p	CUCCUCC	5
chr12:117886672-117886914_chr12:118027448-118027579	chr12:117886672-118027579	miR-7034-3p	UGGCCUU	5
chr12:16957226-16957305_chr12:16975470-16975558	chr12:16957226-16975558	miR-692	UCUCUUU	5
chr12:16957226-16957305_chr12:16975470-16975558	chr12:16957226-16975558	miR-103-1-5p/miR-103-2-5p/miR-107-5p	GCUUCUU	5
chr12:16957226-16957305_chr12:16975470-16975558	chr12:16957226-16975558	miR-6946-3p	UUCUUCU	7
chr12:16957226-16957305_chr12:16975470-16975558	chr12:16957226-16975558	miR-1903	CUUCUUC	6
chr12:4613243-4613305_chr12:4673416-4673607	chr12:4613243-4673607	miR-670-5p	UCCCUGA	5
chr12:4937387-4937538_chr12:4952608-4952706	chr12:4937387-4952706	miR-6946-3p	UUCUUCU	5
chr12:4937387-4937538_chr12:4954546-4954657	chr12:4937387-4954657	miR-6946-3p	UUCUUCU	5
chr12:4937387-4937538_chr12:4958057-4958231	chr12:4937387-4958231	miR-6946-3p	UUCUUCU	5
chr12:4937387-4937538_chr12:4990888-4991058	chr12:4937387-4991058	miR-6946-3p	UUCUUCU	5
chr12:4937387-4937538_chr12:5006606-5006791	chr12:4937387-5006791	miR-6946-3p	UUCUUCU	5
chr12:4937387-4937538_chr12:5027043-5027180	chr12:4937387-5027180	miR-6946-3p	UUCUUCU	5
chr12:54900000-54900226_chr12:54923385-54923480	chr12:54900000-54923480	miR-1904	UUCUGCU	5
chr12:54908999-54909147_chr12:54922443-54922608	chr12:54908999-54922608	miR-1904	UUCUGCU	5
chr12:54908999-54909147_chr12:54923385-54923480	chr12:54908999-54923480	miR-1904	UUCUGCU	5
chr12:54908999-54909147_chr12:54927564-54927710	chr12:54908999-54927710	miR-1904	UUCUGCU	5
chr12:54908999-54909147_chr12:54946802-54946903	chr12:54908999-54946903	miR-692	UCUCUUU	10
chr12:54908999-54909147_chr12:54946802-54946903	chr12:54908999-54946903	miR-1904	UUCUGCU	6
chr12:54908999-54909147_chr12:54946802-54946903	chr12:54908999-54946903	miR-130b-5p/miR-7014-3p	CUCUUUC	7
chr12:54908999-54909147_chr12:54985666-54985807	chr12:54908999-54985807	miR-692	UCUCUUU	10
chr12:54908999-54909147_chr12:54985666-54985807	chr12:54908999-54985807	miR-1904	UUCUGCU	6
chr12:54908999-54909147_chr12:54985666-54985807	chr12:54908999-54985807	miR-130b-5p/miR-7014-3p	CUCUUUC	7
chr12:54911310-54911461_chr12:54941502-54941636	chr12:54911310-54941636	miR-692	UCUCUUU	10
chr12:54911310-54911461_chr12:54941502-54941636	chr12:54911310-54941636	miR-1904	UUCUGCU	6
chr12:54911310-54911461_chr12:54941502-54941636	chr12:54911310-54941636	miR-130b-5p/miR-7014-3p	CUCUUUC	7
chr12:54911310-54911461_chr12:54985666-54985807	chr12:54911310-54985807	miR-692	UCUCUUU	10
chr12:54911310-54911461_chr12:54985666-54985807	chr12:54911310-54985807	miR-1904	UUCUGCU	6
chr12:54911310-54911461_chr12:54985666-54985807	chr12:54911310-54985807	miR-130b-5p/miR-7014-3p	CUCUUUC	7
chr12:54916468-54917067_chr12:54927564-54927710	chr12:54916468-54927710	miR-1904	UUCUGCU	5
chr12:54918438-54918562_chr12:54943977-54944064	chr12:54918438-54944064	miR-692	UCUCUUU	8
chr12:54918438-54918562_chr12:54943977-54944064	chr12:54918438-54944064	miR-130b-5p/miR-7014-3p	CUCUUUC	5
chr12:54923040-54923264_chr12:54935482-54935581	chr12:54923040-54935581	miR-692	UCUCUUU	6
chr12:54929527-54929665_chr12:54935482-54935581	chr12:54929527-54935581	miR-692	UCUCUUU	6
chr12:54930252-54930347_chr12:54935482-54935581	chr12:54930252-54935581	miR-692	UCUCUUU	6
chr12:70038539-70038751_chr12:70049024-70049162	chr12:70038539-70049162	miR-6344	UUUUCCU	5
chr12:70038539-70038751_chr12:70049024-70049162	chr12:70038539-70049162	miR-7033-5p	CUCCAGG	5
chr12:70038539-70038751_chr12:70049024-70049162	chr12:70038539-70049162	miR-760-5p	CCCUCAG	5
chr12:70038539-70038751_chr12:70049024-70049162	chr12:70038539-70049162	miR-337-3p	UCAGCUC	6
chr12:70038539-70038751_chr12:70049024-70049162	chr12:70038539-70049162	miR-6958-3p	CAGCUGC	5
chr12:70038539-70038751_chr12:70049024-70049162	chr12:70038539-70049162	miR-207	CUUCUCC	5
chr12:70038539-70038751_chr12:70049024-70049162	chr12:70038539-70049162	miR-6919-3p	CUCCUCC	9
chr12:71150243-71150464_chr12:71194292-71194466	chr12:71150243-71194466	miR-6946-3p	UUCUUCU	5
chr12:75921115-75921249_chr12:75971769-75971913	chr12:75921115-75971913	miR-683	CUGCUGU	5
chr12:75921115-75921249_chr12:75971769-75971913	chr12:75921115-75971913	miR-6946-3p	UUCUUCU	8
chr12:75921115-75921249_chr12:75971769-75971913	chr12:75921115-75971913	miR-7028-3p	CUUCUCU	5
chr12:75921115-75921249_chr12:75971769-75971913	chr12:75921115-75971913	miR-7030-3p	UUGCUCU	6
chr12:75921115-75921249_chr12:75971769-75971913	chr12:75921115-75971913	miR-6938-5p	UGGAGCU	5
chr12:75921115-75921249_chr12:75971769-75971913	chr12:75921115-75971913	miR-6975-3p	CUCUCCU	6
chr12:75921115-75921249_chr12:75971769-75971913	chr12:75921115-75971913	miR-1964-5p	GCUGGAG	5
chr12:75921115-75921249_chr12:75971769-75971913	chr12:75921115-75971913	miR-1903	CUUCUUC	6
chr12:75921115-75921249_chr12:75971769-75971913	chr12:75921115-75971913	miR-5133	CUGGAGC	5
chr12:75921115-75921249_chr12:75971769-75971913	chr12:75921115-75971913	miR-207	CUUCUCC	6
chr12:75921115-75921249_chr12:75971769-75971913	chr12:75921115-75971913	miR-544-3p	UUCUGCA	5
chr12:75962518-75962673_chr12:75973277-75973495	chr12:75962518-75973495	miR-7214-5p	GUUUUCU	5
chr12:76052099-76052269_chr12:76087751-76087913	chr12:76052099-76087913	miR-6999-3p	UUCAGCU	5
chr12:83648198-83648255_chr12:83668419-83668508	chr12:83648198-83668508	miR-692	UCUCUUU	8
chr12:83648198-83648255_chr12:83668419-83668508	chr12:83648198-83668508	miR-7086-3p	CCGUUCU	8
chr12:83648198-83648255_chr12:83668419-83668508	chr12:83648198-83668508	miR-6946-3p	UUCUUCU	6
chr12:83648198-83648255_chr12:83668419-83668508	chr12:83648198-83668508	miR-130b-5p/miR-7014-3p	CUCUUUC	6
chr12:83648198-83648255_chr12:83668419-83668508	chr12:83648198-83668508	miR-1903	CUUCUUC	7
chr12:83648198-83648255_chr12:83668419-83668508	chr12:83648198-83668508	miR-6896-3p	UUCUCUC	7
chr12:83651287-83651444_chr12:83677855-83677902	chr12:83651287-83677902	miR-692	UCUCUUU	8
chr12:83651287-83651444_chr12:83677855-83677902	chr12:83651287-83677902	miR-7086-3p	CCGUUCU	8
chr12:83651287-83651444_chr12:83677855-83677902	chr12:83651287-83677902	miR-6946-3p	UUCUUCU	11
chr12:83651287-83651444_chr12:83677855-83677902	chr12:83651287-83677902	miR-130b-5p/miR-7014-3p	CUCUUUC	6
chr12:83651287-83651444_chr12:83677855-83677902	chr12:83651287-83677902	miR-1903	CUUCUUC	12
chr12:83651287-83651444_chr12:83677855-83677902	chr12:83651287-83677902	miR-6896-3p	UUCUCUC	8
chr12:83651287-83651444_chr12:83677855-83677902	chr12:83651287-83677902	miR-7058-3p	UCGUUCC	5
chr12:83659423-83659608_chr12:83676082-83676180	chr12:83659423-83676180	miR-692	UCUCUUU	8
chr12:83659423-83659608_chr12:83676082-83676180	chr12:83659423-83676180	miR-7086-3p	CCGUUCU	8
chr12:83659423-83659608_chr12:83676082-83676180	chr12:83659423-83676180	miR-6946-3p	UUCUUCU	9
chr12:83659423-83659608_chr12:83676082-83676180	chr12:83659423-83676180	miR-130b-5p/miR-7014-3p	CUCUUUC	6
chr12:83659423-83659608_chr12:83676082-83676180	chr12:83659423-83676180	miR-1903	CUUCUUC	11
chr12:83659423-83659608_chr12:83676082-83676180	chr12:83659423-83676180	miR-6896-3p	UUCUCUC	7
chr12:83659423-83659608_chr12:83676082-83676180	chr12:83659423-83676180	miR-7058-3p	UCGUUCC	5
chr12:83660308-83660361_chr12:83674339-83674663	chr12:83660308-83674663	miR-692	UCUCUUU	8
chr12:83660308-83660361_chr12:83674339-83674663	chr12:83660308-83674663	miR-7086-3p	CCGUUCU	8
chr12:83660308-83660361_chr12:83674339-83674663	chr12:83660308-83674663	miR-6946-3p	UUCUUCU	7
chr12:83660308-83660361_chr12:83674339-83674663	chr12:83660308-83674663	miR-130b-5p/miR-7014-3p	CUCUUUC	6
chr12:83660308-83660361_chr12:83674339-83674663	chr12:83660308-83674663	miR-1903	CUUCUUC	8
chr12:83660308-83660361_chr12:83674339-83674663	chr12:83660308-83674663	miR-6896-3p	UUCUCUC	7
chr12:83663979-83664259_chr12:83663979-83664259	chr12:83663979-83664259	miR-7086-3p	CCGUUCU	5
chr12:83663979-83664259_chr12:83671908-83671981	chr12:83663979-83671981	miR-692	UCUCUUU	7
chr12:83663979-83664259_chr12:83671908-83671981	chr12:83663979-83671981	miR-7086-3p	CCGUUCU	8
chr12:83663979-83664259_chr12:83671908-83671981	chr12:83663979-83671981	miR-130b-5p/miR-7014-3p	CUCUUUC	6
chr12:83663979-83664259_chr12:83671908-83671981	chr12:83663979-83671981	miR-6896-3p	UUCUCUC	6
chr12:83663979-83664259_chr12:83676082-83676180	chr12:83663979-83676180	miR-692	UCUCUUU	7
chr12:83663979-83664259_chr12:83676082-83676180	chr12:83663979-83676180	miR-7086-3p	CCGUUCU	8
chr12:83663979-83664259_chr12:83676082-83676180	chr12:83663979-83676180	miR-6946-3p	UUCUUCU	8
chr12:83663979-83664259_chr12:83676082-83676180	chr12:83663979-83676180	miR-130b-5p/miR-7014-3p	CUCUUUC	6
chr12:83663979-83664259_chr12:83676082-83676180	chr12:83663979-83676180	miR-1903	CUUCUUC	9
chr12:83663979-83664259_chr12:83676082-83676180	chr12:83663979-83676180	miR-6896-3p	UUCUCUC	7
chr12:83663979-83664259_chr12:83676082-83676180	chr12:83663979-83676180	miR-7058-3p	UCGUUCC	5
chr12:83668092-83668308_chr12:83672734-83672884	chr12:83668092-83672884	miR-6896-3p	UUCUCUC	6
chr12:83671908-83671981_chr12:83676082-83676180	chr12:83671908-83676180	miR-6946-3p	UUCUUCU	5
chr12:83671908-83671981_chr12:83676082-83676180	chr12:83671908-83676180	miR-1903	CUUCUUC	5
chr12:83674339-83674663_chr12:83676082-83676180	chr12:83674339-83676180	miR-6946-3p	UUCUUCU	5
chr12:83674339-83674663_chr12:83676082-83676180	chr12:83674339-83676180	miR-1903	CUUCUUC	5
chr12:85028770-85030887_chr12:85033917-85034034	chr12:85028770-85034034	miR-130b-5p/miR-7014-3p	CUCUUUC	5
chr12:85028770-85030887_chr12:85050289-85050372	chr12:85028770-85050372	miR-678	UCUCGGU	5
chr12:85028770-85030887_chr12:85050289-85050372	chr12:85028770-85050372	miR-130b-5p/miR-7014-3p	CUCUUUC	5
chr12:85028770-85030887_chr12:85057222-85057302	chr12:85028770-85057302	miR-678	UCUCGGU	5
chr12:85028770-85030887_chr12:85057222-85057302	chr12:85028770-85057302	miR-6946-3p	UUCUUCU	5
chr12:85028770-85030887_chr12:85057222-85057302	chr12:85028770-85057302	miR-130b-5p/miR-7014-3p	CUCUUUC	5
chr12:85857380-85857462_chr12:85956566-85956720	chr12:85857380-85956720	miR-1964-5p	GCUGGAG	5
chr12:85863564-85863633_chr12:86012648-86012862	chr12:85863564-86012862	miR-3064-5p/miR-3085-3p	CUGGCUG	5
chr12:85863564-85863633_chr12:86012648-86012862	chr12:85863564-86012862	miR-1964-5p	GCUGGAG	6
chr12:85917675-85917832_chr12:86024220-86024342	chr12:85917675-86024342	miR-3064-5p/miR-3085-3p	CUGGCUG	5
chr12:85917675-85917832_chr12:86024220-86024342	chr12:85917675-86024342	miR-1964-5p	GCUGGAG	6
chr12:91213565-91213757_chr12:91298991-91299077	chr12:91213565-91299077	miR-6999-3p	UUCAGCU	5
chr12:91213565-91213757_chr12:91325515-91325631	chr12:91213565-91325631	miR-6999-3p	UUCAGCU	5
chr12:91230795-91230854_chr12:91298991-91299077	chr12:91230795-91299077	miR-6999-3p	UUCAGCU	5
chr13:100041422-100041582_chr13:100078659-100078799	chr13:100041422-100078799	miR-692	UCUCUUU	5
chr13:100041422-100041582_chr13:100078659-100078799	chr13:100041422-100078799	miR-6946-3p	UUCUUCU	8
chr13:100041422-100041582_chr13:100078659-100078799	chr13:100041422-100078799	miR-6916-3p	UUGGUCU	5
chr13:100041422-100041582_chr13:100078659-100078799	chr13:100041422-100078799	miR-1960	CAGUGCU	5
chr13:100041422-100041582_chr13:100078659-100078799	chr13:100041422-100078799	miR-6344	UUUUCCU	7
chr13:100041422-100041582_chr13:100078659-100078799	chr13:100041422-100078799	miR-1903	CUUCUUC	7
chr13:100041422-100041582_chr13:100078659-100078799	chr13:100041422-100078799	miR-6919-3p	CUCCUCC	9
chr13:103744785-103744929_chr13:103761030-103761194	chr13:103744785-103761194	miR-692	UCUCUUU	5
chr13:103744785-103744929_chr13:103761030-103761194	chr13:103744785-103761194	miR-130b-5p/miR-7014-3p	CUCUUUC	5
chr13:14164109-14164349_chr13:14169919-14170179	chr13:14164109-14170179	miR-1903	CUUCUUC	5
chr13:14169919-14170179_chr13:14186817-14188031	chr13:14169919-14188031	miR-1903	CUUCUUC	5
chr13:55055975-55056078_chr13:55093127-55093281	chr13:55055975-55093281	miR-6946-3p	UUCUUCU	5
chr13:55060266-55060342_chr13:55093127-55093281	chr13:55060266-55093281	miR-6946-3p	UUCUUCU	5
chr13:55233895-55234030_chr13:55302839-55302980	chr13:55233895-55302980	miR-7009-3p	CUUUUCC	5
chr13:55233895-55234030_chr13:55302839-55302980	chr13:55233895-55302980	miR-15b-5p/miR-195a-5p/miR-15a-5p/miR-16-5p/miR-322-5p/miR-497-5p/miR-1907/miR-195b/miR-6342/miR-6353/miR-6419	AGCAGCA	5
chr14:23363801-23363993_chr14:23509790-23509900	chr14:23363801-23509900	miR-6359	GAUGUUG	5
chr14:27484065-27484318_chr14:27506651-27506715	chr14:27484065-27506715	miR-6946-3p	UUCUUCU	5
chr14:31025498-31025650_chr14:31074771-31074982	chr14:31025498-31074982	miR-1903	CUUCUUC	5
chr14:34676954-34677474_chr14:34694987-34695105	chr14:34676954-34695105	miR-1903	CUUCUUC	5
chr14:47663756-47664315_chr14:47670125-47670298	chr14:47663756-47670298	miR-6946-3p	UUCUUCU	7
chr14:47663756-47664315_chr14:47672940-47673070	chr14:47663756-47673070	miR-6946-3p	UUCUUCU	7
chr14:47663756-47664315_chr14:47676685-47676825	chr14:47663756-47676825	miR-6946-3p	UUCUUCU	7
chr14:47663756-47664315_chr14:47689949-47690115	chr14:47663756-47690115	miR-6946-3p	UUCUUCU	9
chr14:47663756-47664315_chr14:47689949-47690115	chr14:47663756-47690115	miR-6400	UCUUGCU	5
chr14:47663756-47664315_chr14:47689949-47690115	chr14:47663756-47690115	miR-1903	CUUCUUC	6
chr14:47663756-47664315_chr14:47695503-47695571	chr14:47663756-47695571	miR-6946-3p	UUCUUCU	10
chr14:47663756-47664315_chr14:47695503-47695571	chr14:47663756-47695571	miR-6400	UCUUGCU	5
chr14:47663756-47664315_chr14:47695503-47695571	chr14:47663756-47695571	miR-1903	CUUCUUC	6
chr14:47667296-47667433_chr14:47693875-47693943	chr14:47667296-47693943	miR-6400	UCUUGCU	5
chr14:52217716-52217971_chr14:52235124-52235501	chr14:52217716-52235501	miR-6919-3p	CUCCUCC	5
chr14:54662168-54662283_chr14:54667073-54667161	chr14:54662168-54667161	miR-6946-3p	UUCUUCU	6
chr14:54662168-54662283_chr14:54667073-54667161	chr14:54662168-54667161	miR-1903	CUUCUUC	8
chr14:56551923-56553549_chr14:56564669-56565167	chr14:56551923-56565167	miR-7011-3p	CUGCUUC	5
chr14:56672405-56672560_chr14:56678564-56678818	chr14:56672405-56678818	miR-692	UCUCUUU	5
chr14:56672405-56672560_chr14:56678564-56678818	chr14:56672405-56678818	miR-6951-3p/miR-7116-3p	UUUUUUC	5
chr14:56672405-56672560_chr14:56693424-56693578	chr14:56672405-56693578	miR-130a-5p	CUCUUUU	5
chr14:56672405-56672560_chr14:56693424-56693578	chr14:56672405-56693578	miR-692	UCUCUUU	5
chr14:56672405-56672560_chr14:56693424-56693578	chr14:56672405-56693578	miR-6946-3p	UUCUUCU	5
chr14:56672405-56672560_chr14:56693424-56693578	chr14:56672405-56693578	miR-6951-3p/miR-7116-3p	UUUUUUC	5
chr14:56673891-56674739_chr14:56678564-56678818	chr14:56673891-56678818	miR-692	UCUCUUU	5
chr14:56673891-56674739_chr14:56678564-56678818	chr14:56673891-56678818	miR-6951-3p/miR-7116-3p	UUUUUUC	5
chr14:79339534-79339677_chr14:79359456-79359528	chr14:79339534-79359528	miR-6946-3p	UUCUUCU	6
chr14:79339534-79339677_chr14:79359456-79359528	chr14:79339534-79359528	miR-1903	CUUCUUC	7
chr14:79339534-79339677_chr14:79370002-79370097	chr14:79339534-79370097	miR-6946-3p	UUCUUCU	6
chr14:79339534-79339677_chr14:79370002-79370097	chr14:79339534-79370097	miR-1903	CUUCUUC	7
chr14:79339534-79339677_chr14:79377368-79377521	chr14:79339534-79377521	miR-6946-3p	UUCUUCU	6
chr14:79339534-79339677_chr14:79377368-79377521	chr14:79339534-79377521	miR-1903	CUUCUUC	7
chr15:12136396-12136678_chr15:12154446-12154565	chr15:12136396-12154565	miR-1968-5p	GCAGCUG	7
chr15:12136396-12136678_chr15:12154446-12154565	chr15:12136396-12154565	miR-1906	GCAGCAG	10
chr15:12136396-12136678_chr15:12154446-12154565	chr15:12136396-12154565	miR-15b-5p/miR-195a-5p/miR-15a-5p/miR-16-5p/miR-322-5p/miR-497-5p/miR-1907/miR-195b/miR-6342/miR-6353/miR-6419	AGCAGCA	6
chr15:12136396-12136678_chr15:12156263-12156408	chr15:12136396-12156408	miR-1968-5p	GCAGCUG	7
chr15:12136396-12136678_chr15:12156263-12156408	chr15:12136396-12156408	miR-1906	GCAGCAG	10
chr15:12136396-12136678_chr15:12156263-12156408	chr15:12136396-12156408	miR-15b-5p/miR-195a-5p/miR-15a-5p/miR-16-5p/miR-322-5p/miR-497-5p/miR-1907/miR-195b/miR-6342/miR-6353/miR-6419	AGCAGCA	6
chr15:12136396-12136678_chr15:12171759-12171854	chr15:12136396-12171854	miR-1968-5p	GCAGCUG	7
chr15:12136396-12136678_chr15:12171759-12171854	chr15:12136396-12171854	miR-1906	GCAGCAG	10
chr15:12136396-12136678_chr15:12171759-12171854	chr15:12136396-12171854	miR-15b-5p/miR-195a-5p/miR-15a-5p/miR-16-5p/miR-322-5p/miR-497-5p/miR-1907/miR-195b/miR-6342/miR-6353/miR-6419	AGCAGCA	6
chr15:37996555-37996766_chr15:38048105-38048149	chr15:37996555-38048149	miR-683	CUGCUGU	5
chr15:66604027-66604240_chr15:66632706-66632901	chr15:66604027-66632901	miR-6946-3p	UUCUUCU	7
chr15:66604027-66604240_chr15:66632706-66632901	chr15:66604027-66632901	miR-1903	CUUCUUC	5
chr15:66604027-66604240_chr15:66636684-66637032	chr15:66604027-66637032	miR-6946-3p	UUCUUCU	7
chr15:66604027-66604240_chr15:66636684-66637032	chr15:66604027-66637032	miR-1903	CUUCUUC	6
chr15:66609526-66609608_chr15:66623992-66624099	chr15:66609526-66624099	miR-6946-3p	UUCUUCU	6
chr15:66609526-66609608_chr15:66629800-66629981	chr15:66609526-66629981	miR-6946-3p	UUCUUCU	6
chr15:66609526-66609608_chr15:66632706-66632901	chr15:66609526-66632901	miR-6946-3p	UUCUUCU	6
chr15:66613021-66613270_chr15:66632706-66632901	chr15:66613021-66632901	miR-6946-3p	UUCUUCU	6
chr15:82825231-82825324_chr15:82851513-82857284	chr15:82825231-82857284	miR-683	CUGCUGU	10
chr15:82825231-82825324_chr15:82851513-82857284	chr15:82825231-82857284	miR-5110/miR-7081-5p	GAGGAGG	6
chr15:82825231-82825324_chr15:82851513-82857284	chr15:82825231-82857284	miR-367-5p	CUGUUGC	6
chr15:82825231-82825324_chr15:82851513-82857284	chr15:82825231-82857284	miR-6919-3p	CUCCUCC	5
chr15:82825231-82825324_chr15:82851513-82857284	chr15:82825231-82857284	miR-6916-5p/miR-6942-5p	AGGAGGA	5
chr15:8350204-8351811_chr15:8361718-8361878	chr15:8350204-8361878	miR-7214-5p	GUUUUCU	5
chr15:8350204-8351811_chr15:8361718-8361878	chr15:8350204-8361878	miR-3074-2-3p	GUUUCAG	5
chr16:36000182-36000315_chr16:36002843-36002950	chr16:36000182-36002950	miR-6946-3p	UUCUUCU	5
chr16:36000182-36000315_chr16:36009316-36009415	chr16:36000182-36009415	miR-6946-3p	UUCUUCU	5
chr16:50209085-50209144_chr16:50240854-50240934	chr16:50209085-50240934	miR-6946-3p	UUCUUCU	5
chr16:50220445-50220593_chr16:50224288-50225293	chr16:50220445-50225293	miR-6946-3p	UUCUUCU	5
chr16:50220445-50220593_chr16:50251314-50251394	chr16:50220445-50251394	miR-6946-3p	UUCUUCU	5
chr16:5055077-5055364_chr16:5081894-5081983	chr16:5055077-5081983	miR-6946-3p	UUCUUCU	6
chr16:5055077-5055364_chr16:5081894-5081983	chr16:5055077-5081983	miR-6951-3p/miR-7116-3p	UUUUUUC	5
chr16:5055077-5055364_chr16:5081894-5081983	chr16:5055077-5081983	miR-1903	CUUCUUC	5
chr16:5061982-5062068_chr16:5070649-5070719	chr16:5061982-5070719	miR-6946-3p	UUCUUCU	5
chr16:5061982-5062068_chr16:5076892-5078115	chr16:5061982-5078115	miR-6946-3p	UUCUUCU	6
chr16:87411619-87411858_chr16:87426246-87426344	chr16:87411619-87426344	miR-7094-1-5p	CUGAAGA	5
chr16:91651630-91651796_chr16:91671349-91671465	chr16:91651630-91671465	miR-8103	CUCCUGU	5
chr16:91651630-91651796_chr16:91671349-91671465	chr16:91651630-91671465	miR-6995-5p	UGGGAGU	13
chr16:91651630-91651796_chr16:91671349-91671465	chr16:91651630-91671465	miR-152-5p	AGGUUCU	6
chr16:91651630-91651796_chr16:91671349-91671465	chr16:91651630-91671465	miR-6946-3p	UUCUUCU	7
chr16:91651630-91651796_chr16:91671349-91671465	chr16:91651630-91671465	miR-5623-5p/miR-7242-3p	GGCAGCU	5
chr16:91651630-91651796_chr16:91671349-91671465	chr16:91651630-91671465	miR-7053-3p	UCCUGUG	5
chr16:91651630-91651796_chr16:91671349-91671465	chr16:91651630-91671465	miR-6938-3p	CAUCUGG	13
chr16:91651630-91651796_chr16:91671349-91671465	chr16:91651630-91671465	miR-1298-3p	AUCUGGG	13
chr16:91651630-91651796_chr16:91671349-91671465	chr16:91651630-91671465	miR-3083-5p	GGCUGGG	6
chr16:91651630-91651796_chr16:91671349-91671465	chr16:91651630-91671465	miR-7117-5p/miR-7212-5p	CUGGGGG	6
chr16:91651630-91651796_chr16:91671349-91671465	chr16:91651630-91671465	miR-509-5p	ACUCCAG	6
chr16:91651630-91651796_chr16:91671349-91671465	chr16:91651630-91671465	miR-3066-5p	UGGUUGC	7
chr16:91651630-91651796_chr16:91671349-91671465	chr16:91651630-91671465	miR-3544-3p	CUCCUGC	8
chr16:91651630-91651796_chr16:91671349-91671465	chr16:91651630-91671465	miR-6907-5p/miR-7019-5p	UCUGGGA	15
chr16:91651630-91651796_chr16:91671349-91671465	chr16:91651630-91671465	miR-7026-5p	UCUGAGA	7
chr16:91818408-91818670_chr16:91828194-91828333	chr16:91818408-91828333	miR-3544-3p	CUCCUGC	5
chr16:93841371-93841443_chr16:93870364-93871252	chr16:93841371-93871252	miR-6964-3p	UUCUUGU	6
chr16:94403314-94403368_chr16:94454427-94454523	chr16:94403314-94454523	miR-7078-3p	ACUUUUU	5
chr16:94403314-94403368_chr16:94454427-94454523	chr16:94403314-94454523	miR-6344	UUUUCCU	5
chr16:96017581-96017724_chr16:96043001-96043094	chr16:96017581-96043094	miR-6946-3p	UUCUUCU	5
chr17:13803939-13804134_chr17:13885322-13885507	chr17:13803939-13885507	miR-3090-5p	UCUGGGU	5
chr17:13803939-13804134_chr17:13885322-13885507	chr17:13803939-13885507	miR-7007-3p	CCAUCCA	6
chr17:13803939-13804134_chr17:13896088-13896222	chr17:13803939-13896222	miR-692	UCUCUUU	5
chr17:13803939-13804134_chr17:13896088-13896222	chr17:13803939-13896222	miR-3090-5p	UCUGGGU	5
chr17:13803939-13804134_chr17:13896088-13896222	chr17:13803939-13896222	miR-207	CUUCUCC	5
chr17:13803939-13804134_chr17:13896088-13896222	chr17:13803939-13896222	miR-7007-3p	CCAUCCA	6
chr17:15706940-15707139_chr17:15754921-15755081	chr17:15706940-15755081	miR-1903	CUUCUUC	5
chr17:15706940-15707139_chr17:15754921-15755081	chr17:15706940-15755081	miR-7011-3p	CUGCUUC	6
chr17:23809969-23810046_chr17:23811639-23811731	chr17:23809969-23811731	miR-6946-3p	UUCUUCU	5
chr17:28592218-28592287_chr17:28606307-28606394	chr17:28592218-28606394	miR-136-5p	CUCCAUU	5
chr17:28598902-28599002_chr17:28608646-28608764	chr17:28598902-28608764	miR-136-5p	CUCCAUU	5
chr17:56056421-56056477_chr17:56057718-56057920	chr17:56056421-56057920	miR-320-5p	CCUUCUC	5
chr17:65852120-65852243_chr17:65864274-65864732	chr17:65852120-65864732	miR-6946-3p	UUCUUCU	6
chr17:65857662-65857793_chr17:65864274-65864732	chr17:65857662-65864732	miR-6946-3p	UUCUUCU	5
chr17:65972297-65972392_chr17:65982836-65987493	chr17:65972297-65987493	miR-692	UCUCUUU	6
chr17:65972297-65972392_chr17:65982836-65987493	chr17:65972297-65987493	miR-683	CUGCUGU	5
chr17:65972297-65972392_chr17:65982836-65987493	chr17:65972297-65987493	miR-7214-5p	GUUUUCU	5
chr17:65972297-65972392_chr17:65982836-65987493	chr17:65972297-65987493	miR-6946-3p	UUCUUCU	5
chr17:65972297-65972392_chr17:65982836-65987493	chr17:65972297-65987493	miR-7028-3p	CUUCUCU	7
chr17:65972297-65972392_chr17:65982836-65987493	chr17:65972297-65987493	miR-6344	UUUUCCU	6
chr17:65972297-65972392_chr17:65982836-65987493	chr17:65972297-65987493	miR-6951-3p/miR-7116-3p	UUUUUUC	6
chr17:65972297-65972392_chr17:65982836-65987493	chr17:65972297-65987493	miR-320-5p	CCUUCUC	6
chr17:65972297-65972392_chr17:65982836-65987493	chr17:65972297-65987493	miR-6896-3p	UUCUCUC	6
chr17:65976021-65976164_chr17:65982836-65987493	chr17:65976021-65987493	miR-692	UCUCUUU	6
chr17:65976021-65976164_chr17:65982836-65987493	chr17:65976021-65987493	miR-683	CUGCUGU	5
chr17:65976021-65976164_chr17:65982836-65987493	chr17:65976021-65987493	miR-7214-5p	GUUUUCU	5
chr17:65976021-65976164_chr17:65982836-65987493	chr17:65976021-65987493	miR-6946-3p	UUCUUCU	5
chr17:65976021-65976164_chr17:65982836-65987493	chr17:65976021-65987493	miR-7028-3p	CUUCUCU	7
chr17:65976021-65976164_chr17:65982836-65987493	chr17:65976021-65987493	miR-6344	UUUUCCU	6
chr17:65976021-65976164_chr17:65982836-65987493	chr17:65976021-65987493	miR-6951-3p/miR-7116-3p	UUUUUUC	6
chr17:65976021-65976164_chr17:65982836-65987493	chr17:65976021-65987493	miR-320-5p	CCUUCUC	6
chr17:65976021-65976164_chr17:65982836-65987493	chr17:65976021-65987493	miR-6896-3p	UUCUCUC	6
chr17:65976021-65976164_chr17:66031371-66031571	chr17:65976021-66031571	miR-130a-5p	CUCUUUU	5
chr17:65976021-65976164_chr17:66031371-66031571	chr17:65976021-66031571	miR-692	UCUCUUU	7
chr17:65976021-65976164_chr17:66031371-66031571	chr17:65976021-66031571	miR-683	CUGCUGU	5
chr17:65976021-65976164_chr17:66031371-66031571	chr17:65976021-66031571	miR-7214-5p	GUUUUCU	6
chr17:65976021-65976164_chr17:66031371-66031571	chr17:65976021-66031571	miR-6946-3p	UUCUUCU	6
chr17:65976021-65976164_chr17:66031371-66031571	chr17:65976021-66031571	miR-6950-3p	UCUGUCU	5
chr17:65976021-65976164_chr17:66031371-66031571	chr17:65976021-66031571	miR-7028-3p	CUUCUCU	7
chr17:65976021-65976164_chr17:66031371-66031571	chr17:65976021-66031571	miR-6344	UUUUCCU	6
chr17:65976021-65976164_chr17:66031371-66031571	chr17:65976021-66031571	miR-6951-3p/miR-7116-3p	UUUUUUC	6
chr17:65976021-65976164_chr17:66031371-66031571	chr17:65976021-66031571	miR-320-5p	CCUUCUC	6
chr17:65976021-65976164_chr17:66031371-66031571	chr17:65976021-66031571	miR-6896-3p	UUCUCUC	6
chr17:67896049-67896266_chr17:67901282-67901505	chr17:67896049-67901505	miR-1906	GCAGCAG	6
chr17:67896049-67896266_chr17:67901282-67901505	chr17:67896049-67901505	miR-15b-5p/miR-195a-5p/miR-15a-5p/miR-16-5p/miR-322-5p/miR-497-5p/miR-1907/miR-195b/miR-6342/miR-6353/miR-6419	AGCAGCA	5
chr18:10079115-10079274_chr18:10132128-10132272	chr18:10079115-10132272	miR-6946-3p	UUCUUCU	9
chr18:10079115-10079274_chr18:10132128-10132272	chr18:10079115-10132272	miR-1903	CUUCUUC	5
chr18:10079115-10079274_chr18:10132128-10132272	chr18:10079115-10132272	miR-7660-3p	UCUGUAA	5
chr18:10080351-10080539_chr18:10104418-10104509	chr18:10080351-10104509	miR-6946-3p	UUCUUCU	5
chr18:10093908-10093977_chr18:10132128-10132272	chr18:10093908-10132272	miR-6946-3p	UUCUUCU	5
chr18:10582055-10582186_chr18:10593746-10595875	chr18:10582055-10595875	miR-6946-3p	UUCUUCU	5
chr18:10588439-10588550_chr18:10596339-10596441	chr18:10588439-10596441	miR-6946-3p	UUCUUCU	5
chr18:10593746-10595875_chr18:10596339-10596441	chr18:10593746-10596441	miR-6946-3p	UUCUUCU	5
chr18:32070107-32070222_chr18:32093118-32093229	chr18:32070107-32093229	miR-6946-3p	UUCUUCU	5
chr18:32070107-32070222_chr18:32093118-32093229	chr18:32070107-32093229	miR-653-3p	UCACUGG	6
chr18:32070107-32070222_chr18:32093118-32093229	chr18:32070107-32093229	miR-1903	CUUCUUC	5
chr18:32070107-32070222_chr18:32093118-32093229	chr18:32070107-32093229	miR-1199-5p	CUGAGUC	5
chr18:32070107-32070222_chr18:32093118-32093229	chr18:32070107-32093229	miR-6902-5p	UCCUCAC	7
chr18:32070107-32070222_chr18:32093118-32093229	chr18:32070107-32093229	miR-34c-3p/miR-34b-3p	AUCACUA	5
chr18:36632067-36632212_chr18:36654093-36654266	chr18:36632067-36654266	miR-130a-5p	CUCUUUU	7
chr18:36632067-36632212_chr18:36654093-36654266	chr18:36632067-36654266	miR-15b-5p/miR-195a-5p/miR-15a-5p/miR-16-5p/miR-322-5p/miR-497-5p/miR-1907/miR-195b/miR-6342/miR-6353/miR-6419	AGCAGCA	6
chr18:36632067-36632212_chr18:36657974-36658138	chr18:36632067-36658138	miR-130a-5p	CUCUUUU	7
chr18:36632067-36632212_chr18:36657974-36658138	chr18:36632067-36658138	miR-409-3p	AAUGUUG	5
chr18:36632067-36632212_chr18:36657974-36658138	chr18:36632067-36658138	miR-15b-5p/miR-195a-5p/miR-15a-5p/miR-16-5p/miR-322-5p/miR-497-5p/miR-1907/miR-195b/miR-6342/miR-6353/miR-6419	AGCAGCA	6
chr18:42288108-42288226_chr18:42299143-42299336	chr18:42288108-42299336	miR-6946-3p	UUCUUCU	5
chr18:67800655-67800825_chr18:67881284-67881342	chr18:67800655-67881342	miR-152-5p	AGGUUCU	7
chr18:67800655-67800825_chr18:67881284-67881342	chr18:67800655-67881342	miR-6946-3p	UUCUUCU	5
chr18:67800655-67800825_chr18:67881284-67881342	chr18:67800655-67881342	miR-7083-3p	CUGCUCU	5
chr18:67800655-67800825_chr18:67881284-67881342	chr18:67800655-67881342	miR-1904	UUCUGCU	6
chr18:67800655-67800825_chr18:67881284-67881342	chr18:67800655-67881342	miR-6975-3p	CUCUCCU	6
chr18:67800655-67800825_chr18:67881284-67881342	chr18:67800655-67881342	miR-875-3p/miR-7227-3p	CUGAAAA	5
chr18:84552870-84552984_chr18:84558327-84563046	chr18:84552870-84563046	miR-6946-3p	UUCUUCU	5
chr18:84552870-84552984_chr18:84558327-84563046	chr18:84552870-84563046	miR-7686-5p	CUUCCAC	6
chr19:16635769-16635880_chr19:16668598-16668701	chr19:16635769-16668701	miR-7009-3p	CUUUUCC	5
chr19:29735116-29735205_chr19:29786249-29786449	chr19:29735116-29786449	miR-6951-3p/miR-7116-3p	UUUUUUC	5
chr19:34947584-34947725_chr19:34949741-34950974	chr19:34947584-34950974	miR-7030-3p	UUGCUCU	5
chr19:34947584-34947725_chr19:34959416-34959571	chr19:34947584-34959571	miR-6946-3p	UUCUUCU	6
chr19:34947584-34947725_chr19:34959416-34959571	chr19:34947584-34959571	miR-7030-3p	UUGCUCU	5
chr19:34947584-34947725_chr19:34959416-34959571	chr19:34947584-34959571	miR-1903	CUUCUUC	5
chr19:37087538-37087627_chr19:37173967-37174985	chr19:37087538-37174985	miR-185-3p/miR-7048-5p	GGGGCUG	7
chr19:37087538-37087627_chr19:37173967-37174985	chr19:37087538-37174985	miR-762/miR-6940-5p/miR-7648-3p	GGGCUGG	5
chr19:44934933-44935666_chr19:44947930-44948052	chr19:44934933-44948052	miR-6946-3p	UUCUUCU	5
chr19:5283643-5283750_chr19:5288304-5288413	chr19:5283643-5288413	miR-6946-3p	UUCUUCU	5
chr19:5283643-5283750_chr19:5288304-5288413	chr19:5283643-5288413	miR-1903	CUUCUUC	6
chr19:53620589-53620706_chr19:53628053-53628152	chr19:53620589-53628152	miR-6946-3p	UUCUUCU	5
chr19:60764032-60764233_chr19:60777939-60778147	chr19:60764032-60778147	miR-6946-3p	UUCUUCU	11
chr19:60764032-60764233_chr19:60777939-60778147	chr19:60764032-60778147	miR-22-5p	GUUCUUC	6
chr19:60764032-60764233_chr19:60777939-60778147	chr19:60764032-60778147	miR-1903	CUUCUUC	5
chr19:60768708-60768892_chr19:60779358-60779557	chr19:60768708-60779557	miR-6946-3p	UUCUUCU	10
chr19:60768708-60768892_chr19:60779358-60779557	chr19:60768708-60779557	miR-22-5p	GUUCUUC	5
chr19:60768708-60768892_chr19:60779358-60779557	chr19:60768708-60779557	miR-1903	CUUCUUC	5
chr2:104776172-104776389_chr2:104795188-104795294	chr2:104776172-104795294	miR-7049-5p	CUGAAGG	5
chr2:104776172-104776389_chr2:104795188-104795294	chr2:104776172-104795294	miR-873a-3p	AGACUGA	5
chr2:104786520-104790197_chr2:104795188-104795294	chr2:104786520-104795294	miR-873a-3p	AGACUGA	5
chr2:112654439-112654520_chr2:112670587-112670693	chr2:112654439-112670693	miR-1903	CUUCUUC	6
chr2:119057281-119057331_chr2:119068123-119072619	chr2:119057281-119072619	miR-6537-5p	UGAGUUU	5
chr2:119057281-119057331_chr2:119068123-119072619	chr2:119057281-119072619	miR-6344	UUUUCCU	6
chr2:119057281-119057331_chr2:119068123-119072619	chr2:119057281-119072619	miR-6384	CUUUCCU	5
chr2:119057281-119057331_chr2:119068123-119072619	chr2:119057281-119072619	miR-335-3p	UUUUCAU	6
chr2:119057281-119057331_chr2:119068123-119072619	chr2:119057281-119072619	miR-7234-5p	UGUUUUC	6
chr2:119057281-119057331_chr2:119081510-119081625	chr2:119057281-119081625	miR-6537-5p	UGAGUUU	6
chr2:119057281-119057331_chr2:119081510-119081625	chr2:119057281-119081625	miR-6344	UUUUCCU	6
chr2:119057281-119057331_chr2:119081510-119081625	chr2:119057281-119081625	miR-6384	CUUUCCU	5
chr2:119057281-119057331_chr2:119081510-119081625	chr2:119057281-119081625	miR-335-3p	UUUUCAU	6
chr2:119057281-119057331_chr2:119081510-119081625	chr2:119057281-119081625	miR-7234-5p	UGUUUUC	6
chr2:119057281-119057331_chr2:119088799-119088886	chr2:119057281-119088886	miR-6537-5p	UGAGUUU	6
chr2:119057281-119057331_chr2:119088799-119088886	chr2:119057281-119088886	miR-3071-5p	CUCAUUU	5
chr2:119057281-119057331_chr2:119088799-119088886	chr2:119057281-119088886	miR-6344	UUUUCCU	7
chr2:119057281-119057331_chr2:119088799-119088886	chr2:119057281-119088886	miR-6384	CUUUCCU	5
chr2:119057281-119057331_chr2:119088799-119088886	chr2:119057281-119088886	miR-335-3p	UUUUCAU	6
chr2:119057281-119057331_chr2:119088799-119088886	chr2:119057281-119088886	miR-7234-5p	UGUUUUC	6
chr2:119064045-119064097_chr2:119068123-119072619	chr2:119064045-119072619	miR-6537-5p	UGAGUUU	5
chr2:119064045-119064097_chr2:119068123-119072619	chr2:119064045-119072619	miR-6344	UUUUCCU	5
chr2:119064045-119064097_chr2:119068123-119072619	chr2:119064045-119072619	miR-6384	CUUUCCU	5
chr2:119064045-119064097_chr2:119068123-119072619	chr2:119064045-119072619	miR-335-3p	UUUUCAU	6
chr2:119064045-119064097_chr2:119068123-119072619	chr2:119064045-119072619	miR-7234-5p	UGUUUUC	6
chr2:119418321-119418461_chr2:119458081-119458266	chr2:119418321-119458266	miR-6946-3p	UUCUUCU	6
chr2:119701118-119701265_chr2:119712009-119712120	chr2:119701118-119712120	miR-6946-3p	UUCUUCU	5
chr2:121510539-121510925_chr2:121527002-121527045	chr2:121510539-121527045	miR-6946-3p	UUCUUCU	5
chr2:140124928-140125004_chr2:140158480-140158632	chr2:140124928-140158632	miR-1903	CUUCUUC	5
chr2:142690579-142690701_chr2:142714679-142714732	chr2:142690579-142714732	miR-320-5p	CCUUCUC	6
chr2:142702623-142702673_chr2:142714679-142714732	chr2:142702623-142714732	miR-320-5p	CCUUCUC	6
chr2:142711695-142713038_chr2:142740909-142740991	chr2:142711695-142740991	miR-320-5p	CCUUCUC	6
chr2:154876616-154876672_chr2:154888183-154888360	chr2:154876616-154888360	miR-6946-3p	UUCUUCU	7
chr2:154876616-154876672_chr2:154888183-154888360	chr2:154876616-154888360	miR-1903	CUUCUUC	6
chr2:154878470-154878564_chr2:154888183-154888360	chr2:154878470-154888360	miR-6946-3p	UUCUUCU	7
chr2:154878470-154878564_chr2:154888183-154888360	chr2:154878470-154888360	miR-1903	CUUCUUC	6
chr2:154884311-154884446_chr2:154888183-154888360	chr2:154884311-154888360	miR-6946-3p	UUCUUCU	7
chr2:154884311-154884446_chr2:154888183-154888360	chr2:154884311-154888360	miR-1903	CUUCUUC	6
chr2:27452833-27453074_chr2:27454313-27454504	chr2:27452833-27454504	miR-6946-3p	UUCUUCU	6
chr2:52098357-52098506_chr2:52116668-52116745	chr2:52098357-52116745	miR-692	UCUCUUU	5
chr2:52098357-52098506_chr2:52116668-52116745	chr2:52098357-52116745	miR-6946-3p	UUCUUCU	5
chr2:52098357-52098506_chr2:52116668-52116745	chr2:52098357-52116745	miR-6344	UUUUCCU	5
chr2:52109351-52109402_chr2:52120260-52120368	chr2:52109351-52120368	miR-205-3p	AUUUCAG	5
chr2:52231967-52232278_chr2:52247156-52247359	chr2:52231967-52247359	miR-3470b	CACUCUG	5
chr2:52231967-52232278_chr2:52256090-52256293	chr2:52231967-52256293	miR-6365/miR-7073-3p	UAGCCUU	5
chr2:52231967-52232278_chr2:52256090-52256293	chr2:52231967-52256293	miR-6989-3p	GUCCACU	6
chr2:52231967-52232278_chr2:52256090-52256293	chr2:52231967-52256293	miR-21b	AGUUUAU	5
chr2:52231967-52232278_chr2:52256090-52256293	chr2:52231967-52256293	miR-338-3p	CCAGCAU	5
chr2:52231967-52232278_chr2:52256090-52256293	chr2:52231967-52256293	miR-3470b	CACUCUG	7
chr2:52231967-52232278_chr2:52256090-52256293	chr2:52231967-52256293	miR-1955-5p	GUCCCAG	5
chr2:52231967-52232278_chr2:52256090-52256293	chr2:52231967-52256293	miR-668-3p	GUCACUC	6
chr2:52243842-52244153_chr2:52258088-52258291	chr2:52243842-52258291	miR-6989-3p	GUCCACU	6
chr2:52243842-52244153_chr2:52258088-52258291	chr2:52243842-52258291	miR-3470b	CACUCUG	5
chr2:52243842-52244153_chr2:52258088-52258291	chr2:52243842-52258291	miR-668-3p	GUCACUC	5
chr2:58827553-58827693_chr2:58982869-58983007	chr2:58827553-58983007	miR-1903	CUUCUUC	5
chr2:5957471-5957850_chr2:5960933-5961712	chr2:5957471-5961712	miR-3059-5p/miR-5616-5p	UUCCUCU	6
chr2:5957471-5957850_chr2:5979774-5979923	chr2:5957471-5979923	miR-3059-5p/miR-5616-5p	UUCCUCU	6
chr2:5957471-5957850_chr2:5988387-5988472	chr2:5957471-5988472	miR-3059-5p/miR-5616-5p	UUCCUCU	6
chr2:5957471-5957850_chr2:5988387-5988472	chr2:5957471-5988472	miR-1903	CUUCUUC	5
chr2:59922143-59922217_chr2:59962021-59962630	chr2:59922143-59962630	miR-1903	CUUCUUC	5
chr2:59932105-59932170_chr2:59962021-59962630	chr2:59932105-59962630	miR-1903	CUUCUUC	5
chr2:59948087-59948297_chr2:59978543-59978707	chr2:59948087-59978707	miR-1903	CUUCUUC	6
chr2:69734291-69734378_chr2:69748961-69749097	chr2:69734291-69749097	miR-6916-5p/miR-6942-5p	AGGAGGA	5
chr2:76827692-76827766_chr2:76832463-76832546	chr2:76827692-76832546	miR-7091-3p	GUGGCUU	7
chr2:76827692-76827766_chr2:76832463-76832546	chr2:76827692-76832546	miR-7652-3p/miR-7688-3p	CUGGCUU	13
chr2:76827692-76827766_chr2:76832463-76832546	chr2:76827692-76832546	miR-378b	UGGACUU	6
chr2:76827692-76827766_chr2:76832463-76832546	chr2:76827692-76832546	miR-669e-5p	GUCUUGU	8
chr2:76827692-76827766_chr2:76832463-76832546	chr2:76827692-76832546	miR-6984-3p	ACUUUCU	9
chr2:76827692-76827766_chr2:76832463-76832546	chr2:76827692-76832546	miR-6946-3p	UUCUUCU	5
chr2:76827692-76827766_chr2:76832463-76832546	chr2:76827692-76832546	miR-669o-5p	AGUUGUG	5
chr2:76827692-76827766_chr2:76832463-76832546	chr2:76827692-76832546	miR-92a-2-5p	GGUGGGG	8
chr2:76827692-76827766_chr2:76832463-76832546	chr2:76827692-76832546	miR-1982-5p	UGGGAGG	5
chr2:76827692-76827766_chr2:76832463-76832546	chr2:76827692-76832546	miR-6987-5p	GGGACAG	12
chr2:76827692-76827766_chr2:76832463-76832546	chr2:76827692-76832546	miR-7002-5p	UGGCUUC	11
chr2:76827692-76827766_chr2:76832463-76832546	chr2:76827692-76832546	miR-5623-3p	UUCUGGC	13
chr2:76827692-76827766_chr2:76832463-76832546	chr2:76827692-76832546	miR-6715-5p	CAGGCAC	8
chr2:76827692-76827766_chr2:76832463-76832546	chr2:76827692-76832546	miR-470-5p	UCUUGGA	5
chr2:76827692-76827766_chr2:76832463-76832546	chr2:76827692-76832546	miR-6907-5p/miR-7019-5p	UCUGGGA	6
chr2:76828486-76828569_chr2:76832101-76832184	chr2:76828486-76832184	miR-7091-3p	GUGGCUU	7
chr2:76828486-76828569_chr2:76832101-76832184	chr2:76828486-76832184	miR-7652-3p/miR-7688-3p	CUGGCUU	11
chr2:76828486-76828569_chr2:76832101-76832184	chr2:76828486-76832184	miR-378b	UGGACUU	6
chr2:76828486-76828569_chr2:76832101-76832184	chr2:76828486-76832184	miR-669e-5p	GUCUUGU	8
chr2:76828486-76828569_chr2:76832101-76832184	chr2:76828486-76832184	miR-6984-3p	ACUUUCU	6
chr2:76828486-76828569_chr2:76832101-76832184	chr2:76828486-76832184	miR-669o-5p	AGUUGUG	5
chr2:76828486-76828569_chr2:76832101-76832184	chr2:76828486-76832184	miR-92a-2-5p	GGUGGGG	5
chr2:76828486-76828569_chr2:76832101-76832184	chr2:76828486-76832184	miR-6987-5p	GGGACAG	11
chr2:76828486-76828569_chr2:76832101-76832184	chr2:76828486-76832184	miR-7002-5p	UGGCUUC	11
chr2:76828486-76828569_chr2:76832101-76832184	chr2:76828486-76832184	miR-5623-3p	UUCUGGC	11
chr2:76828486-76828569_chr2:76832101-76832184	chr2:76828486-76832184	miR-6715-5p	CAGGCAC	7
chr2:76828486-76828569_chr2:76832101-76832184	chr2:76828486-76832184	miR-470-5p	UCUUGGA	5
chr2:76828486-76828569_chr2:76832101-76832184	chr2:76828486-76832184	miR-6907-5p/miR-7019-5p	UCUGGGA	5
chr2:76828680-76828763_chr2:76832268-76832351	chr2:76828680-76832351	miR-7091-3p	GUGGCUU	7
chr2:76828680-76828763_chr2:76832268-76832351	chr2:76828680-76832351	miR-7652-3p/miR-7688-3p	CUGGCUU	11
chr2:76828680-76828763_chr2:76832268-76832351	chr2:76828680-76832351	miR-378b	UGGACUU	6
chr2:76828680-76828763_chr2:76832268-76832351	chr2:76828680-76832351	miR-669e-5p	GUCUUGU	8
chr2:76828680-76828763_chr2:76832268-76832351	chr2:76828680-76832351	miR-6984-3p	ACUUUCU	6
chr2:76828680-76828763_chr2:76832268-76832351	chr2:76828680-76832351	miR-669o-5p	AGUUGUG	5
chr2:76828680-76828763_chr2:76832268-76832351	chr2:76828680-76832351	miR-92a-2-5p	GGUGGGG	5
chr2:76828680-76828763_chr2:76832268-76832351	chr2:76828680-76832351	miR-6987-5p	GGGACAG	11
chr2:76828680-76828763_chr2:76832268-76832351	chr2:76828680-76832351	miR-7002-5p	UGGCUUC	11
chr2:76828680-76828763_chr2:76832268-76832351	chr2:76828680-76832351	miR-5623-3p	UUCUGGC	11
chr2:76828680-76828763_chr2:76832268-76832351	chr2:76828680-76832351	miR-6715-5p	CAGGCAC	7
chr2:76828680-76828763_chr2:76832268-76832351	chr2:76828680-76832351	miR-470-5p	UCUUGGA	5
chr2:76828680-76828763_chr2:76832268-76832351	chr2:76828680-76832351	miR-6907-5p/miR-7019-5p	UCUGGGA	5
chr2:76828873-76828956_chr2:76832463-76832546	chr2:76828873-76832546	miR-7091-3p	GUGGCUU	7
chr2:76828873-76828956_chr2:76832463-76832546	chr2:76828873-76832546	miR-7652-3p/miR-7688-3p	CUGGCUU	11
chr2:76828873-76828956_chr2:76832463-76832546	chr2:76828873-76832546	miR-378b	UGGACUU	6
chr2:76828873-76828956_chr2:76832463-76832546	chr2:76828873-76832546	miR-669e-5p	GUCUUGU	8
chr2:76828873-76828956_chr2:76832463-76832546	chr2:76828873-76832546	miR-6984-3p	ACUUUCU	6
chr2:76828873-76828956_chr2:76832463-76832546	chr2:76828873-76832546	miR-669o-5p	AGUUGUG	5
chr2:76828873-76828956_chr2:76832463-76832546	chr2:76828873-76832546	miR-92a-2-5p	GGUGGGG	5
chr2:76828873-76828956_chr2:76832463-76832546	chr2:76828873-76832546	miR-6987-5p	GGGACAG	11
chr2:76828873-76828956_chr2:76832463-76832546	chr2:76828873-76832546	miR-7002-5p	UGGCUUC	11
chr2:76828873-76828956_chr2:76832463-76832546	chr2:76828873-76832546	miR-5623-3p	UUCUGGC	11
chr2:76828873-76828956_chr2:76832463-76832546	chr2:76828873-76832546	miR-6715-5p	CAGGCAC	7
chr2:76828873-76828956_chr2:76832463-76832546	chr2:76828873-76832546	miR-470-5p	UCUUGGA	5
chr2:76828873-76828956_chr2:76832463-76832546	chr2:76828873-76832546	miR-6907-5p/miR-7019-5p	UCUGGGA	5
chr2:76829067-76829150_chr2:76832656-76832739	chr2:76829067-76832739	miR-7091-3p	GUGGCUU	7
chr2:76829067-76829150_chr2:76832656-76832739	chr2:76829067-76832739	miR-7652-3p/miR-7688-3p	CUGGCUU	11
chr2:76829067-76829150_chr2:76832656-76832739	chr2:76829067-76832739	miR-378b	UGGACUU	6
chr2:76829067-76829150_chr2:76832656-76832739	chr2:76829067-76832739	miR-669e-5p	GUCUUGU	8
chr2:76829067-76829150_chr2:76832656-76832739	chr2:76829067-76832739	miR-6984-3p	ACUUUCU	6
chr2:76829067-76829150_chr2:76832656-76832739	chr2:76829067-76832739	miR-669o-5p	AGUUGUG	5
chr2:76829067-76829150_chr2:76832656-76832739	chr2:76829067-76832739	miR-92a-2-5p	GGUGGGG	5
chr2:76829067-76829150_chr2:76832656-76832739	chr2:76829067-76832739	miR-6987-5p	GGGACAG	11
chr2:76829067-76829150_chr2:76832656-76832739	chr2:76829067-76832739	miR-7002-5p	UGGCUUC	11
chr2:76829067-76829150_chr2:76832656-76832739	chr2:76829067-76832739	miR-5623-3p	UUCUGGC	11
chr2:76829067-76829150_chr2:76832656-76832739	chr2:76829067-76832739	miR-6715-5p	CAGGCAC	7
chr2:76829067-76829150_chr2:76832656-76832739	chr2:76829067-76832739	miR-470-5p	UCUUGGA	5
chr2:76829067-76829150_chr2:76832656-76832739	chr2:76829067-76832739	miR-6907-5p/miR-7019-5p	UCUGGGA	5
chr2:76829247-76829330_chr2:76832656-76832739	chr2:76829247-76832739	miR-7091-3p	GUGGCUU	7
chr2:76829247-76829330_chr2:76832656-76832739	chr2:76829247-76832739	miR-7652-3p/miR-7688-3p	CUGGCUU	11
chr2:76829247-76829330_chr2:76832656-76832739	chr2:76829247-76832739	miR-378b	UGGACUU	6
chr2:76829247-76829330_chr2:76832656-76832739	chr2:76829247-76832739	miR-669e-5p	GUCUUGU	8
chr2:76829247-76829330_chr2:76832656-76832739	chr2:76829247-76832739	miR-6984-3p	ACUUUCU	6
chr2:76829247-76829330_chr2:76832656-76832739	chr2:76829247-76832739	miR-669o-5p	AGUUGUG	5
chr2:76829247-76829330_chr2:76832656-76832739	chr2:76829247-76832739	miR-6987-5p	GGGACAG	11
chr2:76829247-76829330_chr2:76832656-76832739	chr2:76829247-76832739	miR-7002-5p	UGGCUUC	11
chr2:76829247-76829330_chr2:76832656-76832739	chr2:76829247-76832739	miR-5623-3p	UUCUGGC	11
chr2:76829247-76829330_chr2:76832656-76832739	chr2:76829247-76832739	miR-6715-5p	CAGGCAC	6
chr2:76829247-76829330_chr2:76832656-76832739	chr2:76829247-76832739	miR-470-5p	UCUUGGA	5
chr2:76829247-76829330_chr2:76832656-76832739	chr2:76829247-76832739	miR-6907-5p/miR-7019-5p	UCUGGGA	5
chr2:76829247-76829330_chr2:76832850-76832933	chr2:76829247-76832933	miR-7091-3p	GUGGCUU	7
chr2:76829247-76829330_chr2:76832850-76832933	chr2:76829247-76832933	miR-7652-3p/miR-7688-3p	CUGGCUU	11
chr2:76829247-76829330_chr2:76832850-76832933	chr2:76829247-76832933	miR-378b	UGGACUU	6
chr2:76829247-76829330_chr2:76832850-76832933	chr2:76829247-76832933	miR-669e-5p	GUCUUGU	8
chr2:76829247-76829330_chr2:76832850-76832933	chr2:76829247-76832933	miR-6984-3p	ACUUUCU	6
chr2:76829247-76829330_chr2:76832850-76832933	chr2:76829247-76832933	miR-669o-5p	AGUUGUG	5
chr2:76829247-76829330_chr2:76832850-76832933	chr2:76829247-76832933	miR-92a-2-5p	GGUGGGG	5
chr2:76829247-76829330_chr2:76832850-76832933	chr2:76829247-76832933	miR-6987-5p	GGGACAG	11
chr2:76829247-76829330_chr2:76832850-76832933	chr2:76829247-76832933	miR-7002-5p	UGGCUUC	11
chr2:76829247-76829330_chr2:76832850-76832933	chr2:76829247-76832933	miR-5623-3p	UUCUGGC	11
chr2:76829247-76829330_chr2:76832850-76832933	chr2:76829247-76832933	miR-6715-5p	CAGGCAC	6
chr2:76829247-76829330_chr2:76832850-76832933	chr2:76829247-76832933	miR-470-5p	UCUUGGA	5
chr2:76829247-76829330_chr2:76832850-76832933	chr2:76829247-76832933	miR-6907-5p/miR-7019-5p	UCUGGGA	5
chr2:76829654-76829737_chr2:76833030-76833113	chr2:76829654-76833113	miR-7091-3p	GUGGCUU	7
chr2:76829654-76829737_chr2:76833030-76833113	chr2:76829654-76833113	miR-7652-3p/miR-7688-3p	CUGGCUU	11
chr2:76829654-76829737_chr2:76833030-76833113	chr2:76829654-76833113	miR-378b	UGGACUU	6
chr2:76829654-76829737_chr2:76833030-76833113	chr2:76829654-76833113	miR-669e-5p	GUCUUGU	8
chr2:76829654-76829737_chr2:76833030-76833113	chr2:76829654-76833113	miR-6984-3p	ACUUUCU	6
chr2:76829654-76829737_chr2:76833030-76833113	chr2:76829654-76833113	miR-669o-5p	AGUUGUG	5
chr2:76829654-76829737_chr2:76833030-76833113	chr2:76829654-76833113	miR-92a-2-5p	GGUGGGG	5
chr2:76829654-76829737_chr2:76833030-76833113	chr2:76829654-76833113	miR-6987-5p	GGGACAG	11
chr2:76829654-76829737_chr2:76833030-76833113	chr2:76829654-76833113	miR-7002-5p	UGGCUUC	11
chr2:76829654-76829737_chr2:76833030-76833113	chr2:76829654-76833113	miR-5623-3p	UUCUGGC	11
chr2:76829654-76829737_chr2:76833030-76833113	chr2:76829654-76833113	miR-6715-5p	CAGGCAC	6
chr2:76829654-76829737_chr2:76833030-76833113	chr2:76829654-76833113	miR-470-5p	UCUUGGA	5
chr2:76829654-76829737_chr2:76833030-76833113	chr2:76829654-76833113	miR-6907-5p/miR-7019-5p	UCUGGGA	5
chr2:76830025-76830105_chr2:76830976-76831056	chr2:76830025-76831056	miR-7091-3p	GUGGCUU	5
chr2:76830025-76830105_chr2:76830976-76831056	chr2:76830025-76831056	miR-7652-3p/miR-7688-3p	CUGGCUU	6
chr2:76830025-76830105_chr2:76830976-76831056	chr2:76830025-76831056	miR-378b	UGGACUU	5
chr2:76830025-76830105_chr2:76830976-76831056	chr2:76830025-76831056	miR-669e-5p	GUCUUGU	6
chr2:76830025-76830105_chr2:76830976-76831056	chr2:76830025-76831056	miR-6987-5p	GGGACAG	7
chr2:76830025-76830105_chr2:76830976-76831056	chr2:76830025-76831056	miR-7002-5p	UGGCUUC	8
chr2:76830025-76830105_chr2:76830976-76831056	chr2:76830025-76831056	miR-5623-3p	UUCUGGC	6
chr2:76830216-76830296_chr2:76830976-76831056	chr2:76830216-76831056	miR-7652-3p/miR-7688-3p	CUGGCUU	5
chr2:76830216-76830296_chr2:76830976-76831056	chr2:76830216-76831056	miR-669e-5p	GUCUUGU	5
chr2:76830216-76830296_chr2:76830976-76831056	chr2:76830216-76831056	miR-6987-5p	GGGACAG	6
chr2:76830216-76830296_chr2:76830976-76831056	chr2:76830216-76831056	miR-7002-5p	UGGCUUC	7
chr2:76830216-76830296_chr2:76830976-76831056	chr2:76830216-76831056	miR-5623-3p	UUCUGGC	5
chr2:76830216-76830296_chr2:76832463-76832546	chr2:76830216-76832546	miR-7091-3p	GUGGCUU	5
chr2:76830216-76830296_chr2:76832463-76832546	chr2:76830216-76832546	miR-7652-3p/miR-7688-3p	CUGGCUU	8
chr2:76830216-76830296_chr2:76832463-76832546	chr2:76830216-76832546	miR-378b	UGGACUU	5
chr2:76830216-76830296_chr2:76832463-76832546	chr2:76830216-76832546	miR-669e-5p	GUCUUGU	6
chr2:76830216-76830296_chr2:76832463-76832546	chr2:76830216-76832546	miR-6987-5p	GGGACAG	9
chr2:76830216-76830296_chr2:76832463-76832546	chr2:76830216-76832546	miR-7002-5p	UGGCUUC	9
chr2:76830216-76830296_chr2:76832463-76832546	chr2:76830216-76832546	miR-5623-3p	UUCUGGC	8
chr2:76830409-76830480_chr2:76830976-76831056	chr2:76830409-76831056	miR-6987-5p	GGGACAG	5
chr2:76830409-76830480_chr2:76830976-76831056	chr2:76830409-76831056	miR-7002-5p	UGGCUUC	5
chr2:76830409-76830480_chr2:76831167-76831247	chr2:76830409-76831247	miR-7652-3p/miR-7688-3p	CUGGCUU	5
chr2:76830409-76830480_chr2:76831167-76831247	chr2:76830409-76831247	miR-669e-5p	GUCUUGU	5
chr2:76830409-76830480_chr2:76831167-76831247	chr2:76830409-76831247	miR-6987-5p	GGGACAG	7
chr2:76830409-76830480_chr2:76831167-76831247	chr2:76830409-76831247	miR-7002-5p	UGGCUUC	6
chr2:76830409-76830480_chr2:76831167-76831247	chr2:76830409-76831247	miR-5623-3p	UUCUGGC	5
chr2:76840233-76840313_chr2:76854387-76854467	chr2:76840233-76854467	miR-6984-3p	ACUUUCU	10
chr2:76840233-76840313_chr2:76854387-76854467	chr2:76840233-76854467	miR-6946-3p	UUCUUCU	21
chr2:76840233-76840313_chr2:76854387-76854467	chr2:76840233-76854467	miR-3059-5p/miR-5616-5p	UUCCUCU	13
chr2:76840233-76840313_chr2:76854387-76854467	chr2:76840233-76854467	miR-298-3p	AGGAACU	7
chr2:76840233-76840313_chr2:76854387-76854467	chr2:76840233-76854467	miR-3470a	CACUUUG	9
chr2:76840233-76840313_chr2:76854387-76854467	chr2:76840233-76854467	miR-138-5p	GCUGGUG	7
chr2:76840233-76840313_chr2:76854387-76854467	chr2:76840233-76854467	miR-6769b-5p	CUGGUGG	8
chr2:76840233-76840313_chr2:76854387-76854467	chr2:76840233-76854467	miR-664-5p	UGGCUGG	5
chr2:76840233-76840313_chr2:76854387-76854467	chr2:76840233-76854467	miR-6951-3p/miR-7116-3p	UUUUUUC	5
chr2:76840233-76840313_chr2:76854387-76854467	chr2:76840233-76854467	miR-22-5p	GUUCUUC	5
chr2:76840233-76840313_chr2:76854387-76854467	chr2:76840233-76854467	miR-1903	CUUCUUC	19
chr2:76840233-76840313_chr2:76854387-76854467	chr2:76840233-76854467	miR-6915-3p	AACUUCC	7
chr2:76840233-76840313_chr2:76854387-76854467	chr2:76840233-76854467	miR-6919-3p	CUCCUCC	9
chr2:76840233-76840313_chr2:76854387-76854467	chr2:76840233-76854467	miR-6715-5p	CAGGCAC	8
chr2:76840233-76840313_chr2:76854387-76854467	chr2:76840233-76854467	miR-7686-5p	CUUCCAC	9
chr2:76840233-76840313_chr2:76854387-76854467	chr2:76840233-76854467	miR-873a-5p/miR-6370/miR-7220-3p	CAGGAAC	8
chr2:76840233-76840313_chr2:76854387-76854467	chr2:76840233-76854467	miR-670-3p	UUCCUCA	8
chr2:76840233-76840313_chr2:76854387-76854467	chr2:76840233-76854467	miR-450a-1-3p/miR-450b-3p/miR-6352	UUGGGAA	5
chr2:9921052-9921301_chr2:9951114-9952945	chr2:9921052-9952945	miR-692	UCUCUUU	5
chr2:9921052-9921301_chr2:9951114-9952945	chr2:9921052-9952945	miR-6946-3p	UUCUUCU	6
chr2:9921052-9921301_chr2:9951114-9952945	chr2:9921052-9952945	miR-7028-3p	CUUCUCU	6
chr2:9921052-9921301_chr2:9951114-9952945	chr2:9921052-9952945	miR-6976-3p	UCUCCCU	5
chr2:9921052-9921301_chr2:9951114-9952945	chr2:9921052-9952945	miR-320-5p	CCUUCUC	7
chr2:9921052-9921301_chr2:9951114-9952945	chr2:9921052-9952945	miR-6896-3p	UUCUCUC	5
chr2:9921052-9921301_chr2:9951114-9952945	chr2:9921052-9952945	miR-207	CUUCUCC	7
chr2:9940927-9941009_chr2:10042427-10042669	chr2:9940927-10042669	miR-692	UCUCUUU	5
chr2:9940927-9941009_chr2:10042427-10042669	chr2:9940927-10042669	miR-6946-3p	UUCUUCU	6
chr2:9940927-9941009_chr2:10042427-10042669	chr2:9940927-10042669	miR-7028-3p	CUUCUCU	6
chr2:9940927-9941009_chr2:10042427-10042669	chr2:9940927-10042669	miR-6976-3p	UCUCCCU	5
chr2:9940927-9941009_chr2:10042427-10042669	chr2:9940927-10042669	miR-320-5p	CCUUCUC	7
chr2:9940927-9941009_chr2:10042427-10042669	chr2:9940927-10042669	miR-6896-3p	UUCUCUC	5
chr2:9940927-9941009_chr2:10042427-10042669	chr2:9940927-10042669	miR-207	CUUCUCC	7
chr2:9940927-9941009_chr2:9951114-9952945	chr2:9940927-9952945	miR-692	UCUCUUU	5
chr2:9940927-9941009_chr2:9951114-9952945	chr2:9940927-9952945	miR-6946-3p	UUCUUCU	6
chr2:9940927-9941009_chr2:9951114-9952945	chr2:9940927-9952945	miR-7028-3p	CUUCUCU	6
chr2:9940927-9941009_chr2:9951114-9952945	chr2:9940927-9952945	miR-6976-3p	UCUCCCU	5
chr2:9940927-9941009_chr2:9951114-9952945	chr2:9940927-9952945	miR-320-5p	CCUUCUC	7
chr2:9940927-9941009_chr2:9951114-9952945	chr2:9940927-9952945	miR-6896-3p	UUCUCUC	5
chr2:9940927-9941009_chr2:9951114-9952945	chr2:9940927-9952945	miR-207	CUUCUCC	7
chr3:152237665-152238022_chr3:152248180-152248368	chr3:152237665-152248368	miR-6946-3p	UUCUUCU	9
chr3:152237665-152238022_chr3:152248180-152248368	chr3:152237665-152248368	miR-7028-3p	CUUCUCU	5
chr3:152237665-152238022_chr3:152248180-152248368	chr3:152237665-152248368	miR-1903	CUUCUUC	10
chr3:152237665-152238022_chr3:152255285-152255365	chr3:152237665-152255365	miR-6946-3p	UUCUUCU	11
chr3:152237665-152238022_chr3:152255285-152255365	chr3:152237665-152255365	miR-7028-3p	CUUCUCU	5
chr3:152237665-152238022_chr3:152255285-152255365	chr3:152237665-152255365	miR-3059-5p/miR-5616-5p	UUCCUCU	6
chr3:152237665-152238022_chr3:152255285-152255365	chr3:152237665-152255365	miR-22-5p	GUUCUUC	5
chr3:152237665-152238022_chr3:152255285-152255365	chr3:152237665-152255365	miR-1903	CUUCUUC	11
chr3:152247086-152247274_chr3:152255285-152255365	chr3:152247086-152255365	miR-1903	CUUCUUC	5
chr3:20063818-20063984_chr3:20099776-20099955	chr3:20063818-20099955	miR-6946-3p	UUCUUCU	5
chr3:41657204-41657396_chr3:41682282-41682372	chr3:41657204-41682372	miR-1903	CUUCUUC	5
chr3:41657204-41657396_chr3:41703386-41703456	chr3:41657204-41703456	miR-1903	CUUCUUC	5
chr3:86291427-86291522_chr3:86417888-86417996	chr3:86291427-86417996	miR-3089-3p	GCAUCUG	5
chr3:86291427-86291522_chr3:86417888-86417996	chr3:86291427-86417996	miR-34c-3p/miR-34b-3p	AUCACUA	5
chr3:86291427-86291522_chr3:86417888-86417996	chr3:86291427-86417996	miR-712-5p	UCCUUCA	5
chr3:86291427-86291522_chr3:86445307-86445473	chr3:86291427-86445473	miR-3089-3p	GCAUCUG	5
chr3:86291427-86291522_chr3:86445307-86445473	chr3:86291427-86445473	miR-34c-3p/miR-34b-3p	AUCACUA	5
chr3:86291427-86291522_chr3:86445307-86445473	chr3:86291427-86445473	miR-712-5p	UCCUUCA	5
chr3:88836990-88837520_chr3:88898105-88898360	chr3:88836990-88898360	miR-7652-3p/miR-7688-3p	CUGGCUU	5
chr3:88836990-88837520_chr3:88898105-88898360	chr3:88836990-88898360	miR-1903	CUUCUUC	5
chr3:88836990-88837520_chr3:88898105-88898360	chr3:88836990-88898360	miR-7002-5p	UGGCUUC	5
chr3:88836990-88837520_chr3:88898105-88898360	chr3:88836990-88898360	miR-207	CUUCUCC	5
chr3:88836990-88837520_chr3:88898105-88898360	chr3:88836990-88898360	miR-6919-3p	CUCCUCC	5
chr3:88836990-88837520_chr3:88898105-88898360	chr3:88836990-88898360	miR-3473b/miR-3473e	GGCUGGA	5
chr3:94502170-94502229_chr3:94561769-94562000	chr3:94502170-94562000	miR-1903	CUUCUUC	5
chr4:103048210-103048366_chr4:103072649-103072843	chr4:103048210-103072843	miR-1903	CUUCUUC	5
chr4:108478873-108479741_chr4:108548055-108548170	chr4:108478873-108548170	miR-6946-3p	UUCUUCU	5
chr4:11593621-11593815_chr4:11612618-11612818	chr4:11593621-11612818	miR-6344	UUUUCCU	5
chr4:116602092-116602220_chr4:116611972-116612081	chr4:116602092-116612081	miR-3059-5p/miR-5616-5p	UUCCUCU	5
chr4:123374732-123374926_chr4:123461085-123461234	chr4:123374732-123461234	miR-6928-3p	AGCUGUU	5
chr4:123374732-123374926_chr4:123461085-123461234	chr4:123374732-123461234	miR-103-1-5p/miR-103-2-5p/miR-107-5p	GCUUCUU	6
chr4:123374732-123374926_chr4:123461085-123461234	chr4:123374732-123461234	miR-7091-3p	GUGGCUU	5
chr4:123374732-123374926_chr4:123461085-123461234	chr4:123374732-123461234	miR-7214-5p	GUUUUCU	5
chr4:123374732-123374926_chr4:123461085-123461234	chr4:123374732-123461234	miR-6984-3p	ACUUUCU	5
chr4:123374732-123374926_chr4:123461085-123461234	chr4:123374732-123461234	miR-152-5p	AGGUUCU	7
chr4:123374732-123374926_chr4:123461085-123461234	chr4:123374732-123461234	miR-6950-3p	UCUGUCU	5
chr4:123374732-123374926_chr4:123461085-123461234	chr4:123374732-123461234	miR-3059-5p/miR-5616-5p	UUCCUCU	5
chr4:123374732-123374926_chr4:123461085-123461234	chr4:123374732-123461234	miR-1904	UUCUGCU	8
chr4:123374732-123374926_chr4:123461085-123461234	chr4:123374732-123461234	miR-5627-3p	CAGGGCU	5
chr4:123374732-123374926_chr4:123461085-123461234	chr4:123374732-123461234	miR-3110-5p	UCUGCCU	5
chr4:123374732-123374926_chr4:123461085-123461234	chr4:123374732-123461234	miR-1929-3p	AGCUCAU	7
chr4:123374732-123374926_chr4:123461085-123461234	chr4:123374732-123461234	miR-3098-3p	UCUGCUG	6
chr4:123374732-123374926_chr4:123461085-123461234	chr4:123374732-123461234	miR-370-3p	CCUGCUG	5
chr4:123374732-123374926_chr4:123461085-123461234	chr4:123374732-123461234	miR-7656-3p	CAGGCUG	6
chr4:123374732-123374926_chr4:123461085-123461234	chr4:123374732-123461234	miR-7033-5p	CUCCAGG	5
chr4:123374732-123374926_chr4:123461085-123461234	chr4:123374732-123461234	miR-450b-5p	UUUGCAG	6
chr4:123374732-123374926_chr4:123461085-123461234	chr4:123374732-123461234	miR-6340	UCAGCAG	5
chr4:123374732-123374926_chr4:123461085-123461234	chr4:123374732-123461234	miR-1903	CUUCUUC	5
chr4:123374732-123374926_chr4:123461085-123461234	chr4:123374732-123461234	miR-7011-3p	CUGCUUC	5
chr4:123374732-123374926_chr4:123461085-123461234	chr4:123374732-123461234	miR-3099-5p	CAGCUUC	7
chr4:123374732-123374926_chr4:123461085-123461234	chr4:123374732-123461234	miR-3073a-3p	UGAUGUC	5
chr4:123374732-123374926_chr4:123461085-123461234	chr4:123374732-123461234	miR-7010-3p/miR-7041-3p	GGUUCUC	6
chr4:123374732-123374926_chr4:123461085-123461234	chr4:123374732-123461234	miR-7038-3p	ACUGCUC	5
chr4:123374732-123374926_chr4:123461085-123461234	chr4:123374732-123461234	miR-337-3p	UCAGCUC	7
chr4:123374732-123374926_chr4:123461085-123461234	chr4:123374732-123461234	miR-367-5p	CUGUUGC	7
chr4:123374732-123374926_chr4:123461085-123461234	chr4:123374732-123461234	miR-6998-3p	GAGCUGC	7
chr4:123374732-123374926_chr4:123461085-123461234	chr4:123374732-123461234	miR-1251-5p	CUCUAGC	5
chr4:123374732-123374926_chr4:123461085-123461234	chr4:123374732-123461234	miR-5133	CUGGAGC	6
chr4:123374732-123374926_chr4:123461085-123461234	chr4:123374732-123461234	miR-207	CUUCUCC	9
chr4:123374732-123374926_chr4:123461085-123461234	chr4:123374732-123461234	miR-7052-3p	CUCUGCC	7
chr4:123374732-123374926_chr4:123461085-123461234	chr4:123374732-123461234	miR-22-3p	AGCUGCC	6
chr4:123374732-123374926_chr4:123461085-123461234	chr4:123374732-123461234	miR-7050-3p	CUCAGCC	5
chr4:123374732-123374926_chr4:123461085-123461234	chr4:123374732-123461234	miR-7094-1-5p	CUGAAGA	5
chr4:123374732-123374926_chr4:123461085-123461234	chr4:123374732-123461234	miR-712-5p	UCCUUCA	7
chr4:123374732-123374926_chr4:123461085-123461234	chr4:123374732-123461234	miR-670-3p	UUCCUCA	5
chr4:123374732-123374926_chr4:123461085-123461234	chr4:123374732-123461234	miR-544-3p	UUCUGCA	8
chr4:123374732-123374926_chr4:123461085-123461234	chr4:123374732-123461234	miR-3473c/miR-7649-3p	CUCUCCA	5
chr4:130701042-130701110_chr4:130753942-130754178	chr4:130701042-130754178	miR-1968-5p	GCAGCUG	5
chr4:130701042-130701110_chr4:130753942-130754178	chr4:130701042-130754178	miR-666-3p	GCUGCAG	6
chr4:130701042-130701110_chr4:130753942-130754178	chr4:130701042-130754178	miR-6958-3p	CAGCUGC	5
chr4:133719537-133719653_chr4:133722839-133723051	chr4:133719537-133723051	miR-3078-3p	UGCUGGG	7
chr4:133719537-133719653_chr4:133722839-133723051	chr4:133719537-133723051	miR-6918-5p	GCUGAGG	5
chr4:133719537-133719653_chr4:133722839-133723051	chr4:133719537-133723051	miR-7035-5p	GCUGGGA	6
chr4:135337804-135338078_chr4:135347115-135347204	chr4:135337804-135347204	miR-5114/miR-7094b-2-5p	CUGGAGA	5
chr4:136007112-136007223_chr4:136014400-136014456	chr4:136007112-136014456	miR-6946-3p	UUCUUCU	5
chr4:136007112-136007223_chr4:136014400-136014456	chr4:136007112-136014456	miR-1903	CUUCUUC	7
chr4:137621062-137621259_chr4:137644343-137644498	chr4:137621062-137644498	miR-320-5p	CCUUCUC	5
chr4:155634089-155634225_chr4:155642485-155642575	chr4:155634089-155642575	miR-6946-3p	UUCUUCU	6
chr4:155634089-155634225_chr4:155642485-155642575	chr4:155634089-155642575	miR-1903	CUUCUUC	14
chr4:32631806-32631880_chr4:32639364-32641558	chr4:32631806-32641558	miR-130a-5p	CUCUUUU	5
chr4:32631806-32631880_chr4:32639364-32641558	chr4:32631806-32641558	miR-692	UCUCUUU	5
chr4:32631806-32631880_chr4:32639364-32641558	chr4:32631806-32641558	miR-7221-5p	GUCUCUU	5
chr4:32643540-32646660_chr4:32643540-32646660	chr4:32643540-32646660	miR-130a-5p	CUCUUUU	5
chr4:32643540-32646660_chr4:32643540-32646660	chr4:32643540-32646660	miR-6344	UUUUCCU	5
chr4:32643540-32646660_chr4:32643540-32646660	chr4:32643540-32646660	miR-6951-3p/miR-7116-3p	UUUUUUC	6
chr4:32643540-32646660_chr4:32643540-32646660	chr4:32643540-32646660	miR-7009-3p	CUUUUCC	7
chr4:3583425-3583489_chr4:3605823-3605901	chr4:3583425-3605901	miR-6946-3p	UUCUUCU	5
chr4:46460090-46460239_chr4:46471398-46471467	chr4:46460090-46471467	miR-1903	CUUCUUC	6
chr4:70264491-70264723_chr4:70364007-70364130	chr4:70264491-70364130	miR-7028-3p	CUUCUCU	6
chr4:70264491-70264723_chr4:70364007-70364130	chr4:70264491-70364130	miR-1903	CUUCUUC	5
chr4:70264491-70264723_chr4:70364007-70364130	chr4:70264491-70364130	miR-320-5p	CCUUCUC	7
chr4:70264491-70264723_chr4:70364007-70364130	chr4:70264491-70364130	miR-6922-3p	GUUCUGC	5
chr4:70289845-70290029_chr4:70364007-70364130	chr4:70289845-70364130	miR-7028-3p	CUUCUCU	6
chr4:70289845-70290029_chr4:70364007-70364130	chr4:70289845-70364130	miR-1903	CUUCUUC	5
chr4:70289845-70290029_chr4:70364007-70364130	chr4:70289845-70364130	miR-320-5p	CCUUCUC	6
chr4:70298820-70298948_chr4:70364007-70364130	chr4:70298820-70364130	miR-7028-3p	CUUCUCU	6
chr4:70298820-70298948_chr4:70364007-70364130	chr4:70298820-70364130	miR-1903	CUUCUUC	5
chr4:70298820-70298948_chr4:70364007-70364130	chr4:70298820-70364130	miR-320-5p	CCUUCUC	6
chr4:70315324-70315464_chr4:70364007-70364130	chr4:70315324-70364130	miR-7028-3p	CUUCUCU	6
chr4:70315324-70315464_chr4:70364007-70364130	chr4:70315324-70364130	miR-320-5p	CCUUCUC	6
chr4:70337341-70337559_chr4:70364007-70364130	chr4:70337341-70364130	miR-7028-3p	CUUCUCU	5
chr4:70337341-70337559_chr4:70364007-70364130	chr4:70337341-70364130	miR-320-5p	CCUUCUC	5
chr4:70337341-70337559_chr4:70380191-70380301	chr4:70337341-70380301	miR-7028-3p	CUUCUCU	5
chr4:70337341-70337559_chr4:70380191-70380301	chr4:70337341-70380301	miR-1903	CUUCUUC	5
chr4:70337341-70337559_chr4:70380191-70380301	chr4:70337341-70380301	miR-320-5p	CCUUCUC	5
chr4:83535790-83535937_chr4:83663502-83663690	chr4:83535790-83663690	miR-7011-3p	CUGCUUC	5
chr4:83535790-83535937_chr4:83663502-83663690	chr4:83535790-83663690	miR-207	CUUCUCC	5
chr4:83535790-83535937_chr4:83696251-83696436	chr4:83535790-83696436	miR-6946-3p	UUCUUCU	5
chr4:83535790-83535937_chr4:83696251-83696436	chr4:83535790-83696436	miR-6951-3p/miR-7116-3p	UUUUUUC	6
chr4:83535790-83535937_chr4:83696251-83696436	chr4:83535790-83696436	miR-7011-3p	CUGCUUC	5
chr4:83535790-83535937_chr4:83696251-83696436	chr4:83535790-83696436	miR-207	CUUCUCC	6
chr4:84971131-84971264_chr4:85118442-85118519	chr4:84971131-85118519	miR-6984-3p	ACUUUCU	5
chr4:84971131-84971264_chr4:85118442-85118519	chr4:84971131-85118519	miR-7028-3p	CUUCUCU	5
chr4:8751324-8753148_chr4:8785342-8785763	chr4:8751324-8785763	miR-6946-3p	UUCUUCU	5
chr4:8751324-8753148_chr4:8785342-8785763	chr4:8751324-8785763	miR-3098-3p	UCUGCUG	5
chr4:8751324-8753148_chr4:8801324-8801465	chr4:8751324-8801465	miR-6946-3p	UUCUUCU	6
chr4:8751324-8753148_chr4:8801324-8801465	chr4:8751324-8801465	miR-3098-3p	UCUGCUG	5
chr4:8751324-8753148_chr4:8801324-8801465	chr4:8751324-8801465	miR-1903	CUUCUUC	6
chr4:8751324-8753148_chr4:8822377-8822491	chr4:8751324-8822491	miR-6946-3p	UUCUUCU	6
chr4:8751324-8753148_chr4:8822377-8822491	chr4:8751324-8822491	miR-3098-3p	UCUGCUG	5
chr4:8751324-8753148_chr4:8822377-8822491	chr4:8751324-8822491	miR-1903	CUUCUUC	6
chr4:87782287-87782358_chr4:87880066-87880148	chr4:87782287-87880148	miR-7055-3p	UGCUACU	5
chr4:87840682-87841389_chr4:87840682-87841389	chr4:87840682-87841389	miR-7055-3p	UGCUACU	5
chr4:8785342-8785763_chr4:8811440-8811495	chr4:8785342-8811495	miR-6946-3p	UUCUUCU	5
chr4:8785342-8785763_chr4:8822377-8822491	chr4:8785342-8822491	miR-6946-3p	UUCUUCU	5
chr4:95993066-95993198_chr4:96019603-96019704	chr4:95993066-96019704	miR-6946-3p	UUCUUCU	5
chr5:106619540-106619642_chr5:106666785-106666845	chr5:106619540-106666845	miR-6946-3p	UUCUUCU	5
chr5:106619540-106619642_chr5:106666785-106666845	chr5:106619540-106666845	miR-1903	CUUCUUC	5
chr5:106634831-106635436_chr5:106636417-106638635	chr5:106634831-106638635	miR-1903	CUUCUUC	5
chr5:106634831-106635436_chr5:106666785-106666845	chr5:106634831-106666845	miR-1903	CUUCUUC	5
chr5:107356752-107356880_chr5:107377904-107378084	chr5:107356752-107378084	miR-7687-5p	GGCGGGG	5
chr5:107356752-107356880_chr5:107377904-107378084	chr5:107356752-107378084	miR-6968-5p	GGGGGCG	5
chr5:107764676-107764771_chr5:107821705-107821894	chr5:107764676-107821894	miR-6946-3p	UUCUUCU	5
chr5:107764676-107764771_chr5:107842071-107842300	chr5:107764676-107842300	miR-6946-3p	UUCUUCU	5
chr5:107788199-107788294_chr5:107821705-107821894	chr5:107788199-107821894	miR-6946-3p	UUCUUCU	5
chr5:107788199-107788294_chr5:107842071-107842300	chr5:107788199-107842300	miR-6946-3p	UUCUUCU	5
chr5:107795699-107795857_chr5:107821705-107821894	chr5:107795699-107821894	miR-6946-3p	UUCUUCU	5
chr5:108135422-108135564_chr5:108173751-108173861	chr5:108135422-108173861	miR-6946-3p	UUCUUCU	5
chr5:108138914-108139072_chr5:108173751-108173861	chr5:108138914-108173861	miR-6946-3p	UUCUUCU	5
chr5:108155759-108155855_chr5:108206595-108206738	chr5:108155759-108206738	miR-6946-3p	UUCUUCU	5
chr5:110673109-110673293_chr5:110735350-110735646	chr5:110673109-110735646	miR-683	CUGCUGU	8
chr5:110673109-110673293_chr5:110735350-110735646	chr5:110673109-110735646	miR-7021-3p	CUCUGUG	5
chr5:110673109-110673293_chr5:110735350-110735646	chr5:110673109-110735646	miR-370-3p	CCUGCUG	5
chr5:110673109-110673293_chr5:110735350-110735646	chr5:110673109-110735646	miR-762/miR-6940-5p/miR-7648-3p	GGGCUGG	5
chr5:110673109-110673293_chr5:110735350-110735646	chr5:110673109-110735646	miR-3083-5p	GGCUGGG	7
chr5:110673109-110673293_chr5:110735350-110735646	chr5:110673109-110735646	miR-214-3p/miR-761	CAGCAGG	5
chr5:110673109-110673293_chr5:110735350-110735646	chr5:110673109-110735646	miR-6998-5p	UGGGCAG	5
chr5:110673109-110673293_chr5:110735350-110735646	chr5:110673109-110735646	miR-1906	GCAGCAG	5
chr5:110673109-110673293_chr5:110735350-110735646	chr5:110673109-110735646	miR-1903	CUUCUUC	7
chr5:110673109-110673293_chr5:110735350-110735646	chr5:110673109-110735646	miR-670-3p	UUCCUCA	5
chr5:110673109-110673293_chr5:110735350-110735646	chr5:110673109-110735646	miR-15b-5p/miR-195a-5p/miR-15a-5p/miR-16-5p/miR-322-5p/miR-497-5p/miR-1907/miR-195b/miR-6342/miR-6353/miR-6419	AGCAGCA	5
chr5:115925394-115925499_chr5:115947907-115948081	chr5:115925394-115948081	miR-7033-5p	CUCCAGG	5
chr5:116467432-116467588_chr5:116482390-116482536	chr5:116467432-116482536	miR-6946-3p	UUCUUCU	5
chr5:123590793-123590845_chr5:123642419-123642616	chr5:123590793-123642616	miR-692	UCUCUUU	5
chr5:123590793-123590845_chr5:123642419-123642616	chr5:123590793-123642616	miR-145a-5p/miR-145b	UCCAGUU	5
chr5:123590793-123590845_chr5:123642419-123642616	chr5:123590793-123642616	miR-6999-3p	UUCAGCU	5
chr5:123590793-123590845_chr5:123642419-123642616	chr5:123590793-123642616	miR-7018-5p	UGAGCAG	5
chr5:123590793-123590845_chr5:123642419-123642616	chr5:123590793-123642616	miR-544-3p	UUCUGCA	5
chr5:123617336-123617551_chr5:123647841-123647965	chr5:123617336-123647965	miR-145a-5p/miR-145b	UCCAGUU	5
chr5:129504763-129504894_chr5:129560680-129560805	chr5:129504763-129560805	miR-6946-3p	UUCUUCU	6
chr5:143015624-143015846_chr5:143098379-143098505	chr5:143015624-143098505	miR-1968-5p	GCAGCUG	5
chr5:14520842-14522324_chr5:14539410-14540801	chr5:14520842-14540801	miR-3068-5p	UGGAGUU	5
chr5:14520842-14522324_chr5:14539410-14540801	chr5:14520842-14540801	miR-7068-5p	UGAGGCU	9
chr5:14520842-14522324_chr5:14539410-14540801	chr5:14520842-14540801	miR-3064-5p/miR-3085-3p	CUGGCUG	5
chr5:14520842-14522324_chr5:14539410-14540801	chr5:14520842-14540801	miR-185-3p/miR-7048-5p	GGGGCUG	5
chr5:14520842-14522324_chr5:14539410-14540801	chr5:14520842-14540801	miR-485-5p/miR-1962	GAGGCUG	10
chr5:14520842-14522324_chr5:14539410-14540801	chr5:14520842-14540801	miR-762/miR-6940-5p/miR-7648-3p	GGGCUGG	5
chr5:14520842-14522324_chr5:14539410-14540801	chr5:14520842-14540801	miR-3078-3p	UGCUGGG	7
chr5:14520842-14522324_chr5:14539410-14540801	chr5:14520842-14540801	miR-3083-5p	GGCUGGG	9
chr5:14520842-14522324_chr5:14539410-14540801	chr5:14520842-14540801	miR-6918-5p	GCUGAGG	5
chr5:14520842-14522324_chr5:14539410-14540801	chr5:14520842-14540801	miR-1964-5p	GCUGGAG	5
chr5:14520842-14522324_chr5:14539410-14540801	chr5:14520842-14540801	miR-1251-3p	GCUUUGC	8
chr5:14520842-14522324_chr5:14539410-14540801	chr5:14520842-14540801	miR-93-3p	CUGCUGA	5
chr5:23446526-23446598_chr5:23486302-23486400	chr5:23446526-23486400	miR-6344	UUUUCCU	5
chr5:23450152-23450336_chr5:23486302-23486400	chr5:23450152-23486400	miR-6344	UUUUCCU	5
chr5:23450152-23450336_chr5:23496972-23497222	chr5:23450152-23497222	miR-7021-5p	UAGGAGU	5
chr5:23450152-23450336_chr5:23496972-23497222	chr5:23450152-23497222	miR-6946-3p	UUCUUCU	5
chr5:23450152-23450336_chr5:23496972-23497222	chr5:23450152-23497222	miR-6344	UUUUCCU	6
chr5:23450152-23450336_chr5:23496972-23497222	chr5:23450152-23497222	miR-6951-3p/miR-7116-3p	UUUUUUC	5
chr5:23463016-23463130_chr5:23486302-23486400	chr5:23463016-23486400	miR-6344	UUUUCCU	5
chr5:25298870-25300576_chr5:25308439-25308550	chr5:25298870-25308550	miR-683	CUGCUGU	5
chr5:28331111-28331189_chr5:28394002-28394670	chr5:28331111-28394670	miR-683	CUGCUGU	6
chr5:28331111-28331189_chr5:28394002-28394670	chr5:28331111-28394670	miR-138-5p	GCUGGUG	5
chr5:28331111-28331189_chr5:28394002-28394670	chr5:28331111-28394670	miR-485-5p/miR-1962	GAGGCUG	6
chr5:28331111-28331189_chr5:28394002-28394670	chr5:28331111-28394670	miR-6900-3p	GGUGAUG	5
chr5:28331111-28331189_chr5:28394002-28394670	chr5:28331111-28394670	miR-7030-5p/miR-7075-5p/miR-7076-5p	GGGGAGG	6
chr5:28331111-28331189_chr5:28394002-28394670	chr5:28331111-28394670	miR-5110/miR-7081-5p	GAGGAGG	6
chr5:31528043-31528238_chr5:31543670-31543913	chr5:31528043-31543913	miR-1903	CUUCUUC	6
chr5:31528043-31528238_chr5:31543670-31543913	chr5:31528043-31543913	miR-6919-3p	CUCCUCC	6
chr5:3954792-3954962_chr5:4003561-4003782	chr5:3954792-4003782	miR-6944-3p	AACUCUU	6
chr5:3954792-3954962_chr5:4003561-4003782	chr5:3954792-4003782	miR-6946-3p	UUCUUCU	9
chr5:3954792-3954962_chr5:4003561-4003782	chr5:3954792-4003782	miR-3059-5p/miR-5616-5p	UUCCUCU	5
chr5:3954792-3954962_chr5:4003561-4003782	chr5:3954792-4003782	miR-7011-3p	CUGCUUC	5
chr5:4013850-4014079_chr5:4051210-4051310	chr5:4013850-4051310	miR-106a-3p/miR-17-3p/miR-20b-3p	CUGCAGU	5
chr5:4013850-4014079_chr5:4051210-4051310	chr5:4013850-4051310	miR-6950-3p	UCUGUCU	5
chr5:4013850-4014079_chr5:4051210-4051310	chr5:4013850-4051310	miR-666-3p	GCUGCAG	5
chr5:4013850-4014079_chr5:4051210-4051310	chr5:4013850-4051310	miR-22-5p	GUUCUUC	7
chr5:4013850-4014079_chr5:4051210-4051310	chr5:4013850-4051310	miR-6958-3p	CAGCUGC	5
chr5:4013850-4014079_chr5:4051210-4051310	chr5:4013850-4051310	miR-3544-3p	CUCCUGC	6
chr5:62685561-62685676_chr5:62748776-62749816	chr5:62685561-62749816	miR-6946-3p	UUCUUCU	6
chr5:93148387-93148582_chr5:93167500-93167687	chr5:93148387-93167687	miR-6946-3p	UUCUUCU	5
chr6:113104935-113105121_chr6:113137953-113138200	chr6:113104935-113138200	miR-6946-3p	UUCUUCU	5
chr6:113104935-113105121_chr6:113137953-113138200	chr6:113104935-113138200	miR-1903	CUUCUUC	6
chr6:113110374-113110525_chr6:113118258-113118344	chr6:113110374-113118344	miR-6946-3p	UUCUUCU	5
chr6:116217750-116217843_chr6:116247976-116248158	chr6:116217750-116248158	miR-1903	CUUCUUC	5
chr6:11933253-11934019_chr6:11933253-11934019	chr6:11933253-11934019	miR-6946-3p	UUCUUCU	6
chr6:11933253-11934019_chr6:11941430-11941574	chr6:11933253-11941574	miR-6946-3p	UUCUUCU	6
chr6:11933253-11934019_chr6:11953288-11953447	chr6:11933253-11953447	miR-6946-3p	UUCUUCU	6
chr6:11933253-11934019_chr6:11962652-11962789	chr6:11933253-11962789	miR-6946-3p	UUCUUCU	6
chr6:11933253-11934019_chr6:11990029-11990132	chr6:11933253-11990132	miR-6946-3p	UUCUUCU	6
chr6:11933253-11934019_chr6:12047827-12047944	chr6:11933253-12047944	miR-6946-3p	UUCUUCU	8
chr6:11933253-11934019_chr6:12047827-12047944	chr6:11933253-12047944	miR-1903	CUUCUUC	5
chr6:11933253-11934019_chr6:12047827-12047944	chr6:11933253-12047944	miR-670-3p	UUCCUCA	5
chr6:119594785-119594973_chr6:119773734-119773901	chr6:119594785-119773901	miR-6946-3p	UUCUUCU	6
chr6:119594785-119594973_chr6:119773734-119773901	chr6:119594785-119773901	miR-1903	CUUCUUC	6
chr6:119694571-119694731_chr6:119773734-119773901	chr6:119694571-119773901	miR-6946-3p	UUCUUCU	5
chr6:119694571-119694731_chr6:119773734-119773901	chr6:119694571-119773901	miR-1903	CUUCUUC	5
chr6:119713680-119713811_chr6:119773734-119773901	chr6:119713680-119773901	miR-6946-3p	UUCUUCU	5
chr6:119713680-119713811_chr6:119773734-119773901	chr6:119713680-119773901	miR-1903	CUUCUUC	5
chr6:119722173-119722308_chr6:119773734-119773901	chr6:119722173-119773901	miR-6946-3p	UUCUUCU	5
chr6:120390654-120390835_chr6:120431813-120432223	chr6:120390654-120432223	miR-6946-3p	UUCUUCU	10
chr6:120390654-120390835_chr6:120431813-120432223	chr6:120390654-120432223	miR-1903	CUUCUUC	5
chr6:120402506-120402700_chr6:120419400-120419561	chr6:120402506-120419561	miR-6946-3p	UUCUUCU	5
chr6:120402506-120402700_chr6:120428218-120428377	chr6:120402506-120428377	miR-6946-3p	UUCUUCU	6
chr6:120750852-120751005_chr6:120756549-120756853	chr6:120750852-120756853	miR-6919-3p	CUCCUCC	5
chr6:134506196-134506367_chr6:134541652-134542045	chr6:134506196-134542045	miR-5124a	GUCCAGU	5
chr6:38570510-38570604_chr6:38603277-38603468	chr6:38570510-38603468	miR-7028-3p	CUUCUCU	5
chr6:38585041-38585139_chr6:38603277-38603468	chr6:38585041-38603468	miR-7028-3p	CUUCUCU	5
chr6:47530274-47530601_chr6:47576536-47576664	chr6:47530274-47576664	miR-6946-3p	UUCUUCU	5
chr6:47531985-47532065_chr6:47558178-47558294	chr6:47531985-47558294	miR-6946-3p	UUCUUCU	5
chr6:47531985-47532065_chr6:47577544-47577667	chr6:47531985-47577667	miR-6946-3p	UUCUUCU	5
chr6:47532902-47532983_chr6:47577544-47577667	chr6:47532902-47577667	miR-6946-3p	UUCUUCU	5
chr6:47540677-47540855_chr6:47558178-47558294	chr6:47540677-47558294	miR-6946-3p	UUCUUCU	5
chr6:47540677-47540855_chr6:47576536-47576664	chr6:47540677-47576664	miR-6946-3p	UUCUUCU	5
chr6:47540677-47540855_chr6:47577544-47577667	chr6:47540677-47577667	miR-6946-3p	UUCUUCU	5
chr6:51579850-51579950_chr6:51588216-51588436	chr6:51579850-51588436	miR-1903	CUUCUUC	6
chr6:83402667-83404824_chr6:83402667-83404824	chr6:83402667-83404824	miR-6407	GGCUGUC	5
chr7:114226603-114226782_chr7:114237527-114237634	chr7:114226603-114237634	miR-6946-3p	UUCUUCU	5
chr7:118156860-118156969_chr7:118190489-118190650	chr7:118156860-118190650	miR-335-3p	UUUUCAU	5
chr7:120040969-120041061_chr7:120078377-120078572	chr7:120040969-120078572	miR-207	CUUCUCC	5
chr7:126556283-126556507_chr7:126566079-126566219	chr7:126556283-126566219	miR-1903	CUUCUUC	6
chr7:128679717-128679845_chr7:128690627-128690698	chr7:128679717-128690698	miR-15b-5p/miR-195a-5p/miR-15a-5p/miR-16-5p/miR-322-5p/miR-497-5p/miR-1907/miR-195b/miR-6342/miR-6353/miR-6419	AGCAGCA	5
chr7:23404102-23404179_chr7:23409938-23410015	chr7:23404102-23410015	miR-7026-3p	GUGCUUU	5
chr7:37962466-37962709_chr7:37996687-37996721	chr7:37962466-37996721	miR-6946-3p	UUCUUCU	5
chr7:45343741-45343803_chr7:45360060-45360224	chr7:45343741-45360224	miR-6919-3p	CUCCUCC	6
chr7:73463636-73463775_chr7:73519477-73519708	chr7:73463636-73519708	miR-1903	CUUCUUC	5
chr7:73463636-73463775_chr7:73519477-73519708	chr7:73463636-73519708	miR-6908-3p	CACUCUC	5
chr7:73468456-73468631_chr7:73519477-73519708	chr7:73468456-73519708	miR-1903	CUUCUUC	5
chr7:73468456-73468631_chr7:73519477-73519708	chr7:73468456-73519708	miR-6908-3p	CACUCUC	5
chr7:92645990-92646025_chr7:92665740-92665865	chr7:92645990-92665865	miR-6967-3p	CAUCUUU	6
chr7:92645990-92646025_chr7:92665740-92665865	chr7:92645990-92665865	miR-1264-3p	AAAUCUU	6
chr7:92645990-92646025_chr7:92665740-92665865	chr7:92645990-92665865	miR-1306-5p	ACCACCU	5
chr7:92645990-92646025_chr7:92665740-92665865	chr7:92645990-92665865	miR-6997-3p	CAAACCU	10
chr7:92645990-92646025_chr7:92665740-92665865	chr7:92645990-92665865	miR-3064-5p/miR-3085-3p	CUGGCUG	5
chr7:92645990-92646025_chr7:92665740-92665865	chr7:92645990-92665865	miR-6948-3p/miR-7117-3p	GUCCUUC	7
chr7:92645990-92646025_chr7:92665740-92665865	chr7:92645990-92665865	miR-712-5p	UCCUUCA	7
chr7:92657308-92658866_chr7:92665740-92665865	chr7:92657308-92665865	miR-6967-3p	CAUCUUU	5
chr7:92657308-92658866_chr7:92665740-92665865	chr7:92657308-92665865	miR-1264-3p	AAAUCUU	5
chr7:92657308-92658866_chr7:92665740-92665865	chr7:92657308-92665865	miR-1306-5p	ACCACCU	5
chr7:92657308-92658866_chr7:92665740-92665865	chr7:92657308-92665865	miR-6997-3p	CAAACCU	10
chr7:92657308-92658866_chr7:92665740-92665865	chr7:92657308-92665865	miR-6948-3p/miR-7117-3p	GUCCUUC	7
chr7:92657308-92658866_chr7:92665740-92665865	chr7:92657308-92665865	miR-712-5p	UCCUUCA	7
chr7:92660959-92662076_chr7:92663967-92664155	chr7:92660959-92664155	miR-6967-3p	CAUCUUU	5
chr7:97660813-97662581_chr7:97664560-97664766	chr7:97660813-97664766	miR-7028-3p	CUUCUCU	5
chr7:97660813-97662581_chr7:97664560-97664766	chr7:97660813-97664766	miR-1903	CUUCUUC	6
chr8:111830870-111830989_chr8:111845094-111845211	chr8:111830870-111845211	miR-1903	CUUCUUC	5
chr8:22861517-22861602_chr8:22935480-22935798	chr8:22861517-22935798	miR-6919-3p	CUCCUCC	11
chr8:25640577-25641325_chr8:25649541-25649703	chr8:25640577-25649703	miR-5110/miR-7081-5p	GAGGAGG	11
chr8:25640577-25641325_chr8:25649541-25649703	chr8:25640577-25649703	miR-6916-5p/miR-6942-5p	AGGAGGA	11
chr8:25640577-25641325_chr8:25673334-25673434	chr8:25640577-25673434	miR-7028-3p	CUUCUCU	6
chr8:25640577-25641325_chr8:25673334-25673434	chr8:25640577-25673434	miR-5110/miR-7081-5p	GAGGAGG	12
chr8:25640577-25641325_chr8:25673334-25673434	chr8:25640577-25673434	miR-6916-5p/miR-6942-5p	AGGAGGA	11
chr8:41255996-41256110_chr8:41330806-41330920	chr8:41255996-41330920	miR-692	UCUCUUU	5
chr8:41255996-41256110_chr8:41330806-41330920	chr8:41255996-41330920	miR-683	CUGCUGU	5
chr8:41255996-41256110_chr8:41330806-41330920	chr8:41255996-41330920	miR-6984-3p	ACUUUCU	5
chr8:41255996-41256110_chr8:41330806-41330920	chr8:41255996-41330920	miR-6946-3p	UUCUUCU	10
chr8:41255996-41256110_chr8:41330806-41330920	chr8:41255996-41330920	miR-7028-3p	CUUCUCU	6
chr8:41255996-41256110_chr8:41330806-41330920	chr8:41255996-41330920	miR-7030-3p	UUGCUCU	6
chr8:41255996-41256110_chr8:41330806-41330920	chr8:41255996-41330920	miR-3059-5p/miR-5616-5p	UUCCUCU	5
chr8:41255996-41256110_chr8:41330806-41330920	chr8:41255996-41330920	miR-1904	UUCUGCU	7
chr8:41255996-41256110_chr8:41330806-41330920	chr8:41255996-41330920	miR-6999-3p	UUCAGCU	6
chr8:41255996-41256110_chr8:41330806-41330920	chr8:41255996-41330920	miR-3098-3p	UCUGCUG	7
chr8:41255996-41256110_chr8:41330806-41330920	chr8:41255996-41330920	miR-1903	CUUCUUC	11
chr8:41255996-41256110_chr8:41330806-41330920	chr8:41255996-41330920	miR-6917-3p	UCACUUC	5
chr8:41255996-41256110_chr8:41330806-41330920	chr8:41255996-41330920	miR-743b-5p/miR-6948-5p	GUUCAGA	5
chr8:41267187-41267364_chr8:41293458-41293816	chr8:41267187-41293816	miR-1904	UUCUGCU	5
chr8:41267187-41267364_chr8:41293458-41293816	chr8:41267187-41293816	miR-1903	CUUCUUC	5
chr8:41267187-41267364_chr8:41293458-41293816	chr8:41267187-41293816	miR-743b-5p/miR-6948-5p	GUUCAGA	5
chr8:41267187-41267364_chr8:41315920-41316054	chr8:41267187-41316054	miR-7028-3p	CUUCUCU	5
chr8:41267187-41267364_chr8:41315920-41316054	chr8:41267187-41316054	miR-1904	UUCUGCU	7
chr8:41267187-41267364_chr8:41315920-41316054	chr8:41267187-41316054	miR-3098-3p	UCUGCUG	6
chr8:41267187-41267364_chr8:41315920-41316054	chr8:41267187-41316054	miR-1903	CUUCUUC	5
chr8:41267187-41267364_chr8:41315920-41316054	chr8:41267187-41316054	miR-743b-5p/miR-6948-5p	GUUCAGA	5
chr8:41274995-41275168_chr8:41293458-41293816	chr8:41274995-41293816	miR-1903	CUUCUUC	5
chr8:74998835-74998938_chr8:75000650-75001584	chr8:74998835-75001584	miR-6946-3p	UUCUUCU	10
chr8:74998835-74998938_chr8:75000650-75001584	chr8:74998835-75001584	miR-1903	CUUCUUC	11
chr8:88334105-88334216_chr8:88361502-88361710	chr8:88334105-88361710	miR-7011-3p	CUGCUUC	5
chr9:107833434-107833507_chr9:107852125-107853674	chr9:107833434-107853674	miR-6946-3p	UUCUUCU	5
chr9:107847268-107847337_chr9:107852125-107853674	chr9:107847268-107853674	miR-6946-3p	UUCUUCU	5
chr9:110147045-110147126_chr9:110213509-110213643	chr9:110147045-110213643	miR-1903	CUUCUUC	5
chr9:110157276-110157345_chr9:110234877-110235053	chr9:110157276-110235053	miR-1903	CUUCUUC	5
chr9:121741598-121741743_chr9:121748031-121750886	chr9:121741598-121750886	miR-130a-5p	CUCUUUU	6
chr9:121741598-121741743_chr9:121748031-121750886	chr9:121741598-121750886	miR-692	UCUCUUU	5
chr9:121741598-121741743_chr9:121748031-121750886	chr9:121741598-121750886	miR-5110/miR-7081-5p	GAGGAGG	6
chr9:121741598-121741743_chr9:121748031-121750886	chr9:121741598-121750886	miR-6919-3p	CUCCUCC	5
chr9:121743989-121744144_chr9:121748031-121750886	chr9:121743989-121750886	miR-130a-5p	CUCUUUU	5
chr9:121743989-121744144_chr9:121748031-121750886	chr9:121743989-121750886	miR-5110/miR-7081-5p	GAGGAGG	5
chr9:121743989-121744144_chr9:121748031-121750886	chr9:121743989-121750886	miR-6919-3p	CUCCUCC	5
chr9:121745901-121745988_chr9:121748031-121750886	chr9:121745901-121750886	miR-5110/miR-7081-5p	GAGGAGG	5
chr9:121745901-121745988_chr9:121748031-121750886	chr9:121745901-121750886	miR-6919-3p	CUCCUCC	5
chr9:122748244-122750674_chr9:122780682-122780833	chr9:122748244-122780833	miR-6951-3p/miR-7116-3p	UUUUUUC	7
chr9:15322500-15323083_chr9:15344124-15344264	chr9:15322500-15344264	miR-135a-5p/miR-135b-5p	AUGGCUU	6
chr9:15322500-15323083_chr9:15344124-15344264	chr9:15322500-15344264	miR-6964-3p	UUCUUGU	7
chr9:15322500-15323083_chr9:15344124-15344264	chr9:15322500-15344264	miR-6946-3p	UUCUUCU	5
chr9:15322500-15323083_chr9:15344124-15344264	chr9:15322500-15344264	miR-7083-3p	CUGCUCU	6
chr9:15322500-15323083_chr9:15344124-15344264	chr9:15322500-15344264	miR-7068-5p	UGAGGCU	5
chr9:15322500-15323083_chr9:15344124-15344264	chr9:15322500-15344264	miR-5710	CUUGGGA	6
chr9:15322500-15323083_chr9:15344124-15344264	chr9:15322500-15344264	miR-7094-1-5p	CUGAAGA	6
chr9:21632805-21633054_chr9:21647618-21647675	chr9:21632805-21647675	miR-6946-3p	UUCUUCU	6
chr9:21632805-21633054_chr9:21647618-21647675	chr9:21632805-21647675	miR-6904-5p/miR-6914-5p	CCUGGGG	6
chr9:45866566-45866661_chr9:45904806-45904919	chr9:45866566-45904919	miR-6946-3p	UUCUUCU	5
chr9:45869179-45869277_chr9:45899746-45900256	chr9:45869179-45900256	miR-6946-3p	UUCUUCU	5
chr9:45890804-45890943_chr9:45899746-45900256	chr9:45890804-45900256	miR-6946-3p	UUCUUCU	5
chr9:52060832-52060903_chr9:52082443-52082535	chr9:52060832-52082535	miR-6946-3p	UUCUUCU	5
chr9:52068130-52068276_chr9:52082443-52082535	chr9:52068130-52082535	miR-6946-3p	UUCUUCU	5
chr9:55685880-55685995_chr9:55859748-55859918	chr9:55685880-55859918	miR-103-1-5p/miR-103-2-5p/miR-107-5p	GCUUCUU	5
chr9:55743543-55743669_chr9:55864386-55864604	chr9:55743543-55864604	miR-103-1-5p/miR-103-2-5p/miR-107-5p	GCUUCUU	5
chr9:55743543-55743669_chr9:55915987-55916104	chr9:55743543-55916104	miR-103-1-5p/miR-103-2-5p/miR-107-5p	GCUUCUU	6
chr9:55743543-55743669_chr9:55915987-55916104	chr9:55743543-55916104	miR-6946-3p	UUCUUCU	5
chr9:55743543-55743669_chr9:55915987-55916104	chr9:55743543-55916104	miR-7028-3p	CUUCUCU	5
chr9:55743543-55743669_chr9:55915987-55916104	chr9:55743543-55916104	miR-1903	CUUCUUC	5
chr9:55757993-55758058_chr9:55859748-55859918	chr9:55757993-55859918	miR-103-1-5p/miR-103-2-5p/miR-107-5p	GCUUCUU	5
chr9:55807013-55807120_chr9:55859748-55859918	chr9:55807013-55859918	miR-103-1-5p/miR-103-2-5p/miR-107-5p	GCUUCUU	5
chr9:55807013-55807120_chr9:55864386-55864604	chr9:55807013-55864604	miR-103-1-5p/miR-103-2-5p/miR-107-5p	GCUUCUU	5
chr9:59801914-59802011_chr9:59884480-59884592	chr9:59801914-59884592	miR-130a-5p	CUCUUUU	5
chr9:59801914-59802011_chr9:59884480-59884592	chr9:59801914-59884592	miR-208a-5p/miR-208b-5p/miR-6415	AGCUUUU	5
chr9:59801914-59802011_chr9:59884480-59884592	chr9:59801914-59884592	miR-692	UCUCUUU	5
chr9:59801914-59802011_chr9:59884480-59884592	chr9:59801914-59884592	miR-6950-3p	UCUGUCU	5
chr9:59801914-59802011_chr9:59884480-59884592	chr9:59801914-59884592	miR-7028-3p	CUUCUCU	5
chr9:59801914-59802011_chr9:59884480-59884592	chr9:59801914-59884592	miR-6951-3p/miR-7116-3p	UUUUUUC	5
chr9:59801914-59802011_chr9:59884480-59884592	chr9:59801914-59884592	miR-7009-3p	CUUUUCC	5
chr9:59855366-59855512_chr9:59896490-59896537	chr9:59855366-59896537	miR-130a-5p	CUCUUUU	6
chr9:59855366-59855512_chr9:59896490-59896537	chr9:59855366-59896537	miR-692	UCUCUUU	6
chr9:59855366-59855512_chr9:59896490-59896537	chr9:59855366-59896537	miR-7028-3p	CUUCUCU	5
chr9:66450703-66451478_chr9:66474734-66474864	chr9:66450703-66474864	miR-1903	CUUCUUC	5
chr9:70450286-70450541_chr9:70475776-70476668	chr9:70450286-70476668	miR-185-3p/miR-7048-5p	GGGGCUG	5
chr9:70450286-70450541_chr9:70502940-70503002	chr9:70450286-70503002	miR-185-3p/miR-7048-5p	GGGGCUG	5
chr9:70559037-70559101_chr9:70588957-70589117	chr9:70559037-70589117	miR-6967-3p	CAUCUUU	5
chr9:70559037-70559101_chr9:70588957-70589117	chr9:70559037-70589117	miR-6946-3p	UUCUUCU	5
chr9:70559037-70559101_chr9:70588957-70589117	chr9:70559037-70589117	miR-22-5p	GUUCUUC	5
chr9:70562814-70562861_chr9:70588957-70589117	chr9:70562814-70589117	miR-6967-3p	CAUCUUU	5
chr9:70562814-70562861_chr9:70588957-70589117	chr9:70562814-70589117	miR-6946-3p	UUCUUCU	5
chr9:70562814-70562861_chr9:70588957-70589117	chr9:70562814-70589117	miR-22-5p	GUUCUUC	5
chr9:8092244-8092316_chr9:8099732-8101841	chr9:8092244-8101841	miR-6946-3p	UUCUUCU	5
chr9:95867494-95867685_chr9:95903663-95903778	chr9:95867494-95903778	miR-362-5p/miR-500-5p	AUCCUUG	5
chrX:101539068-101539187_chrX:101578372-101578456	chrX:101539068-101578456	miR-6344	UUUUCCU	6
chrX:105818032-105818226_chrX:105856458-105856618	chrX:105818032-105856618	miR-6946-3p	UUCUUCU	8
chrX:105818032-105818226_chrX:105856458-105856618	chrX:105818032-105856618	miR-335-3p	UUUUCAU	5
chrX:105818032-105818226_chrX:105856458-105856618	chrX:105818032-105856618	miR-1903	CUUCUUC	5
chrX:105851965-105852067_chrX:105884307-105884420	chrX:105851965-105884420	miR-6946-3p	UUCUUCU	11
chrX:105851965-105852067_chrX:105884307-105884420	chrX:105851965-105884420	miR-7083-3p	CUGCUCU	5
chrX:105851965-105852067_chrX:105884307-105884420	chrX:105851965-105884420	miR-6951-3p/miR-7116-3p	UUUUUUC	6
chrX:105867851-105867923_chrX:105879909-105880018	chrX:105867851-105880018	miR-6946-3p	UUCUUCU	7
chrX:105867851-105867923_chrX:105879909-105880018	chrX:105867851-105880018	miR-6951-3p/miR-7116-3p	UUUUUUC	5
chrX:105867851-105867923_chrX:105890917-105890972	chrX:105867851-105890972	miR-6946-3p	UUCUUCU	7
chrX:105867851-105867923_chrX:105890917-105890972	chrX:105867851-105890972	miR-335-3p	UUUUCAU	5
chrX:105867851-105867923_chrX:105890917-105890972	chrX:105867851-105890972	miR-6951-3p/miR-7116-3p	UUUUUUC	5
chrX:105867851-105867923_chrX:105899881-105899993	chrX:105867851-105899993	miR-6946-3p	UUCUUCU	8
chrX:105867851-105867923_chrX:105899881-105899993	chrX:105867851-105899993	miR-335-3p	UUUUCAU	5
chrX:105867851-105867923_chrX:105899881-105899993	chrX:105867851-105899993	miR-6951-3p/miR-7116-3p	UUUUUUC	5
chrX:108762073-108762197_chrX:108778247-108778414	chrX:108762073-108778414	miR-6946-3p	UUCUUCU	5
chrX:129902900-129903039_chrX:130050367-130050461	chrX:129902900-130050461	miR-7056-5p	GUGGAGG	7
chrX:129902900-129903039_chrX:130050367-130050461	chrX:129902900-130050461	miR-5110/miR-7081-5p	GAGGAGG	7
chrX:129902900-129903039_chrX:130050367-130050461	chrX:129902900-130050461	miR-6934-5p	UGGUGGA	6
chrX:152022746-152022934_chrX:152029191-152029398	chrX:152022746-152029398	miR-6946-3p	UUCUUCU	5
chrX:152022746-152022934_chrX:152029191-152029398	chrX:152022746-152029398	miR-1903	CUUCUUC	5
chrX:152022746-152022934_chrX:152047858-152047968	chrX:152022746-152047968	miR-103-1-5p/miR-103-2-5p/miR-107-5p	GCUUCUU	5
chrX:152022746-152022934_chrX:152047858-152047968	chrX:152022746-152047968	miR-6946-3p	UUCUUCU	5
chrX:152022746-152022934_chrX:152047858-152047968	chrX:152022746-152047968	miR-6999-3p	UUCAGCU	5
chrX:152022746-152022934_chrX:152047858-152047968	chrX:152022746-152047968	miR-1903	CUUCUUC	6
chrX:152022746-152022934_chrX:152047858-152047968	chrX:152022746-152047968	miR-207	CUUCUCC	6
chrX:152026238-152026441_chrX:152047858-152047968	chrX:152026238-152047968	miR-103-1-5p/miR-103-2-5p/miR-107-5p	GCUUCUU	5
chrX:152026238-152026441_chrX:152047858-152047968	chrX:152026238-152047968	miR-6946-3p	UUCUUCU	5
chrX:152026238-152026441_chrX:152047858-152047968	chrX:152026238-152047968	miR-6999-3p	UUCAGCU	5
chrX:152026238-152026441_chrX:152047858-152047968	chrX:152026238-152047968	miR-1903	CUUCUUC	6
chrX:152026238-152026441_chrX:152047858-152047968	chrX:152026238-152047968	miR-207	CUUCUCC	6
chrX:161221666-161221749_chrX:161227373-161227456	chrX:161221666-161227456	miR-6993-3p	UUGCGUU	5
chrX:161221666-161221749_chrX:161227373-161227456	chrX:161221666-161227456	miR-3079-5p	UUGAUCU	5
chrX:161221666-161221749_chrX:161227373-161227456	chrX:161221666-161227456	miR-7660-5p	UUGCCCU	5
chrX:161221666-161221749_chrX:161227373-161227456	chrX:161221666-161227456	miR-7044-5p	UGUGGUG	5
chrX:161221666-161221749_chrX:161227373-161227456	chrX:161221666-161227456	miR-134-5p	GUGACUG	5
chrX:161221666-161221749_chrX:161227373-161227456	chrX:161221666-161227456	miR-3075-5p	GUCUGGG	5
chrX:161221666-161221749_chrX:161227373-161227456	chrX:161221666-161227456	miR-6951-3p/miR-7116-3p	UUUUUUC	5
chrX:161221666-161221749_chrX:161227373-161227456	chrX:161221666-161227456	miR-19b-2-5p/miR-19b-1-5p	GUUUUGC	5
chrX:161221666-161221749_chrX:161227373-161227456	chrX:161221666-161227456	miR-7214-3p	UCAGUCC	5
chrX:161221666-161221749_chrX:161227373-161227456	chrX:161221666-161227456	miR-7677-5p	GUGGUGA	5
chrX:161221666-161221749_chrX:161227373-161227456	chrX:161221666-161227456	miR-6907-5p/miR-7019-5p	UCUGGGA	5
chrX:161221666-161221749_chrX:161227373-161227456	chrX:161221666-161227456	miR-455-3p	CAGUCCA	5
chrX:161221666-161221749_chrX:161228677-161228760	chrX:161221666-161228760	miR-6993-3p	UUGCGUU	6
chrX:161221666-161221749_chrX:161228677-161228760	chrX:161221666-161228760	miR-3079-5p	UUGAUCU	6
chrX:161221666-161221749_chrX:161228677-161228760	chrX:161221666-161228760	miR-7660-5p	UUGCCCU	6
chrX:161221666-161221749_chrX:161228677-161228760	chrX:161221666-161228760	miR-7044-5p	UGUGGUG	6
chrX:161221666-161221749_chrX:161228677-161228760	chrX:161221666-161228760	miR-134-5p	GUGACUG	6
chrX:161221666-161221749_chrX:161228677-161228760	chrX:161221666-161228760	miR-763	CAGCUGG	5
chrX:161221666-161221749_chrX:161228677-161228760	chrX:161221666-161228760	miR-3075-5p	GUCUGGG	6
chrX:161221666-161221749_chrX:161228677-161228760	chrX:161221666-161228760	miR-7669-3p/miR-7688-5p	AGCUGGG	5
chrX:161221666-161221749_chrX:161228677-161228760	chrX:161221666-161228760	miR-6951-3p/miR-7116-3p	UUUUUUC	6
chrX:161221666-161221749_chrX:161228677-161228760	chrX:161221666-161228760	miR-19b-2-5p/miR-19b-1-5p	GUUUUGC	6
chrX:161221666-161221749_chrX:161228677-161228760	chrX:161221666-161228760	miR-7214-3p	UCAGUCC	6
chrX:161221666-161221749_chrX:161228677-161228760	chrX:161221666-161228760	miR-7677-5p	GUGGUGA	6
chrX:161221666-161221749_chrX:161228677-161228760	chrX:161221666-161228760	miR-6907-5p/miR-7019-5p	UCUGGGA	6
chrX:161221666-161221749_chrX:161228677-161228760	chrX:161221666-161228760	miR-455-3p	CAGUCCA	6
chrX:161221666-161221749_chrX:161230091-161230174	chrX:161221666-161230174	miR-6993-3p	UUGCGUU	7
chrX:161221666-161221749_chrX:161230091-161230174	chrX:161221666-161230174	miR-3079-5p	UUGAUCU	7
chrX:161221666-161221749_chrX:161230091-161230174	chrX:161221666-161230174	miR-680	GGCAUCU	5
chrX:161221666-161221749_chrX:161230091-161230174	chrX:161221666-161230174	miR-7660-5p	UUGCCCU	7
chrX:161221666-161221749_chrX:161230091-161230174	chrX:161221666-161230174	miR-7044-5p	UGUGGUG	7
chrX:161221666-161221749_chrX:161230091-161230174	chrX:161221666-161230174	miR-134-5p	GUGACUG	7
chrX:161221666-161221749_chrX:161230091-161230174	chrX:161221666-161230174	miR-763	CAGCUGG	6
chrX:161221666-161221749_chrX:161230091-161230174	chrX:161221666-161230174	miR-3075-5p	GUCUGGG	7
chrX:161221666-161221749_chrX:161230091-161230174	chrX:161221666-161230174	miR-7669-3p/miR-7688-5p	AGCUGGG	6
chrX:161221666-161221749_chrX:161230091-161230174	chrX:161221666-161230174	miR-6951-3p/miR-7116-3p	UUUUUUC	7
chrX:161221666-161221749_chrX:161230091-161230174	chrX:161221666-161230174	miR-19b-2-5p/miR-19b-1-5p	GUUUUGC	7
chrX:161221666-161221749_chrX:161230091-161230174	chrX:161221666-161230174	miR-7214-3p	UCAGUCC	7
chrX:161221666-161221749_chrX:161230091-161230174	chrX:161221666-161230174	miR-7677-5p	GUGGUGA	7
chrX:161221666-161221749_chrX:161230091-161230174	chrX:161221666-161230174	miR-6907-5p/miR-7019-5p	UCUGGGA	7
chrX:161221666-161221749_chrX:161230091-161230174	chrX:161221666-161230174	miR-455-3p	CAGUCCA	7
chrX:161221666-161221749_chrX:161231400-161231483	chrX:161221666-161231483	miR-6993-3p	UUGCGUU	8
chrX:161221666-161221749_chrX:161231400-161231483	chrX:161221666-161231483	miR-3079-5p	UUGAUCU	8
chrX:161221666-161221749_chrX:161231400-161231483	chrX:161221666-161231483	miR-680	GGCAUCU	6
chrX:161221666-161221749_chrX:161231400-161231483	chrX:161221666-161231483	miR-7660-5p	UUGCCCU	8
chrX:161221666-161221749_chrX:161231400-161231483	chrX:161221666-161231483	miR-7044-5p	UGUGGUG	8
chrX:161221666-161221749_chrX:161231400-161231483	chrX:161221666-161231483	miR-134-5p	GUGACUG	8
chrX:161221666-161221749_chrX:161231400-161231483	chrX:161221666-161231483	miR-763	CAGCUGG	7
chrX:161221666-161221749_chrX:161231400-161231483	chrX:161221666-161231483	miR-3075-5p	GUCUGGG	8
chrX:161221666-161221749_chrX:161231400-161231483	chrX:161221666-161231483	miR-7669-3p/miR-7688-5p	AGCUGGG	7
chrX:161221666-161221749_chrX:161231400-161231483	chrX:161221666-161231483	miR-6951-3p/miR-7116-3p	UUUUUUC	8
chrX:161221666-161221749_chrX:161231400-161231483	chrX:161221666-161231483	miR-19b-2-5p/miR-19b-1-5p	GUUUUGC	8
chrX:161221666-161221749_chrX:161231400-161231483	chrX:161221666-161231483	miR-7214-3p	UCAGUCC	8
chrX:161221666-161221749_chrX:161231400-161231483	chrX:161221666-161231483	miR-7677-5p	GUGGUGA	8
chrX:161221666-161221749_chrX:161231400-161231483	chrX:161221666-161231483	miR-6907-5p/miR-7019-5p	UCUGGGA	8
chrX:161221666-161221749_chrX:161231400-161231483	chrX:161221666-161231483	miR-455-3p	CAGUCCA	8
chrX:161223157-161223240_chrX:161228677-161228760	chrX:161223157-161228760	miR-6993-3p	UUGCGUU	5
chrX:161223157-161223240_chrX:161228677-161228760	chrX:161223157-161228760	miR-3079-5p	UUGAUCU	5
chrX:161223157-161223240_chrX:161228677-161228760	chrX:161223157-161228760	miR-7660-5p	UUGCCCU	5
chrX:161223157-161223240_chrX:161228677-161228760	chrX:161223157-161228760	miR-7044-5p	UGUGGUG	5
chrX:161223157-161223240_chrX:161228677-161228760	chrX:161223157-161228760	miR-134-5p	GUGACUG	5
chrX:161223157-161223240_chrX:161228677-161228760	chrX:161223157-161228760	miR-3075-5p	GUCUGGG	5
chrX:161223157-161223240_chrX:161228677-161228760	chrX:161223157-161228760	miR-6951-3p/miR-7116-3p	UUUUUUC	5
chrX:161223157-161223240_chrX:161228677-161228760	chrX:161223157-161228760	miR-19b-2-5p/miR-19b-1-5p	GUUUUGC	5
chrX:161223157-161223240_chrX:161228677-161228760	chrX:161223157-161228760	miR-7214-3p	UCAGUCC	5
chrX:161223157-161223240_chrX:161228677-161228760	chrX:161223157-161228760	miR-7677-5p	GUGGUGA	5
chrX:161223157-161223240_chrX:161228677-161228760	chrX:161223157-161228760	miR-6907-5p/miR-7019-5p	UCUGGGA	5
chrX:161223157-161223240_chrX:161228677-161228760	chrX:161223157-161228760	miR-455-3p	CAGUCCA	5
chrX:161223157-161223240_chrX:161230091-161230174	chrX:161223157-161230174	miR-6993-3p	UUGCGUU	6
chrX:161223157-161223240_chrX:161230091-161230174	chrX:161223157-161230174	miR-3079-5p	UUGAUCU	6
chrX:161223157-161223240_chrX:161230091-161230174	chrX:161223157-161230174	miR-7660-5p	UUGCCCU	6
chrX:161223157-161223240_chrX:161230091-161230174	chrX:161223157-161230174	miR-7044-5p	UGUGGUG	6
chrX:161223157-161223240_chrX:161230091-161230174	chrX:161223157-161230174	miR-134-5p	GUGACUG	6
chrX:161223157-161223240_chrX:161230091-161230174	chrX:161223157-161230174	miR-763	CAGCUGG	5
chrX:161223157-161223240_chrX:161230091-161230174	chrX:161223157-161230174	miR-3075-5p	GUCUGGG	6
chrX:161223157-161223240_chrX:161230091-161230174	chrX:161223157-161230174	miR-7669-3p/miR-7688-5p	AGCUGGG	5
chrX:161223157-161223240_chrX:161230091-161230174	chrX:161223157-161230174	miR-6951-3p/miR-7116-3p	UUUUUUC	6
chrX:161223157-161223240_chrX:161230091-161230174	chrX:161223157-161230174	miR-19b-2-5p/miR-19b-1-5p	GUUUUGC	6
chrX:161223157-161223240_chrX:161230091-161230174	chrX:161223157-161230174	miR-7214-3p	UCAGUCC	6
chrX:161223157-161223240_chrX:161230091-161230174	chrX:161223157-161230174	miR-7677-5p	GUGGUGA	6
chrX:161223157-161223240_chrX:161230091-161230174	chrX:161223157-161230174	miR-6907-5p/miR-7019-5p	UCUGGGA	6
chrX:161223157-161223240_chrX:161230091-161230174	chrX:161223157-161230174	miR-455-3p	CAGUCCA	6
chrX:161223157-161223240_chrX:161231400-161231483	chrX:161223157-161231483	miR-6993-3p	UUGCGUU	7
chrX:161223157-161223240_chrX:161231400-161231483	chrX:161223157-161231483	miR-3079-5p	UUGAUCU	7
chrX:161223157-161223240_chrX:161231400-161231483	chrX:161223157-161231483	miR-680	GGCAUCU	5
chrX:161223157-161223240_chrX:161231400-161231483	chrX:161223157-161231483	miR-7660-5p	UUGCCCU	7
chrX:161223157-161223240_chrX:161231400-161231483	chrX:161223157-161231483	miR-7044-5p	UGUGGUG	7
chrX:161223157-161223240_chrX:161231400-161231483	chrX:161223157-161231483	miR-134-5p	GUGACUG	7
chrX:161223157-161223240_chrX:161231400-161231483	chrX:161223157-161231483	miR-763	CAGCUGG	6
chrX:161223157-161223240_chrX:161231400-161231483	chrX:161223157-161231483	miR-3075-5p	GUCUGGG	7
chrX:161223157-161223240_chrX:161231400-161231483	chrX:161223157-161231483	miR-7669-3p/miR-7688-5p	AGCUGGG	6
chrX:161223157-161223240_chrX:161231400-161231483	chrX:161223157-161231483	miR-6951-3p/miR-7116-3p	UUUUUUC	7
chrX:161223157-161223240_chrX:161231400-161231483	chrX:161223157-161231483	miR-19b-2-5p/miR-19b-1-5p	GUUUUGC	7
chrX:161223157-161223240_chrX:161231400-161231483	chrX:161223157-161231483	miR-7214-3p	UCAGUCC	7
chrX:161223157-161223240_chrX:161231400-161231483	chrX:161223157-161231483	miR-7677-5p	GUGGUGA	7
chrX:161223157-161223240_chrX:161231400-161231483	chrX:161223157-161231483	miR-6907-5p/miR-7019-5p	UCUGGGA	7
chrX:161223157-161223240_chrX:161231400-161231483	chrX:161223157-161231483	miR-455-3p	CAGUCCA	7
chrX:161224461-161224544_chrX:161230091-161230174	chrX:161224461-161230174	miR-6993-3p	UUGCGUU	5
chrX:161224461-161224544_chrX:161230091-161230174	chrX:161224461-161230174	miR-3079-5p	UUGAUCU	5
chrX:161224461-161224544_chrX:161230091-161230174	chrX:161224461-161230174	miR-7660-5p	UUGCCCU	5
chrX:161224461-161224544_chrX:161230091-161230174	chrX:161224461-161230174	miR-7044-5p	UGUGGUG	5
chrX:161224461-161224544_chrX:161230091-161230174	chrX:161224461-161230174	miR-134-5p	GUGACUG	5
chrX:161224461-161224544_chrX:161230091-161230174	chrX:161224461-161230174	miR-3075-5p	GUCUGGG	5
chrX:161224461-161224544_chrX:161230091-161230174	chrX:161224461-161230174	miR-6951-3p/miR-7116-3p	UUUUUUC	5
chrX:161224461-161224544_chrX:161230091-161230174	chrX:161224461-161230174	miR-19b-2-5p/miR-19b-1-5p	GUUUUGC	5
chrX:161224461-161224544_chrX:161230091-161230174	chrX:161224461-161230174	miR-7214-3p	UCAGUCC	5
chrX:161224461-161224544_chrX:161230091-161230174	chrX:161224461-161230174	miR-7677-5p	GUGGUGA	5
chrX:161224461-161224544_chrX:161230091-161230174	chrX:161224461-161230174	miR-6907-5p/miR-7019-5p	UCUGGGA	5
chrX:161224461-161224544_chrX:161230091-161230174	chrX:161224461-161230174	miR-455-3p	CAGUCCA	5
chrX:161224461-161224544_chrX:161231400-161231483	chrX:161224461-161231483	miR-6993-3p	UUGCGUU	6
chrX:161224461-161224544_chrX:161231400-161231483	chrX:161224461-161231483	miR-3079-5p	UUGAUCU	6
chrX:161224461-161224544_chrX:161231400-161231483	chrX:161224461-161231483	miR-7660-5p	UUGCCCU	6
chrX:161224461-161224544_chrX:161231400-161231483	chrX:161224461-161231483	miR-7044-5p	UGUGGUG	6
chrX:161224461-161224544_chrX:161231400-161231483	chrX:161224461-161231483	miR-134-5p	GUGACUG	6
chrX:161224461-161224544_chrX:161231400-161231483	chrX:161224461-161231483	miR-763	CAGCUGG	5
chrX:161224461-161224544_chrX:161231400-161231483	chrX:161224461-161231483	miR-3075-5p	GUCUGGG	6
chrX:161224461-161224544_chrX:161231400-161231483	chrX:161224461-161231483	miR-7669-3p/miR-7688-5p	AGCUGGG	5
chrX:161224461-161224544_chrX:161231400-161231483	chrX:161224461-161231483	miR-6951-3p/miR-7116-3p	UUUUUUC	6
chrX:161224461-161224544_chrX:161231400-161231483	chrX:161224461-161231483	miR-19b-2-5p/miR-19b-1-5p	GUUUUGC	6
chrX:161224461-161224544_chrX:161231400-161231483	chrX:161224461-161231483	miR-7214-3p	UCAGUCC	6
chrX:161224461-161224544_chrX:161231400-161231483	chrX:161224461-161231483	miR-7677-5p	GUGGUGA	6
chrX:161224461-161224544_chrX:161231400-161231483	chrX:161224461-161231483	miR-6907-5p/miR-7019-5p	UCUGGGA	6
chrX:161224461-161224544_chrX:161231400-161231483	chrX:161224461-161231483	miR-455-3p	CAGUCCA	6
chrX:161225877-161225960_chrX:161231400-161231483	chrX:161225877-161231483	miR-6993-3p	UUGCGUU	5
chrX:161225877-161225960_chrX:161231400-161231483	chrX:161225877-161231483	miR-3079-5p	UUGAUCU	5
chrX:161225877-161225960_chrX:161231400-161231483	chrX:161225877-161231483	miR-7660-5p	UUGCCCU	5
chrX:161225877-161225960_chrX:161231400-161231483	chrX:161225877-161231483	miR-7044-5p	UGUGGUG	5
chrX:161225877-161225960_chrX:161231400-161231483	chrX:161225877-161231483	miR-134-5p	GUGACUG	5
chrX:161225877-161225960_chrX:161231400-161231483	chrX:161225877-161231483	miR-3075-5p	GUCUGGG	5
chrX:161225877-161225960_chrX:161231400-161231483	chrX:161225877-161231483	miR-6951-3p/miR-7116-3p	UUUUUUC	5
chrX:161225877-161225960_chrX:161231400-161231483	chrX:161225877-161231483	miR-19b-2-5p/miR-19b-1-5p	GUUUUGC	5
chrX:161225877-161225960_chrX:161231400-161231483	chrX:161225877-161231483	miR-7214-3p	UCAGUCC	5
chrX:161225877-161225960_chrX:161231400-161231483	chrX:161225877-161231483	miR-7677-5p	GUGGUGA	5
chrX:161225877-161225960_chrX:161231400-161231483	chrX:161225877-161231483	miR-6907-5p/miR-7019-5p	UCUGGGA	5
chrX:161225877-161225960_chrX:161231400-161231483	chrX:161225877-161231483	miR-455-3p	CAGUCCA	5
chrX:162782229-162782324_chrX:162811292-162811595	chrX:162782229-162811595	miR-103-1-5p/miR-103-2-5p/miR-107-5p	GCUUCUU	7
chrX:162784322-162784414_chrX:162811292-162811595	chrX:162784322-162811595	miR-103-1-5p/miR-103-2-5p/miR-107-5p	GCUUCUU	7
chrX:162790612-162790806_chrX:162811292-162811595	chrX:162790612-162811595	miR-103-1-5p/miR-103-2-5p/miR-107-5p	GCUUCUU	5
chrX:37095522-37095822_chrX:37102027-37102137	chrX:37095522-37102137	miR-692	UCUCUUU	5
chrX:37095522-37095822_chrX:37102027-37102137	chrX:37095522-37102137	miR-6946-3p	UUCUUCU	6
chrX:37095522-37095822_chrX:37102027-37102137	chrX:37095522-37102137	miR-7028-3p	CUUCUCU	5
chrX:37095522-37095822_chrX:37104429-37104527	chrX:37095522-37104527	miR-692	UCUCUUU	6
chrX:37095522-37095822_chrX:37104429-37104527	chrX:37095522-37104527	miR-6946-3p	UUCUUCU	6
chrX:37095522-37095822_chrX:37104429-37104527	chrX:37095522-37104527	miR-7028-3p	CUUCUCU	5
chrX:41802947-41802992_chrX:41824090-41824218	chrX:41802947-41824218	miR-692	UCUCUUU	9
chrX:41802947-41802992_chrX:41824090-41824218	chrX:41802947-41824218	miR-7028-3p	CUUCUCU	5
chrX:41802947-41802992_chrX:41824090-41824218	chrX:41802947-41824218	miR-130b-5p/miR-7014-3p	CUCUUUC	5
chrX:41802947-41802992_chrX:41839550-41839634	chrX:41802947-41839634	miR-692	UCUCUUU	10
chrX:41802947-41802992_chrX:41839550-41839634	chrX:41802947-41839634	miR-7028-3p	CUUCUCU	6
chrX:41802947-41802992_chrX:41839550-41839634	chrX:41802947-41839634	miR-130b-5p/miR-7014-3p	CUCUUUC	6
chrX:41802947-41802992_chrX:41839550-41839634	chrX:41802947-41839634	miR-6896-3p	UUCUCUC	5
chrX:41806402-41806562_chrX:41824090-41824218	chrX:41806402-41824218	miR-692	UCUCUUU	9
chrX:41806402-41806562_chrX:41824090-41824218	chrX:41806402-41824218	miR-130b-5p/miR-7014-3p	CUCUUUC	5
chrX:41812459-41812494_chrX:41814198-41814628	chrX:41812459-41814628	miR-692	UCUCUUU	6
chrX:41813950-41814008_chrX:41897792-41897850	chrX:41813950-41897850	miR-692	UCUCUUU	9
chrX:41813950-41814008_chrX:41897792-41897850	chrX:41813950-41897850	miR-7028-3p	CUUCUCU	6
chrX:7005234-7005347_chrX:7009818-7010136	chrX:7005234-7010136	miR-103-1-5p/miR-103-2-5p/miR-107-5p	GCUUCUU	5
chrX:7005234-7005347_chrX:7009818-7010136	chrX:7005234-7010136	miR-1903	CUUCUUC	5
chrX:7005234-7005347_chrX:7009818-7010136	chrX:7005234-7010136	miR-207	CUUCUCC	5
chrX:83855706-83855867_chrX:84022265-84022412	chrX:83855706-84022412	miR-6946-3p	UUCUUCU	7
chrX:89406997-89407083_chrX:89408774-89408940	chrX:89406997-89408940	miR-511-5p	UGCCUUU	7
chrX:89406997-89407083_chrX:89408774-89408940	chrX:89406997-89408940	miR-6344	UUUUCCU	6
chrX:89406997-89407083_chrX:89408774-89408940	chrX:89406997-89408940	miR-19b-2-5p/miR-19b-1-5p	GUUUUGC	5
chrX:89406997-89407083_chrX:89408774-89408940	chrX:89406997-89408940	miR-7009-3p	CUUUUCC	5
chrX:89407310-89407459_chrX:89408476-89408547	chrX:89407310-89408547	miR-511-5p	UGCCUUU	5
chrX:89407551-89407638_chrX:89408774-89408940	chrX:89407551-89408940	miR-511-5p	UGCCUUU	5
chrY:90785590-90785979_chrY:90793296-90793417	chrY:90785590-90793417	miR-3960	GCGGCGG	5
