# Supplementary material for: Single-cell RNA-seq transcriptome analysis of linear and circular RNAs in mouse preimplantation embryos
Source: Genome Biol. 2015 Jul 23;16(1):148. doi: 10.1186/s13059-015-0706-1 (PMC4511241; doi:10.1186/s13059-015-0706-1)
Supplement: Additional file 6: — De novo assembled genes in the mouse preimplantation embryos. [file 13059_2015_706_MOESM6_ESM.xls]

## Sheet: de novo assembled genes
gene ID	transcript	length	exon number	chromatin	position	exon locations	exon_sizes	intron_sizes	strand	PUB_NAME
comp9941_c0	comp9941_c0_seq1	798	3	chr1	142895986-142910971	142895986-142896508,142909989-142910153,142910861-142910970,	522,164,109,	13480,707,	-	ASSEMBLED_GENE_001
comp9925_c0	comp9925_c0_seq1	509	3	chr3	50234316-50237425	50234316-50234516,50236255-50236410,50237273-50237424,	200,155,151,	1738,862,	-	ASSEMBLED_GENE_002
comp97601_c0	comp97601_c0_seq1	943	4	chr12	35672274-35746710	35672274-35672538,35674110-35674278,35676235-35676619,35746589-35746709,	264,168,384,120,	1571,1956,69969,	-	ASSEMBLED_GENE_003
comp9749_c0	comp9749_c0_seq1	725	2	chr6	63088099-63091099	63088099-63088783,63091059-63091098,	684,39,	2275,	-	ASSEMBLED_GENE_004
comp9300_c0	comp9300_c0_seq1	951	3	chr13	6279942-6303685	6279942-6280825,6282652-6282694,6303661-6303684,	883,42,23,	1826,20966,	-	ASSEMBLED_GENE_005
comp9138_c0	comp9138_c0_seq1	1230	5	chr13	38778191-38793667	38778191-38778345,38790605-38791412,38792554-38792711,38792977-38793017,38793602-38793666,	154,807,157,40,64,	12259,1141,265,584,	-	ASSEMBLED_GENE_006
comp89659_c0	comp89659_c0_seq1	1910	3	chr13	5540310-5551034	5540310-5542036,5549823-5549961,5550990-5551033,	1726,138,43,	7786,1028,	-	ASSEMBLED_GENE_007
comp88727_c0	comp88727_c0_seq1	582	4	chr6	111759872-111770535	111759872-111759977,111760118-111760197,111761277-111761383,111770248-111770534,	105,79,106,286,	140,1079,8864,	-	ASSEMBLED_GENE_008
comp8736_c0	comp8736_c0_seq1	905	2	chr18	76574139-76579590	76574139-76574599,76579145-76579589,	460,444,	4545,	-	ASSEMBLED_GENE_009
comp85035_c0	comp85035_c0_seq1	2297	3	chr3	74009202-74015118	74009202-74011250,74014762-74014889,74014999-74015117,	2048,127,118,	3511,109,	-	ASSEMBLED_GENE_010
comp8481_c0	comp8481_c0_seq1	1704	3	chr7	40722792-40753522	40722792-40724118,40738118-40738410,40753443-40753521,	1326,292,78,	13999,15032,	-	ASSEMBLED_GENE_011
comp84762_c0	comp84762_c0_seq1	1097	3	chr11	19508528-19511876	19508528-19509333,19509861-19509938,19511663-19511875,	805,77,212,	527,1724,	-	ASSEMBLED_GENE_012
comp8456_c0	comp8456_c0_seq1	851	3	chr18	27300735-27330501	27300735-27301345,27329172-27329387,27330477-27330500,	610,215,23,	27826,1089,	-	ASSEMBLED_GENE_013
comp83553_c0	comp83553_c0_seq1	1729	5	chr10	66697039-66705565	66697039-66698414,66701082-66701254,66704449-66704521,66705281-66705360,66705538-66705564,	1375,172,72,79,26,	2667,3194,759,177,	-	ASSEMBLED_GENE_014
comp82217_c0	comp82217_c0_seq1	678	2	chr7	5671119-5690173	5671119-5671667,5690046-5690172,	548,126,	18378,	-	ASSEMBLED_GENE_015
comp82082_c0	comp82082_c0_seq1	679	2	chrX	65516734-65517960	65516734-65517320,65517868-65517959,	586,91,	547,	-	ASSEMBLED_GENE_016
comp80263_c0	comp80263_c0_seq1	1138	3	chr13	53838656-53847585	53838656-53839714,53840425-53840470,53847552-53847584,	1058,45,32,	710,7081,	-	ASSEMBLED_GENE_017
comp78165_c0	comp78165_c0_seq1	1288	4	chr13	60422243-60427288	60422243-60423064,60423975-60424045,60426557-60426727,60427067-60427287,	821,70,170,220,	910,2511,339,	-	ASSEMBLED_GENE_018
comp777944_c0	comp777944_c0_seq1	522	2	chr3	132343575-132390366	132343575-132343972,132390242-132390365,	397,123,	46269,	-	ASSEMBLED_GENE_019
comp77619_c0	comp77619_c0_seq1	1064	2	chr11	15980281-15983878	15980281-15980929,15983463-15983877,	648,414,	2533,	-	ASSEMBLED_GENE_020
comp765279_c0	comp765279_c0_seq1	706	2	chr2	12706896-12717488	12706896-12707451,12717338-12717487,	555,149,	9886,	-	ASSEMBLED_GENE_021
comp75250_c0	comp75250_c0_seq2	1160	3	chr6	100102644-100122620	100102644-100103487,100109330-100109420,100122411-100122619,	843,90,208,	5842,12990,	-	ASSEMBLED_GENE_022
comp75231_c1	comp75231_c1_seq10	2860	3	chr5	46821100-46824844	46821100-46823677,46823787-46823996,46824772-46824843,	2577,209,71,	109,775,	-	ASSEMBLED_GENE_023
comp75212_c0	comp75212_c0_seq3	1369	3	chr6	130988367-131002543	130988367-130989509,131001865-131001956,131002418-131002542,	1142,91,124,	12355,461,	-	ASSEMBLED_GENE_024
comp75211_c0	comp75211_c0_seq3	904	2	chrY	31673573-31674504	31673573-31673605,31673660-31674503,	32,843,	54,	-	ASSEMBLED_GENE_025
comp75178_c0	comp75178_c0_seq1	659	2	chr6	11078278-11081310	11078278-11078772,11081147-11081309,	494,162,	2374,	-	ASSEMBLED_GENE_026
comp75121_c0	comp75121_c0_seq10	2305	3	chrUn_JH584304	55739-60788	55739-57150,59591-60445,60738-60787,	1411,854,49,	2440,292,	-	ASSEMBLED_GENE_027
comp75056_c0	comp75056_c0_seq1	1331	3	chr16	68236548-68246930	68236548-68237742,68242649-68242717,68246866-68246929,	1194,68,63,	4906,4148,	-	ASSEMBLED_GENE_028
comp74998_c0	comp74998_c0_seq1	1233	6	chr1_GL456212_random	128876-140746	128876-128999,130718-131404,136528-136689,137839-137919,139014-139091,140665-140745,	123,686,161,80,77,80,	1718,5123,1149,1094,1573,	-	ASSEMBLED_GENE_029
comp74961_c0	comp74961_c0_seq4	722	3	chr12	68340469-68446012	68340469-68340687,68354451-68354539,68445597-68446011,	218,88,414,	13763,91057,	-	ASSEMBLED_GENE_030
comp74953_c0	comp74953_c0_seq1	1193	4	chr3	143415673-143495718	143415673-143416308,143494375-143494725,143495314-143495411,143495610-143495717,	635,350,97,107,	78066,588,198,	-	ASSEMBLED_GENE_031
comp74942_c0	comp74942_c0_seq1	1442	5	chr8	103772586-103788425	103772586-103773432,103779524-103779663,103779763-103779925,103780711-103780960,103788383-103788424,	846,139,162,249,41,	6091,99,785,7422,	-	ASSEMBLED_GENE_032
comp74839_c0	comp74839_c0_seq32	2131	4	chr15	63065739-63138775	63065739-63067620,63067917-63067990,63118735-63118823,63138689-63138774,	1881,73,88,85,	296,50744,19865,	-	ASSEMBLED_GENE_033
comp74827_c0	comp74827_c0_seq1	2558	3	chr19	26459621-26467792	26459621-26459868,26464141-26464243,26465584-26467791,	247,102,2207,	4272,1340,	-	ASSEMBLED_GENE_034
comp74639_c0	comp74639_c0_seq1	1481	2	chr17	3928947-3932114	3928947-3929898,3931590-3932113,	951,523,	1691,	-	ASSEMBLED_GENE_035
comp74445_c0	comp74445_c0_seq1	1081	6	chr4	153639547-153653697	153639547-153639552,153639828-153640086,153643639-153643815,153645223-153645320,153651450-153651515,153653222-153653696,	5,258,176,97,65,474,	275,3552,1407,6129,1706,	-	ASSEMBLED_GENE_036
comp74437_c0	comp74437_c0_seq12	1643	7	chr6	107181880-107279402	107181880-107182185,107192463-107192667,107194373-107194513,107208761-107208858,107276486-107276558,107277227-107277907,107279319-107279401,	305,204,140,97,72,680,82,	10277,1705,14247,67627,668,1411,	-	ASSEMBLED_GENE_037
comp74397_c1	comp74397_c1_seq1	666	3	chr10	124335003-124340001	124335003-124335524,124339605-124339715,124339968-124340000,	521,110,32,	4080,252,	-	ASSEMBLED_GENE_038
comp74383_c0	comp74383_c0_seq2	1353	2	chr5_JH584299_random	549540-709358	549540-550026,708497-709357,	486,860,	158470,	-	ASSEMBLED_GENE_039
comp74319_c1	comp74319_c1_seq5	832	3	chrX	130678598-130708100	130678598-130678949,130684522-130684868,130707976-130708099,	351,346,123,	5572,23107,	-	ASSEMBLED_GENE_040
comp74295_c0	comp74295_c0_seq1	1628	14	chr6	11478622-11555923	11478622-11478767,11482943-11483043,11483359-11483654,11486604-11486683,11489845-11489995,11490579-11490701,11495839-11495900,11514183-11514268,11541686-11541854,11544444-11544537,11553389-11553460,11554717-11554816,11555419-11555469,11555831-11555922,	145,100,295,79,150,122,61,85,168,93,71,99,50,91,	4175,315,2949,3161,583,5137,18282,27417,2589,8851,1256,602,361,	-	ASSEMBLED_GENE_041
comp74280_c2	comp74280_c2_seq12	781	5	chrX	22638296-22686535	22638296-22638683,22654954-22655019,22655956-22656154,22685853-22685933,22686488-22686534,	387,65,198,80,46,	16270,936,29698,554,	-	ASSEMBLED_GENE_042
comp74276_c0	comp74276_c0_seq2	907	3	chr8	20005784-20010550	20005784-20005867,20008330-20008726,20010124-20010549,	83,396,425,	2462,1397,	-	ASSEMBLED_GENE_043
comp74257_c0	comp74257_c0_seq1	2363	3	chr18	73100948-73104102	73100948-73101582,73102089-73103758,73104043-73104101,	634,1669,58,	506,284,	-	ASSEMBLED_GENE_044
comp74251_c0	comp74251_c0_seq1	1248	4	chr3	143876743-143891524	143876743-143877242,143878266-143878530,143890764-143890795,143891078-143891523,	499,264,31,445,	1023,12233,282,	-	ASSEMBLED_GENE_045
comp74148_c0	comp74148_c0_seq1	601	2	chr13	10067219-10122290	10067219-10067754,10122226-10122289,	535,63,	54471,	-	ASSEMBLED_GENE_046
comp74136_c0	comp74136_c0_seq1	2136	2	chr10	69020214-69023606	69020214-69022237,69023500-69023605,	2023,105,	1262,	-	ASSEMBLED_GENE_047
comp74022_c1	comp74022_c1_seq1	1494	3	chr8	116180913-116187321	116180913-116182135,116185693-116185884,116187242-116187320,	1222,191,78,	3557,1357,	-	ASSEMBLED_GENE_048
comp74022_c0	comp74022_c0_seq1	921	3	chr8	116243473-116260280	116243473-116243871,116246257-116246435,116259937-116260279,	398,178,342,	2385,13501,	-	ASSEMBLED_GENE_049
comp74002_c0	comp74002_c0_seq1	755	7	chr5	23102361-23217645	23102361-23102628,23108154-23108224,23115309-23115383,23167695-23167763,23209653-23209737,23213183-23213256,23217537-23217644,	267,70,74,68,84,73,107,	5525,7084,52311,41889,3445,4280,	-	ASSEMBLED_GENE_050
comp73981_c0	comp73981_c0_seq1	533	3	chr10	103837032-103856863	103837032-103837328,103856368-103856527,103856784-103856862,	296,159,78,	19039,256,	-	ASSEMBLED_GENE_051
comp73976_c0	comp73976_c0_seq2	616	2	chr2	178702509-178714444	178702509-178702643,178713963-178714443,	134,480,	11319,	-	ASSEMBLED_GENE_052
comp73944_c1	comp73944_c1_seq1	1856	2	chr10	50283571-50286346	50283571-50285218,50286140-50286345,	1647,205,	921,	-	ASSEMBLED_GENE_053
comp73890_c1	comp73890_c1_seq1	783	3	chr18	48974474-48989976	48974474-48974730,48977394-48977471,48989528-48989975,	256,77,447,	2663,12056,	-	ASSEMBLED_GENE_054
comp73883_c0	comp73883_c0_seq1	1506	3	chr12	26154090-26182176	26154090-26155123,26180760-26181091,26182059-26182175,	1033,331,116,	25636,967,	-	ASSEMBLED_GENE_055
comp73786_c0	comp73786_c0_seq1	1021	2	chr14	11824364-11825974	11824364-11825067,11825659-11825973,	703,314,	591,	-	ASSEMBLED_GENE_056
comp73771_c1	comp73771_c1_seq9	786	2	chr3	22946776-22948096	22946776-22947454,22947989-22948095,	678,106,	534,	-	ASSEMBLED_GENE_057
comp73760_c0	comp73760_c0_seq1	1110	3	chr10	37692923-37725280	37692923-37693816,37694289-37694423,37725199-37725279,	893,134,80,	472,30775,	-	ASSEMBLED_GENE_058
comp73645_c0	comp73645_c0_seq1	1181	5	chr8	77967605-77971583	77967605-77968169,77968424-77968540,77968874-77968921,77970030-77970197,77971300-77971582,	564,116,47,167,282,	254,333,1108,1102,	-	ASSEMBLED_GENE_059
comp73632_c0	comp73632_c0_seq5	918	5	chr1	42399671-42451670	42399671-42399685,42399714-42400290,42416025-42416182,42444931-42444995,42451606-42451669,	14,576,157,64,63,	28,15734,28748,6610,	-	ASSEMBLED_GENE_060
comp73560_c0	comp73560_c0_seq1	1458	2	chr7	70873475-70876673	70873475-70874819,70876560-70876672,	1344,112,	1740,	-	ASSEMBLED_GENE_061
comp73495_c0	comp73495_c0_seq10	576	2	chr8	15678862-15680144	15678862-15679265,15679993-15680143,	403,150,	727,	-	ASSEMBLED_GENE_062
comp73335_c1	comp73335_c1_seq5	657	3	chr13	37533797-37543910	37533797-37534056,37540993-37541175,37543696-37543909,	259,182,213,	6936,2520,	-	ASSEMBLED_GENE_063
comp73328_c0	comp73328_c0_seq3	1529	4	chr12	16005862-16015436	16005862-16007050,16007136-16007241,16014647-16014747,16015305-16015435,	1188,105,100,130,	85,7405,557,	-	ASSEMBLED_GENE_064
comp73142_c0	comp73142_c0_seq1	912	3	chr16	39187479-39189514	39187479-39187931,39188771-39189076,39189361-39189513,	452,305,152,	839,284,	-	ASSEMBLED_GENE_065
comp73130_c0	comp73130_c0_seq1	502	3	chr7	73162798-73165787	73162798-73163059,73165377-73165462,73165633-73165786,	261,85,153,	2317,170,	-	ASSEMBLED_GENE_066
comp73126_c0	comp73126_c0_seq13	1627	5	chr2	21927920-21964178	21927920-21928477,21958902-21959119,21960123-21960351,21960558-21960958,21963957-21964177,	557,217,228,400,220,	30424,1003,206,2998,	-	ASSEMBLED_GENE_067
comp73069_c0	comp73069_c0_seq1	2956	5	chr10	110127289-110455819	110127289-110129512,110165888-110165983,110216701-110217109,110316964-110317020,110455649-110455818,	2223,95,408,56,169,	36375,50717,99854,138628,	-	ASSEMBLED_GENE_068
comp73033_c1	comp73033_c1_seq1	1928	6	chr3	23803836-24070726	23803836-23805113,23846475-23846673,23869636-23869729,24002899-24002994,24058116-24058262,24070612-24070725,	1277,198,93,95,146,113,	41361,22962,133169,55121,12349,	-	ASSEMBLED_GENE_069
comp72962_c0	comp72962_c0_seq11	742	2	chr8	8983408-8984290	8983408-8983967,8984108-8984289,	559,181,	140,	-	ASSEMBLED_GENE_070
comp72961_c0	comp72961_c0_seq2	1777	3	chr18	81476892-81481530	81476892-81477776,81478199-81478312,81480752-81481529,	884,113,777,	422,2439,	-	ASSEMBLED_GENE_071
comp72944_c1	comp72944_c1_seq2	1035	3	chr5	126130073-126139520	126130073-126130696,126133776-126134076,126139410-126139519,	623,300,109,	3079,5333,	-	ASSEMBLED_GENE_072
comp72902_c0	comp72902_c0_seq3	569	2	chr9	33428589-33430935	33428589-33428950,33430751-33430934,	361,183,	1800,	-	ASSEMBLED_GENE_073
comp72776_c0	comp72776_c0_seq1	626	3	chr8	19601777-19609154	19601777-19602205,19607003-19607120,19609075-19609153,	428,117,78,	4797,1954,	-	ASSEMBLED_GENE_074
comp72737_c0	comp72737_c0_seq1	1078	3	chrX	90231623-90234060	90231623-90232442,90232846-90233013,90233989-90234059,	819,167,70,	403,975,	-	ASSEMBLED_GENE_075
comp72664_c0	comp72664_c0_seq2	1184	2	chr5	78069390-78076772	78069390-78070327,78076526-78076771,	937,245,	6198,	-	ASSEMBLED_GENE_076
comp72630_c0	comp72630_c0_seq1	2327	3	chr15	29445048-29454719	29445048-29447158,29454135-29454175,29454544-29454718,	2110,40,174,	6976,368,	-	ASSEMBLED_GENE_077
comp72570_c1	comp72570_c1_seq2	552	5	chr18	9039748-9057880	9039748-9039824,9041761-9041852,9049815-9049924,9053343-9053403,9057691-9057879,	76,91,109,60,188,	1936,7962,3418,4287,	-	ASSEMBLED_GENE_078
comp72443_c0	comp72443_c0_seq2	2529	2	chr3	53973137-53976384	53973137-53975555,53976274-53976383,	2418,109,	718,	-	ASSEMBLED_GENE_079
comp72413_c0	comp72413_c0_seq10	2100	5	chr5	18152614-18166912	18152614-18153086,18153716-18154609,18159217-18159505,18162255-18162439,18166652-18166911,	472,893,288,184,259,	629,4607,2749,4212,	-	ASSEMBLED_GENE_080
comp72385_c0	comp72385_c0_seq1	908	4	chr2	63543473-63575286	63543473-63544192,63548286-63548349,63561206-63561273,63575230-63575285,	719,63,67,55,	4093,12856,13956,	-	ASSEMBLED_GENE_081
comp72343_c0	comp72343_c0_seq11	1250	4	chr18	8890951-8938583	8890951-8891916,8929092-8929175,8929288-8929359,8938454-8938582,	965,83,71,128,	37175,112,9094,	-	ASSEMBLED_GENE_082
comp72325_c0	comp72325_c0_seq2	648	4	chr18	48325302-48362146	48325302-48325553,48326754-48326891,48335024-48335243,48362108-48362145,	251,137,219,37,	1200,8132,26864,	-	ASSEMBLED_GENE_083
comp72217_c0	comp72217_c0_seq1	615	4	chr8	8334302-8423923	8334302-8334585,8393500-8393550,8421829-8421962,8423778-8423922,	283,50,133,144,	58914,28278,1815,	-	ASSEMBLED_GENE_084
comp72172_c0	comp72172_c0_seq2	776	3	chr8	113302020-113323713	113302020-113302362,113304906-113305018,113323395-113323712,	342,112,317,	2543,18376,	-	ASSEMBLED_GENE_085
comp72125_c0	comp72125_c0_seq1	800	4	chr10	66029476-66045393	66029476-66029718,66030754-66030957,66037608-66037758,66045191-66045392,	242,203,150,201,	1035,6650,7432,	-	ASSEMBLED_GENE_086
comp72038_c0	comp72038_c0_seq1	1605	3	chr15	92896368-92900938	92896368-92897786,92900411-92900474,92900816-92900937,	1418,63,121,	2624,341,	-	ASSEMBLED_GENE_087
comp72013_c0	comp72013_c0_seq1	1577	3	chr13	4959506-4961441	4959506-4960355,4960451-4960860,4961123-4961440,	849,409,317,	95,262,	-	ASSEMBLED_GENE_088
comp71981_c0	comp71981_c0_seq1	2131	7	chr8	8436621-8456556	8436621-8437956,8440587-8440809,8441293-8441467,8443023-8443126,8443940-8444107,8444890-8444934,8456479-8456555,	1335,222,174,103,167,44,76,	2630,483,1555,813,782,11544,	-	ASSEMBLED_GENE_089
comp71841_c0	comp71841_c0_seq1	2003	4	chr12	10224352-10241167	10224352-10225808,10229236-10229378,10230721-10230871,10240915-10241166,	1456,142,150,251,	3427,1342,10043,	-	ASSEMBLED_GENE_090
comp71778_c0	comp71778_c0_seq2	678	2	chr12	16004423-16005883	16004423-16004503,16005307-16005882,	80,575,	803,	-	ASSEMBLED_GENE_091
comp71703_c0	comp71703_c0_seq1	949	2	chr1	32874279-32879060	32874279-32874742,32878575-32879059,	463,484,	3832,	-	ASSEMBLED_GENE_092
comp71616_c0	comp71616_c0_seq1	771	3	chr11	19499564-19507902	19499564-19500084,19507480-19507625,19507803-19507901,	520,145,98,	7395,177,	-	ASSEMBLED_GENE_093
comp71499_c7	comp71499_c7_seq1	525	3	chr8	5436928-5440323	5436928-5437302,5438715-5438811,5440269-5440322,	374,96,53,	1412,1457,	-	ASSEMBLED_GENE_094
comp71455_c1	comp71455_c1_seq1	2037	2	chr9	116278688-116283154	116278688-116280609,116283097-116283153,	1921,56,	2487,	-	ASSEMBLED_GENE_095
comp71407_c0	comp71407_c0_seq2	1583	3	chr9	31670964-31682080	31670964-31671047,31680478-31681850,31681954-31682079,	83,1372,125,	9430,103,	-	ASSEMBLED_GENE_096
comp71345_c0	comp71345_c0_seq1	2443	2	chr15	56161656-56185535	56161656-56163888,56185325-56185534,	2232,209,	21436,	-	ASSEMBLED_GENE_097
comp71183_c0	comp71183_c0_seq1	1378	2	chr13	32533698-32535810	32533698-32535026,32535761-32535809,	1328,48,	734,	-	ASSEMBLED_GENE_098
comp71143_c0	comp71143_c0_seq3	1349	3	chr15	29495407-29506654	29495407-29496371,29500309-29500534,29506496-29506653,	964,225,157,	3937,5961,	-	ASSEMBLED_GENE_099
comp71112_c0	comp71112_c0_seq1	1395	6	chr3	21864052-21946820	21864052-21864714,21868955-21869119,21871845-21872055,21888065-21888263,21943986-21944062,21946741-21946819,	662,164,210,198,76,78,	4240,2725,16009,55722,2678,	-	ASSEMBLED_GENE_100
comp71023_c0	comp71023_c0_seq1	690	2	chr11	42738802-42740983	42738802-42739431,42740925-42740982,	629,57,	1493,	-	ASSEMBLED_GENE_101
comp71011_c0	comp71011_c0_seq1	660	2	chr8	103826922-103846810	103826922-103827319,103846551-103846809,	397,258,	19231,	-	ASSEMBLED_GENE_102
comp70943_c0	comp70943_c0_seq7	983	3	chr1	111979210-111982389	111979210-111980025,111981628-111981718,111982334-111982388,	815,90,54,	1602,615,	-	ASSEMBLED_GENE_103
comp70937_c0	comp70937_c0_seq1	1097	3	chr2	171469941-171485264	171469941-171470778,171483801-171483872,171485077-171485263,	837,71,186,	13022,1204,	-	ASSEMBLED_GENE_104
comp70927_c0	comp70927_c0_seq1	2158	3	chr10	110608728-110611942	110608728-110610604,110610782-110610891,110611772-110611941,	1876,109,169,	177,880,	-	ASSEMBLED_GENE_105
comp70892_c0	comp70892_c0_seq1	1350	7	chr8	7816812-8007387	7816812-7816873,7820346-7820541,7820654-7820727,7821432-7821968,7830689-7830883,7969520-7969691,8007273-8007386,	61,195,73,536,194,171,113,	3472,112,704,8720,138636,37581,	-	ASSEMBLED_GENE_106
comp70868_c0	comp70868_c0_seq1	1252	7	chr8	6527136-6551952	6527136-6527678,6529750-6529858,6540091-6540181,6542220-6542311,6548121-6548186,6548918-6549022,6551718-6551951,	542,108,90,91,65,104,233,	2071,10232,2038,5809,731,2695,	-	ASSEMBLED_GENE_107
comp70814_c0	comp70814_c0_seq1	637	3	chr1	41276954-41279967	41276954-41277322,41277576-41277788,41279913-41279966,	368,212,53,	253,2124,	-	ASSEMBLED_GENE_108
comp70802_c0	comp70802_c0_seq1	511	2	chr1	35038640-35039460	35038640-35039002,35039316-35039459,	362,143,	313,	-	ASSEMBLED_GENE_109
comp70762_c0	comp70762_c0_seq1	2429	4	chr5	39975659-39985546	39975659-39977877,39982595-39982692,39984776-39984844,39985503-39985545,	2218,97,68,42,	4717,2083,658,	-	ASSEMBLED_GENE_110
comp70698_c0	comp70698_c0_seq1	1894	5	chr3	6119270-6136172	6119270-6120510,6122776-6122883,6122975-6123212,6125413-6125547,6136000-6136171,	1240,107,237,134,171,	2265,91,2200,10452,	-	ASSEMBLED_GENE_111
comp7062_c0	comp7062_c0_seq1	742	4	chr8	12114436-12119810	12114436-12114687,12115133-12115304,12116252-12116441,12119682-12119809,	251,171,189,127,	445,947,3240,	-	ASSEMBLED_GENE_112
comp70611_c0	comp70611_c0_seq2	984	4	chr1	187486109-187492551	187486109-187486684,187488125-187488275,187491088-187491154,187492361-187492550,	575,150,66,189,	1440,2812,1206,	-	ASSEMBLED_GENE_113
comp70513_c0	comp70513_c0_seq5	547	5	chr4	31507509-31538029	31507509-31507580,31510611-31510651,31510746-31510831,31511846-31512059,31537895-31538028,	71,40,85,213,133,	3030,94,1014,25835,	-	ASSEMBLED_GENE_114
comp70473_c0	comp70473_c0_seq1	547	2	chr7	37124523-37127610	37124523-37124597,37127139-37127609,	74,470,	2541,	-	ASSEMBLED_GENE_115
comp70264_c0	comp70264_c0_seq2	617	2	chr9	90880600-90885777	90880600-90880967,90885528-90885776,	367,248,	4560,	-	ASSEMBLED_GENE_116
comp70172_c0	comp70172_c0_seq1	1001	4	chr13	44572345-44605529	44572345-44572962,44573575-44573703,44600365-44600545,44605456-44605528,	617,128,180,72,	612,26661,4910,	-	ASSEMBLED_GENE_117
comp70150_c0	comp70150_c0_seq1	1009	2	chr8	87216441-87217866	87216441-87217156,87217578-87217865,	715,287,	421,	-	ASSEMBLED_GENE_118
comp70130_c0	comp70130_c0_seq1	3483	7	chr4	12533421-12562864	12533421-12535925,12537368-12537410,12556368-12556431,12556859-12557015,12557358-12557433,12561897-12561987,12562318-12562863,	2504,42,63,156,75,90,545,	1442,18957,427,342,4463,330,	-	ASSEMBLED_GENE_119
comp70090_c0	comp70090_c0_seq1	1692	6	chr3	28912255-28918025	28912255-28912692,28914183-28914410,28915528-28915754,28916025-28916324,28917099-28917216,28917648-28918024,	437,227,226,299,117,376,	1490,1117,270,774,431,	-	ASSEMBLED_GENE_120
comp70048_c0	comp70048_c0_seq1	1940	3	chr12	10577346-10581097	10577346-10578032,10579689-10580562,10580718-10581096,	686,873,378,	1656,155,	-	ASSEMBLED_GENE_121
comp70017_c0	comp70017_c0_seq1	1002	4	chr10	83937739-83963730	83937739-83938216,83948037-83948133,83957713-83957823,83963414-83963729,	477,96,110,315,	9820,9579,5590,	-	ASSEMBLED_GENE_122
comp69982_c0	comp69982_c0_seq1	1001	3	chr5	40669439-40701055	40669439-40670125,40687591-40687853,40701004-40701054,	686,262,50,	17465,13150,	-	ASSEMBLED_GENE_123
comp69951_c0	comp69951_c0_seq1	757	2	chr14	72388931-72390356	72388931-72389573,72390244-72390355,	642,111,	670,	-	ASSEMBLED_GENE_124
comp69937_c0	comp69937_c0_seq1	525	2	chr14	100979272-100981364	100979272-100979532,100981123-100981363,	260,240,	1590,	-	ASSEMBLED_GENE_125
comp69917_c0	comp69917_c0_seq4	2641	4	chr15	67939647-67945290	67939647-67940350,67940426-67940537,67942561-67942876,67943786-67945289,	703,111,315,1503,	75,2023,909,	-	ASSEMBLED_GENE_126
comp69830_c0	comp69830_c0_seq2	2652	3	chr1	167954704-167967039	167954704-167957204,167960888-167960986,167966989-167967038,	2500,98,49,	3683,6002,	-	ASSEMBLED_GENE_127
comp69695_c0	comp69695_c0_seq1	2173	3	chr5	63333146-63350870	63333146-63335179,63335954-63336008,63350788-63350869,	2033,54,81,	774,14779,	-	ASSEMBLED_GENE_128
comp69653_c0	comp69653_c0_seq1	682	7	chr9	47242435-47282001	47242435-47242473,47259978-47260089,47260686-47260815,47270643-47270798,47278578-47278636,47278853-47278928,47281891-47282000,	38,111,129,155,58,75,109,	17504,596,9827,7779,216,2962,	-	ASSEMBLED_GENE_129
comp69601_c0	comp69601_c0_seq1	1986	2	chr18	81588546-81601441	81588546-81590080,81600990-81601440,	1534,450,	10909,	-	ASSEMBLED_GENE_130
comp69315_c0	comp69315_c0_seq1	963	3	chr3	140076595-140078458	140076595-140076833,140077101-140077165,140077799-140078457,	238,64,658,	267,633,	-	ASSEMBLED_GENE_131
comp69263_c0	comp69263_c0_seq1	614	3	chr15	64588674-64591225	64588674-64589060,64590119-64590244,64591128-64591224,	386,125,96,	1058,883,	-	ASSEMBLED_GENE_132
comp69218_c0	comp69218_c0_seq3	594	4	chr6	79017144-79024720	79017144-79017430,79017780-79017923,79022828-79022930,79024660-79024719,	286,143,102,59,	349,4904,1729,	-	ASSEMBLED_GENE_133
comp69208_c0	comp69208_c0_seq16	768	3	chr9	34114411-34203412	34114411-34114613,34202577-34202702,34202973-34203411,	202,125,438,	87963,270,	-	ASSEMBLED_GENE_134
comp69192_c1	comp69192_c1_seq5	542	3	chr3	33685940-33687966	33685940-33686231,33686956-33687022,33687785-33687965,	291,66,180,	724,762,	-	ASSEMBLED_GENE_135
comp69161_c0	comp69161_c0_seq1	931	2	chr18	70799338-70801333	70799338-70800140,70801211-70801332,	802,121,	1070,	-	ASSEMBLED_GENE_136
comp69052_c0	comp69052_c0_seq1	744	3	chr13	57115033-57117758	57115033-57115502,57117047-57117176,57117618-57117757,	469,129,139,	1544,441,	-	ASSEMBLED_GENE_137
comp69035_c0	comp69035_c0_seq11	537	3	chr10	26554661-26564437	26554661-26554820,26562927-26563114,26564250-26564436,	159,187,186,	8106,1135,	-	ASSEMBLED_GENE_138
comp68925_c0	comp68925_c0_seq1	631	2	chr11	56719541-56750147	56719541-56719913,56749890-56750146,	372,256,	29976,	-	ASSEMBLED_GENE_139
comp68682_c0	comp68682_c0_seq1	799	6	chr9	6601557-6605572	6601557-6601781,6602192-6602251,6602339-6602474,6603735-6603774,6604736-6604940,6605439-6605571,	224,59,135,39,204,132,	410,87,1260,961,498,	-	ASSEMBLED_GENE_140
comp68478_c0	comp68478_c0_seq1	1185	2	chr15	56284986-56287415	56284986-56286049,56287293-56287414,	1063,121,	1243,	-	ASSEMBLED_GENE_141
comp68442_c1	comp68442_c1_seq2	557	4	chrX	72117184-72121327	72117184-72117424,72118008-72118183,72118367-72118436,72121259-72121326,	240,175,69,67,	583,183,2822,	-	ASSEMBLED_GENE_142
comp68192_c0	comp68192_c0_seq1	510	4	chr12	79831023-79848459	79831023-79831089,79831221-79831370,79847952-79848104,79848319-79848458,	66,149,152,139,	131,16581,214,	-	ASSEMBLED_GENE_143
comp68180_c0	comp68180_c0_seq2	940	3	chr8	8375908-8393540	8375908-8375913,8376072-8376663,8393198-8393539,	5,591,341,	158,16534,	-	ASSEMBLED_GENE_144
comp68157_c0	comp68157_c0_seq2	884	3	chr14	61997957-62024566	61997957-61998623,62003743-62003898,62024504-62024565,	666,155,61,	5119,20605,	-	ASSEMBLED_GENE_145
comp68112_c0	comp68112_c0_seq2	1067	3	chr8	26669337-26671483	26669337-26669961,26670219-26670382,26671205-26671482,	624,163,277,	257,822,	-	ASSEMBLED_GENE_146
comp68077_c0	comp68077_c0_seq1	579	4	chr6	44623528-44653749	44623528-44623582,44631793-44632075,44653225-44653395,44653680-44653748,	54,282,170,68,	8210,21149,284,	-	ASSEMBLED_GENE_147
comp68043_c0	comp68043_c0_seq2	818	2	chr13	16340436-16341478	16340436-16340558,16340787-16341477,	122,690,	228,	-	ASSEMBLED_GENE_148
comp67983_c0	comp67983_c0_seq1	967	5	chr3	73825553-73838335	73825553-73825869,73826604-73826816,73827884-73828087,73835064-73835166,73838205-73838334,	316,212,203,102,129,	734,1067,6976,3038,	-	ASSEMBLED_GENE_149
comp67925_c0	comp67925_c0_seq1	1419	2	chr14	47882507-47884629	47882507-47882787,47883491-47884628,	280,1137,	703,	-	ASSEMBLED_GENE_150
comp67861_c0	comp67861_c0_seq1	1094	4	chr9	16812387-16851182	16812387-16812648,16813720-16813905,16817910-16817970,16850597-16851181,	261,185,60,584,	1071,4004,32626,	-	ASSEMBLED_GENE_151
comp67831_c0	comp67831_c0_seq3	1201	3	chr10	35840102-35899972	35840102-35840930,35842009-35842224,35899816-35899971,	828,215,155,	1078,57591,	-	ASSEMBLED_GENE_152
comp67795_c0	comp67795_c0_seq1	601	4	chr3	147797792-147808817	147797792-147797879,147799801-147799967,147801255-147801390,147808608-147808816,	87,166,135,208,	1921,1287,7217,	-	ASSEMBLED_GENE_153
comp67747_c0	comp67747_c0_seq1	1284	2	chr8	103544186-103546066	103544186-103545427,103546010-103546065,	1241,55,	582,	-	ASSEMBLED_GENE_154
comp67674_c0	comp67674_c0_seq1	2136	2	chr8	89782467-89786635	89782467-89782535,89784570-89786634,	68,2064,	2034,	-	ASSEMBLED_GENE_155
comp67628_c1	comp67628_c1_seq4	2012	4	chr8	43889204-43912569	43889204-43889509,43908779-43909047,43910434-43910510,43911209-43912568,	305,268,76,1359,	19269,1386,698,	-	ASSEMBLED_GENE_156
comp67516_c0	comp67516_c0_seq2	669	3	chr9	13091263-13097266	13091263-13091590,13095056-13095268,13097142-13097265,	327,212,123,	3465,1873,	-	ASSEMBLED_GENE_157
comp67349_c0	comp67349_c0_seq1	644	3	chr18	50898546-50900891	50898546-50898903,50899497-50899669,50900779-50900890,	357,172,111,	593,1109,	-	ASSEMBLED_GENE_158
comp67197_c0	comp67197_c0_seq1	610	4	chr2	123648072-123681266	123648072-123648255,123679388-123679448,123679938-123680194,123681158-123681265,	183,60,256,107,	31132,489,963,	-	ASSEMBLED_GENE_159
comp67170_c0	comp67170_c0_seq1	1012	3	chr3	143423516-143436896	143423516-143424219,143431814-143432028,143436803-143436895,	703,214,92,	7594,4774,	-	ASSEMBLED_GENE_160
comp67130_c0	comp67130_c0_seq1	1210	4	chr1	176429800-176561169	176429800-176430791,176454065-176454120,176518165-176518247,176561090-176561168,	991,55,82,78,	23273,64044,42842,	-	ASSEMBLED_GENE_161
comp6707_c0	comp6707_c0_seq1	670	2	chr1	167957185-167959154	167957185-167957204,167958504-167959153,	19,649,	1299,	-	ASSEMBLED_GENE_162
comp669605_c0	comp669605_c0_seq1	846	3	chr7	72492634-72517865	72492634-72493149,72499877-72499995,72517654-72517864,	515,118,210,	6727,17658,	-	ASSEMBLED_GENE_163
comp66875_c0	comp66875_c0_seq1	1595	4	chr3	15152616-15171124	15152616-15153706,15157125-15157290,15160910-15161009,15170911-15171123,	1090,165,99,212,	3418,3619,9901,	-	ASSEMBLED_GENE_164
comp66836_c0	comp66836_c0_seq1	562	4	chr19	59713542-59719562	59713542-59713704,59717408-59717547,59717740-59717937,59719501-59719561,	162,139,197,60,	3703,192,1563,	-	ASSEMBLED_GENE_165
comp66653_c0	comp66653_c0_seq2	1099	4	chr10	50204103-50265150	50204103-50204173,50205117-50205956,50206433-50206509,50265041-50265149,	70,839,76,108,	943,476,58531,	-	ASSEMBLED_GENE_166
comp66614_c0	comp66614_c0_seq2	1290	2	chr11	42769515-42771174	42769515-42770604,42770973-42771173,	1089,200,	368,	-	ASSEMBLED_GENE_167
comp6655_c0	comp6655_c0_seq1	1303	4	chr19	54646311-54753819	54646311-54647276,54705641-54705770,54715897-54715951,54753697-54753818,	965,129,54,121,	58364,10126,37745,	-	ASSEMBLED_GENE_168
comp66522_c0	comp66522_c0_seq2	629	2	chr7	88759819-88760619	88759819-88760331,88760507-88760618,	512,111,	175,	-	ASSEMBLED_GENE_169
comp66447_c0	comp66447_c0_seq1	1110	4	chr1	19697176-19703557	19697176-19697873,19701733-19702008,19702341-19702444,19703525-19703556,	697,275,103,31,	3859,332,1080,	-	ASSEMBLED_GENE_170
comp66281_c0	comp66281_c0_seq1	551	2	chr9	31690225-31691402	31690225-31690542,31691169-31691401,	317,232,	626,	-	ASSEMBLED_GENE_171
comp66154_c0	comp66154_c0_seq2	516	3	chr5	50686505-50716690	50686505-50686800,50692498-50692662,50716635-50716689,	295,164,54,	5697,23972,	-	ASSEMBLED_GENE_172
comp65924_c0	comp65924_c0_seq1	1274	2	chr16	41694749-41700561	41694749-41695878,41700444-41700560,	1129,116,	4565,	-	ASSEMBLED_GENE_173
comp65839_c0	comp65839_c0_seq1	1059	4	chr19	26483364-26486890	26483364-26483941,26484256-26484331,26485167-26485259,26486578-26486889,	577,75,92,311,	314,835,1318,	-	ASSEMBLED_GENE_174
comp65803_c0	comp65803_c0_seq1	1628	4	chr5	116699125-116707727	116699125-116700252,116700354-116700599,116701657-116701805,116707621-116707726,	1127,245,148,105,	101,1057,5815,	-	ASSEMBLED_GENE_175
comp65789_c0	comp65789_c0_seq1	867	2	chr14	81440835-81442237	81440835-81441538,81442075-81442236,	703,161,	536,	-	ASSEMBLED_GENE_176
comp65378_c0	comp65378_c0_seq4	1130	3	chr8	7208533-7221335	7208533-7209539,7220729-7220781,7221265-7221334,	1006,52,69,	11189,483,	-	ASSEMBLED_GENE_177
comp65371_c0	comp65371_c0_seq2	548	3	chr3	128254513-128259046	128254513-128254692,128255143-128255243,128258781-128259045,	179,100,264,	450,3537,	-	ASSEMBLED_GENE_178
comp65360_c0	comp65360_c0_seq2	521	5	chr5	60822415-60843301	60822415-60822463,60832114-60832321,60837649-60837744,60842042-60842133,60843226-60843300,	48,207,95,91,74,	9650,5327,4297,1092,	-	ASSEMBLED_GENE_179
comp65287_c0	comp65287_c0_seq1	737	3	chr10	72797302-72807394	72797302-72797721,72799404-72799454,72807132-72807393,	419,50,261,	1682,7677,	-	ASSEMBLED_GENE_180
comp6522_c0	comp6522_c0_seq1	813	3	chr8	113134555-113140136	113134555-113135220,113136525-113136639,113140104-113140135,	665,114,31,	1304,3464,	-	ASSEMBLED_GENE_181
comp65197_c0	comp65197_c0_seq1	542	2	chr9	100081217-100090750	100081217-100081637,100090632-100090749,	420,117,	8994,	-	ASSEMBLED_GENE_182
comp65060_c0	comp65060_c0_seq1	593	2	chr1	75745151-75747096	75745151-75745561,75746914-75747095,	410,181,	1352,	-	ASSEMBLED_GENE_183
comp64935_c1	comp64935_c1_seq1	631	4	chr7	133324008-133333272	133324008-133324084,133324815-133325011,133325955-133326109,133333070-133333271,	76,196,154,201,	730,943,6960,	-	ASSEMBLED_GENE_184
comp64752_c0	comp64752_c0_seq1	1173	2	chr1	193941716-193943146	193941716-193942787,193943045-193943145,	1071,100,	257,	-	ASSEMBLED_GENE_185
comp64558_c0	comp64558_c0_seq1	747	2	chr1	35893576-35894751	35893576-35893899,35894328-35894750,	323,422,	428,	-	ASSEMBLED_GENE_186
comp64341_c0	comp64341_c0_seq1	619	4	chr5	46072839-46115690	46072839-46073164,46077402-46077485,46079840-46079940,46115585-46115689,	325,83,100,104,	4237,2354,35644,	-	ASSEMBLED_GENE_187
comp64314_c0	comp64314_c0_seq1	863	2	chr12	60884063-60885101	60884063-60884710,60884888-60885100,	647,212,	177,	-	ASSEMBLED_GENE_188
comp64232_c0	comp64232_c0_seq1	1959	2	chr19	54508377-54512404	54508377-54510137,54512206-54512403,	1760,197,	2068,	-	ASSEMBLED_GENE_189
comp64140_c0	comp64140_c0_seq1	1337	5	chr19	26471296-26475949	26471296-26472424,26472672-26472736,26473704-26473743,26475514-26475589,26475923-26475948,	1128,64,39,75,25,	247,967,1770,333,	-	ASSEMBLED_GENE_190
comp64135_c0	comp64135_c0_seq1	943	3	chr4	95325535-95334400	95325535-95326204,95328382-95328449,95334198-95334399,	669,67,201,	2177,5748,	-	ASSEMBLED_GENE_191
comp64055_c0	comp64055_c0_seq1	2033	2	chr10	46004086-46006193	46004086-46005482,46005557-46006192,	1396,635,	74,	-	ASSEMBLED_GENE_192
comp64013_c0	comp64013_c0_seq2	732	3	chr4	142708869-142900564	142708869-142708924,142830495-142830652,142900068-142900563,	55,157,495,	121570,69415,	-	ASSEMBLED_GENE_193
comp63993_c0	comp63993_c0_seq1	572	3	chr2	139033713-139043530	139033713-139033904,139039635-139039697,139043215-139043529,	191,62,314,	5730,3517,	-	ASSEMBLED_GENE_194
comp63872_c0	comp63872_c0_seq10	979	5	chr12	117380857-117390309	117380857-117381278,117385463-117385595,117387805-117387895,117389442-117389543,117390078-117390308,	421,132,90,101,230,	4184,2209,1546,534,	-	ASSEMBLED_GENE_195
comp63793_c0	comp63793_c0_seq1	776	3	chr10	25654093-25678042	25654093-25654672,25677688-25677769,25677928-25678041,	579,81,113,	23015,158,	-	ASSEMBLED_GENE_196
comp63679_c0	comp63679_c0_seq1	893	3	chr2	178714458-178718386	178714458-178715055,178717127-178717206,178718175-178718385,	597,79,210,	2071,968,	-	ASSEMBLED_GENE_197
comp636611_c0	comp636611_c0_seq1	508	2	chrUn_GL456360	29607-31600	29607-30003,31494-31599,	396,105,	1490,	-	ASSEMBLED_GENE_198
comp63586_c0	comp63586_c0_seq2	810	3	chr9	61260945-61268594	61260945-61261601,61263158-61263205,61268490-61268593,	656,47,103,	1556,5284,	-	ASSEMBLED_GENE_199
comp635618_c0	comp635618_c0_seq1	524	3	chr17	83098195-83106937	83098195-83098523,83101815-83101958,83106886-83106936,	328,143,50,	3291,4927,	-	ASSEMBLED_GENE_200
comp63518_c0	comp63518_c0_seq2	775	5	chr9	100291593-100310948	100291593-100291713,100292178-100292273,100293190-100293275,100309693-100309895,100310680-100310947,	120,95,85,202,267,	464,916,16417,784,	-	ASSEMBLED_GENE_201
comp63360_c0	comp63360_c0_seq1	1228	2	chr6	66384873-66394128	66384873-66385949,66393977-66394127,	1076,150,	8027,	-	ASSEMBLED_GENE_202
comp63268_c0	comp63268_c0_seq4	867	2	chr3	140692013-140699144	140692013-140692451,140698718-140699143,	438,425,	6266,	-	ASSEMBLED_GENE_203
comp63245_c0	comp63245_c0_seq1	1242	2	chr13	38780188-38781872	38780188-38780437,38780880-38781871,	249,991,	442,	-	ASSEMBLED_GENE_204
comp63241_c0	comp63241_c0_seq2	683	7	chr10	16876894-16928782	16876894-16876991,16886337-16886449,16906475-16906587,16910684-16910841,16921395-16921453,16921910-16921993,16928724-16928781,	97,112,112,157,58,83,57,	9345,20025,4096,10553,456,6730,	-	ASSEMBLED_GENE_205
comp63229_c0	comp63229_c0_seq1	589	4	chr10	19235360-19243654	19235360-19235468,19242272-19242378,19242697-19242837,19243442-19243653,	108,106,140,211,	6803,318,604,	-	ASSEMBLED_GENE_206
comp63021_c0	comp63021_c0_seq1	669	2	chr18	49329962-49337037	49329962-49330124,49336551-49337036,	162,485,	6426,	-	ASSEMBLED_GENE_207
comp62976_c0	comp62976_c0_seq1	924	2	chr15	11625650-11627073	11625650-11625880,11626382-11627072,	230,690,	501,	-	ASSEMBLED_GENE_208
comp62932_c0	comp62932_c0_seq1	539	2	chr4	51019597-51022581	51019597-51019635,51022081-51022580,	38,499,	2445,	-	ASSEMBLED_GENE_209
comp62692_c0	comp62692_c0_seq1	658	4	chr3	21820549-21859823	21820549-21820616,21828568-21828660,21857343-21857382,21859366-21859822,	67,92,39,456,	7951,28682,1983,	-	ASSEMBLED_GENE_210
comp62507_c0	comp62507_c0_seq1	1048	3	chr7	138578298-138620612	138578298-138579130,138611624-138611709,138620483-138620611,	832,85,128,	32493,8773,	-	ASSEMBLED_GENE_211
comp62426_c0	comp62426_c0_seq1	1126	2	chr13	40503752-40508585	40503752-40504663,40508376-40508584,	911,208,	3712,	-	ASSEMBLED_GENE_212
comp62190_c0	comp62190_c0_seq1	981	7	chr5	111921027-111990975	111921027-111921354,111923469-111923671,111924422-111924514,111936558-111936632,111942873-111942979,111987765-111987844,111990880-111990974,	327,202,92,74,106,79,94,	2114,750,12043,6240,44785,3035,	-	ASSEMBLED_GENE_213
comp62104_c0	comp62104_c0_seq1	976	3	chr6	98663366-98697274	98663366-98664025,98665215-98665328,98697073-98697273,	659,113,200,	1189,31744,	-	ASSEMBLED_GENE_214
comp61976_c0	comp61976_c0_seq1	524	3	chr15	70054417-70105912	70054417-70054651,70056554-70056647,70105720-70105911,	234,93,191,	1902,49072,	-	ASSEMBLED_GENE_215
comp61923_c0	comp61923_c0_seq3	643	5	chr8	43899505-43906765	43899505-43899638,43900571-43900710,43904714-43904913,43905735-43905791,43906675-43906764,	133,139,199,56,89,	932,4003,821,883,	-	ASSEMBLED_GENE_216
comp61917_c0	comp61917_c0_seq1	631	5	chr18	11400292-11401920	11400292-11400481,11400944-11401079,11401193-11401321,11401465-11401516,11401796-11401919,	189,135,128,51,123,	462,113,143,279,	-	ASSEMBLED_GENE_217
comp61758_c0	comp61758_c0_seq1	670	4	chr2	123618996-123630831	123618996-123619022,123624855-123625181,123625577-123625793,123630732-123630830,	26,326,216,98,	5832,395,4938,	-	ASSEMBLED_GENE_218
comp61527_c0	comp61527_c0_seq1	1521	2	chr12	7296473-7298735	7296473-7297782,7298553-7298734,	1309,181,	770,	-	ASSEMBLED_GENE_219
comp61438_c0	comp61438_c0_seq2	597	3	chr18	49349799-49387208	49349799-49350088,49384716-49384764,49386955-49387207,	289,48,252,	34627,2190,	-	ASSEMBLED_GENE_220
comp61285_c0	comp61285_c0_seq1	945	3	chr19	27540575-27546783	27540575-27541280,27546292-27546330,27546583-27546782,	705,38,199,	5011,252,	-	ASSEMBLED_GENE_221
comp61169_c0	comp61169_c0_seq1	809	4	chr6	25366735-25374458	25366735-25367321,25370237-25370304,25372682-25372771,25374411-25374457,	586,67,89,46,	2915,2377,1639,	-	ASSEMBLED_GENE_222
comp61134_c0	comp61134_c0_seq1	952	3	chr10	27745869-27809590	27745869-27746671,27761957-27762053,27809538-27809589,	802,96,51,	15285,47484,	-	ASSEMBLED_GENE_223
comp61119_c0	comp61119_c0_seq3	509	5	chr3	148606025-148608179	148606025-148606122,148606690-148606802,148607200-148607320,148607400-148607468,148608071-148608178,	97,112,120,68,107,	567,397,79,602,	-	ASSEMBLED_GENE_224
comp60754_c0	comp60754_c0_seq1	506	3	chr13	106030971-106108555	106030971-106031222,106047149-106047316,106108470-106108554,	251,167,84,	15926,61153,	-	ASSEMBLED_GENE_225
comp60684_c0	comp60684_c0_seq1	517	3	chr13	44010868-44014411	44010868-44010909,44012110-44012341,44014168-44014410,	41,231,242,	1200,1826,	-	ASSEMBLED_GENE_226
comp60411_c0	comp60411_c0_seq3	812	2	chr15	65166156-65167981	65166156-65166659,65167695-65167980,	503,285,	1035,	-	ASSEMBLED_GENE_227
comp60375_c0	comp60375_c0_seq1	1010	2	chr2	7944672-7946446	7944672-7945615,7946380-7946445,	943,65,	764,	-	ASSEMBLED_GENE_228
comp60096_c0	comp60096_c0_seq1	1180	2	chr1	48143408-48145636	48143408-48144537,48145586-48145635,	1129,49,	1048,	-	ASSEMBLED_GENE_229
comp60010_c0	comp60010_c0_seq1	701	3	chr18	19332872-19340028	19332872-19333318,19338184-19338354,19339946-19340027,	446,170,81,	4865,1591,	-	ASSEMBLED_GENE_230
comp59455_c0	comp59455_c0_seq1	850	4	chr5	116945420-116958704	116945420-116945800,116954168-116954429,116955149-116955271,116958619-116958703,	380,261,122,84,	8367,719,3347,	-	ASSEMBLED_GENE_231
comp59367_c0	comp59367_c0_seq1	1134	4	chr12	77632468-77644062	77632468-77633202,77634028-77634149,77636014-77636092,77643864-77644061,	734,121,78,197,	825,1864,7771,	-	ASSEMBLED_GENE_232
comp59226_c0	comp59226_c0_seq1	1532	5	chr8	115817259-115825286	115817259-115818372,115818673-115818807,115818875-115818877,115824639-115824839,115825207-115825285,	1113,134,2,200,78,	300,67,5761,367,	-	ASSEMBLED_GENE_233
comp59200_c0	comp59200_c0_seq1	936	3	chrX_GL456233_random	3457-9374	3457-4299,4954-5018,9345-9373,	842,64,28,	654,4326,	-	ASSEMBLED_GENE_234
comp58853_c0	comp58853_c0_seq1	709	4	chr9	26503772-26549863	26503772-26504215,26548133-26548261,26549503-26549606,26549831-26549862,	443,128,103,31,	43917,1241,224,	-	ASSEMBLED_GENE_235
comp58701_c0	comp58701_c0_seq1	1037	6	chr14	112756424-112790997	112756424-112757008,112757144-112757193,112762165-112762270,112771222-112771410,112773831-112773912,112790970-112790996,	584,49,105,188,81,26,	135,4971,8951,2420,17057,	-	ASSEMBLED_GENE_236
comp5868_c0	comp5868_c0_seq1	534	4	chr9	113100739-113111729	113100739-113100858,113104021-113104086,113104711-113104840,113111510-113111728,	119,65,129,218,	3162,624,6669,	-	ASSEMBLED_GENE_237
comp58384_c0	comp58384_c0_seq1	1240	6	chr10	84104249-84115384	84104249-84104576,84105568-84105811,84107053-84107340,84110852-84111000,84114913-84115016,84115261-84115383,	327,243,287,148,103,122,	991,1241,3511,3912,244,	-	ASSEMBLED_GENE_238
comp58262_c0	comp58262_c0_seq1	731	2	chr15	88352908-88353745	88352908-88353201,88353311-88353744,	293,433,	109,	-	ASSEMBLED_GENE_239
comp58075_c0	comp58075_c0_seq1	760	2	chr8	115974379-115977635	115974379-115975002,115977524-115977634,	623,110,	2521,	-	ASSEMBLED_GENE_240
comp58008_c0	comp58008_c0_seq1	556	2	chr15	63046716-63067940	63046716-63047248,63067917-63067939,	532,22,	20668,	-	ASSEMBLED_GENE_241
comp57978_c0	comp57978_c0_seq1	971	4	chr5	126797517-126809173	126797517-126797546,126802905-126802995,126807851-126807931,126808403-126809172,	29,90,80,769,	5358,4855,471,	-	ASSEMBLED_GENE_242
comp57953_c0	comp57953_c0_seq1	716	3	chr19	27101664-27115724	27101664-27102130,27115237-27115480,27115719-27115723,	466,243,4,	13106,238,	-	ASSEMBLED_GENE_243
comp57701_c0	comp57701_c0_seq2	730	3	chr14	101037546-101041655	101037546-101038018,101039857-101040012,101041554-101041654,	472,155,100,	1838,1541,	-	ASSEMBLED_GENE_244
comp57518_c0	comp57518_c0_seq1	2412	3	chr1	186247194-186250788	186247194-186249082,186250159-186250285,186250392-186250787,	1888,126,395,	1076,106,	-	ASSEMBLED_GENE_245
comp57451_c0	comp57451_c0_seq2	630	2	chr11	112243998-112285913	112243998-112244464,112285750-112285912,	466,162,	41285,	-	ASSEMBLED_GENE_246
comp57070_c0	comp57070_c0_seq1	556	3	chr9	116401991-116403064	116401991-116402360,116402460-116402629,116403047-116403063,	369,169,16,	99,417,	-	ASSEMBLED_GENE_247
comp56793_c0	comp56793_c0_seq1	1295	2	chr3	50966646-50968664	50966646-50967749,50968474-50968663,	1103,189,	724,	-	ASSEMBLED_GENE_248
comp56730_c0	comp56730_c0_seq1	739	2	chr11	19203668-19207405	19203668-19204352,19207351-19207404,	684,53,	2998,	-	ASSEMBLED_GENE_249
comp56658_c0	comp56658_c0_seq1	1040	4	chr15	61707823-61713183	61707823-61708204,61709460-61710027,61710826-61710867,61713135-61713182,	381,567,41,47,	1255,798,2267,	-	ASSEMBLED_GENE_250
comp56617_c0	comp56617_c0_seq1	1116	3	chr3	18937496-18990573	18937496-18938447,18939060-18939146,18990496-18990572,	951,86,76,	612,51349,	-	ASSEMBLED_GENE_251
comp56428_c1	comp56428_c1_seq1	607	5	chr1	127016631-127077690	127016631-127016812,127017685-127017747,127021562-127021658,127022222-127022389,127077593-127077689,	181,62,96,167,96,	872,3814,563,55203,	-	ASSEMBLED_GENE_252
comp56328_c1	comp56328_c1_seq1	1415	3	chr1	69378401-69405997	69378401-69379464,69402827-69402980,69405800-69405996,	1063,153,196,	23362,2819,	-	ASSEMBLED_GENE_253
comp56288_c0	comp56288_c0_seq2	1161	4	chr7	137924021-137939229	137924021-137924751,137930831-137930981,137938083-137938188,137939056-137939228,	730,150,105,172,	6079,7101,867,	-	ASSEMBLED_GENE_254
comp56253_c0	comp56253_c0_seq1	740	4	chr9	17484833-17522309	17484833-17485269,17487504-17487611,17490639-17490712,17522189-17522308,	436,107,73,119,	2234,3027,31476,	-	ASSEMBLED_GENE_255
comp56061_c0	comp56061_c0_seq1	663	4	chr5	126139495-126162092	126139495-126139544,126143622-126143704,126161149-126161646,126162063-126162091,	49,82,497,28,	4077,17444,416,	-	ASSEMBLED_GENE_256
comp56057_c0	comp56057_c0_seq2	1188	5	chr13	70361538-70458585	70361538-70361652,70403939-70404074,70404321-70404533,70457779-70457852,70457935-70458584,	114,135,212,73,649,	42286,246,53245,82,	-	ASSEMBLED_GENE_257
comp55760_c0	comp55760_c0_seq1	1081	4	chr17	80830699-80834085	80830699-80831411,80831925-80832129,80833806-80833895,80834012-80834084,	712,204,89,72,	513,1676,116,	-	ASSEMBLED_GENE_258
comp55667_c0	comp55667_c0_seq1	597	2	chr3	23667511-23672620	23667511-23667985,23672499-23672619,	474,120,	4513,	-	ASSEMBLED_GENE_259
comp55572_c0	comp55572_c0_seq1	513	2	chr13	115754826-115755561	115754826-115754994,115755222-115755560,	168,338,	227,	-	ASSEMBLED_GENE_260
comp55352_c0	comp55352_c0_seq1	1017	6	chr3	50656413-50683400	50656413-50656600,50664143-50664293,50665508-50665686,50681235-50681407,50682773-50682886,50683189-50683399,	187,150,178,172,113,210,	7542,1214,15548,1365,302,	-	ASSEMBLED_GENE_261
comp55075_c0	comp55075_c0_seq1	732	2	chr3	35061268-35062100	35061268-35061662,35061763-35062099,	394,336,	100,	-	ASSEMBLED_GENE_262
comp54927_c0	comp54927_c0_seq1	562	2	chr9	90906590-90908872	90906590-90907037,90908759-90908871,	447,112,	1721,	-	ASSEMBLED_GENE_263
comp54893_c0	comp54893_c0_seq3	1197	2	chr19	19865536-19867348	19865536-19866569,19867185-19867347,	1033,162,	615,	-	ASSEMBLED_GENE_264
comp54833_c0	comp54833_c0_seq1	890	2	chr8	8968694-8970144	8968694-8969163,8969726-8970143,	469,417,	562,	-	ASSEMBLED_GENE_265
comp54381_c0	comp54381_c0_seq1	1217	4	chr8	103685835-103742059	103685835-103686350,103711162-103711323,103711490-103711883,103741937-103742058,	515,161,393,121,	24811,166,30053,	-	ASSEMBLED_GENE_266
comp54085_c0	comp54085_c0_seq1	1217	2	chr12	25417268-25419768	25417268-25418187,25419475-25419767,	919,292,	1287,	-	ASSEMBLED_GENE_267
comp54059_c0	comp54059_c0_seq1	2001	3	chr8	30110757-30143372	30110757-30112614,30120960-30121035,30143308-30143371,	1857,75,63,	8345,22272,	-	ASSEMBLED_GENE_268
comp54003_c0	comp54003_c0_seq3	817	2	chr19	26485419-26487933	26485419-26485578,26487276-26487932,	159,656,	1697,	-	ASSEMBLED_GENE_269
comp53934_c0	comp53934_c0_seq2	577	3	chr8	127745222-127750629	127745222-127745628,127745756-127745826,127750530-127750628,	406,70,98,	127,4703,	-	ASSEMBLED_GENE_270
comp538684_c0	comp538684_c0_seq1	508	2	chr14	72380898-72382095	72380898-72381210,72381900-72382094,	312,194,	689,	-	ASSEMBLED_GENE_271
comp53578_c0	comp53578_c0_seq1	575	2	chr3	23535428-23542450	23535428-23535902,23542350-23542449,	474,99,	6447,	-	ASSEMBLED_GENE_272
comp53181_c0	comp53181_c0_seq1	792	3	chr2	171722717-171727148	171722717-171723201,171725018-171725081,171726906-171727147,	484,63,241,	1816,1824,	-	ASSEMBLED_GENE_273
comp52675_c0	comp52675_c0_seq1	1111	3	chr7	35919800-35923548	35919800-35920271,35921790-35921915,35923040-35923547,	471,125,507,	1518,1124,	-	ASSEMBLED_GENE_274
comp52442_c0	comp52442_c0_seq2	1080	2	chr8	87192210-87197952	87192210-87193197,87197860-87197951,	987,91,	4662,	-	ASSEMBLED_GENE_275
comp52188_c0	comp52188_c0_seq1	628	2	chr11	9868220-9871308	9868220-9868807,9871268-9871307,	587,39,	2460,	-	ASSEMBLED_GENE_276
comp52062_c0	comp52062_c0_seq1	801	4	chr18	48941570-49269005	48941570-48941876,49247968-49248044,49266274-49266462,49268777-49269004,	306,76,188,227,	306091,18229,2314,	-	ASSEMBLED_GENE_277
comp51685_c0	comp51685_c0_seq1	881	4	chr13	40390706-40414240	40390706-40391147,40392156-40392190,40405058-40405230,40414010-40414239,	441,34,172,229,	1008,12867,8779,	-	ASSEMBLED_GENE_278
comp51503_c0	comp51503_c0_seq1	604	4	chr8	108019932-108040370	108019932-108020228,108029941-108029975,108039985-108040107,108040221-108040369,	296,34,122,148,	9712,10009,113,	-	ASSEMBLED_GENE_279
comp51477_c0	comp51477_c0_seq1	923	6	chr3	35618595-35629832	35618595-35618874,35619685-35619805,35624351-35624460,35627373-35627531,35628836-35628973,35629717-35629831,	279,120,109,158,137,114,	810,4545,2912,1304,743,	-	ASSEMBLED_GENE_280
comp51263_c0	comp51263_c0_seq1	749	5	chr16	76752218-76764650	76752218-76752407,76752923-76752978,76754124-76754299,76763007-76763129,76764447-76764649,	189,55,175,122,202,	515,1145,8707,1317,	-	ASSEMBLED_GENE_281
comp510470_c0	comp510470_c0_seq1	735	2	chr3	18847918-18849916	18847918-18848603,18849867-18849915,	685,48,	1263,	-	ASSEMBLED_GENE_282
comp50394_c0	comp50394_c0_seq1	748	2	chr15	67851539-67926850	67851539-67852158,67926745-67926849,	619,104,	74586,	-	ASSEMBLED_GENE_283
comp49779_c0	comp49779_c0_seq1	781	4	chr16	88198686-88236125	88198686-88199053,88233584-88233681,88233779-88233902,88235934-88236124,	367,97,123,190,	34530,97,2031,	-	ASSEMBLED_GENE_284
comp49645_c0	comp49645_c0_seq1	594	3	chr8	6846623-6858250	6846623-6846824,6856917-6857241,6858183-6858249,	201,324,66,	10092,941,	-	ASSEMBLED_GENE_285
comp49595_c0	comp49595_c0_seq1	630	3	chr2	9735018-9739844	9735018-9735448,9736095-9736208,9739759-9739843,	430,113,84,	646,3550,	-	ASSEMBLED_GENE_286
comp49391_c0	comp49391_c0_seq1	743	2	chr1	76075926-76078426	76075926-76076395,76078152-76078425,	469,273,	1756,	-	ASSEMBLED_GENE_287
comp493353_c0	comp493353_c0_seq1	725	3	chr15	70425597-70444906	70425597-70426082,70444411-70444523,70444780-70444905,	485,112,125,	18328,256,	-	ASSEMBLED_GENE_288
comp493301_c0	comp493301_c0_seq1	558	2	chr9	5831261-5845718	5831261-5831732,5845632-5845717,	471,85,	13899,	-	ASSEMBLED_GENE_289
comp49284_c0	comp49284_c0_seq1	566	2	chrX	22725895-22727621	22725895-22725994,22727175-22727620,	99,445,	1180,	-	ASSEMBLED_GENE_290
comp49104_c0	comp49104_c0_seq1	689	2	chr8	122145874-122148236	122145874-122146343,122148021-122148235,	469,214,	1677,	-	ASSEMBLED_GENE_291
comp49079_c0	comp49079_c0_seq1	541	3	chr1	41002576-41013750	41002576-41002705,41011744-41011877,41013473-41013749,	129,133,276,	9038,1595,	-	ASSEMBLED_GENE_292
comp48898_c0	comp48898_c0_seq1	1047	3	chr19	56031668-56039677	56031668-56031816,56036394-56036481,56038867-56039676,	148,87,809,	4577,2385,	-	ASSEMBLED_GENE_293
comp48318_c0	comp48318_c0_seq1	1774	3	chr3	156039211-156044672	156039211-156040561,156041085-156041378,156044542-156044671,	1350,293,129,	523,3163,	-	ASSEMBLED_GENE_294
comp482670_c0	comp482670_c0_seq1	649	3	chr5	50671808-50682782	50671808-50672078,50675638-50675863,50682630-50682781,	270,225,151,	3559,6766,	-	ASSEMBLED_GENE_295
comp48225_c0	comp48225_c0_seq1	528	4	chr5	82961746-82981129	82961746-82962031,82964263-82964334,82964525-82964566,82981001-82981128,	285,71,41,127,	2231,190,16434,	-	ASSEMBLED_GENE_296
comp47891_c0	comp47891_c0_seq1	951	2	chr9	47296142-47297187	47296142-47297069,47297164-47297186,	927,22,	94,	-	ASSEMBLED_GENE_297
comp47796_c0	comp47796_c0_seq1	964	3	chr15	5823917-5826647	5823917-5824666,5825187-5825275,5826526-5826646,	749,88,120,	520,1250,	-	ASSEMBLED_GENE_298
comp47615_c0	comp47615_c0_seq1	604	2	chr1	5416751-5419341	5416751-5417176,5419168-5419340,	425,172,	1991,	-	ASSEMBLED_GENE_299
comp47315_c0	comp47315_c0_seq1	705	2	chr7	94977294-94978912	94977294-94977835,94978750-94978911,	541,161,	914,	-	ASSEMBLED_GENE_300
comp472099_c0	comp472099_c0_seq1	734	2	chr3	151178645-151181663	151178645-151179306,151181591-151181662,	661,71,	2284,	-	ASSEMBLED_GENE_301
comp47063_c0	comp47063_c0_seq1	552	2	chr16	7562640-7598011	7562640-7562752,7597574-7598010,	112,436,	34821,	-	ASSEMBLED_GENE_302
comp470427_c0	comp470427_c0_seq1	1185	4	chr14	114001892-114020465	114001892-114002790,114005748-114005802,114020017-114020138,114020356-114020464,	898,54,121,108,	2957,14214,217,	-	ASSEMBLED_GENE_303
comp46863_c0	comp46863_c0_seq2	506	2	chr7	129763666-129803673	129763666-129764046,129803546-129803672,	380,126,	39499,	-	ASSEMBLED_GENE_304
comp46713_c0	comp46713_c0_seq1	715	2	chr11	48091479-48115605	48091479-48091972,48115388-48115604,	493,216,	23415,	-	ASSEMBLED_GENE_305
comp467052_c0	comp467052_c0_seq1	504	2	chr18	18451568-18453402	18451568-18452034,18453365-18453401,	466,36,	1330,	-	ASSEMBLED_GENE_306
comp46661_c0	comp46661_c0_seq2	871	3	chr3	39906296-39919914	39906296-39906878,39918763-39918936,39919800-39919913,	582,173,113,	11884,863,	-	ASSEMBLED_GENE_307
comp46618_c0	comp46618_c0_seq1	895	4	chr10	65875598-65898832	65875598-65876069,65876519-65876644,65883305-65883493,65898724-65898831,	471,125,188,107,	449,6660,15230,	-	ASSEMBLED_GENE_308
comp46577_c0	comp46577_c0_seq2	633	3	chr16	61642578-61653795	61642578-61642849,61644204-61644278,61653530-61653794,	271,74,264,	1354,9251,	-	ASSEMBLED_GENE_309
comp46454_c0	comp46454_c0_seq1	787	4	chr1	56083367-56088098	56083367-56083388,56084730-56085324,56087740-56087812,56088003-56088097,	21,594,72,94,	1341,2415,190,	-	ASSEMBLED_GENE_310
comp46154_c0	comp46154_c0_seq1	921	4	chr5	102352579-102370892	102352579-102353234,102363576-102363608,102363786-102363876,102370751-102370891,	655,32,90,140,	10341,177,6874,	-	ASSEMBLED_GENE_311
comp45966_c0	comp45966_c0_seq1	632	3	chr10	83932620-83933644	83932620-83932951,83933250-83933374,83933468-83933643,	331,124,175,	298,93,	-	ASSEMBLED_GENE_312
comp45959_c0	comp45959_c0_seq1	1063	3	chr8	29502147-29546591	29502147-29502926,29537649-29537817,29546479-29546590,	779,168,111,	34722,8661,	-	ASSEMBLED_GENE_313
comp45883_c0	comp45883_c0_seq1	908	3	chr17	4515695-4533835	4515695-4516261,4532255-4532371,4533615-4533834,	566,116,219,	15993,1243,	-	ASSEMBLED_GENE_314
comp45312_c0	comp45312_c0_seq1	1354	2	chr13	6300974-6303852	6300974-6302136,6303661-6303851,	1162,190,	1524,	-	ASSEMBLED_GENE_315
comp45207_c0	comp45207_c0_seq1	781	3	chr1	75766457-75768980	75766457-75766944,75768308-75768414,75768819-75768979,	487,106,160,	1363,404,	-	ASSEMBLED_GENE_316
comp45150_c0	comp45150_c0_seq1	967	3	chr15	31748662-31751079	31748662-31749449,31750793-31750872,31750980-31751078,	787,79,98,	1343,107,	-	ASSEMBLED_GENE_317
comp44565_c0	comp44565_c0_seq1	803	3	chr1	50424332-50428249	50424332-50424954,50425235-50425311,50428146-50428248,	622,76,102,	280,2834,	-	ASSEMBLED_GENE_318
comp44461_c0	comp44461_c0_seq1	1689	2	chr16	70754226-70782003	70754226-70755782,70781876-70782002,	1556,126,	26093,	-	ASSEMBLED_GENE_319
comp444021_c0	comp444021_c0_seq1	726	2	chr13	101232814-101234340	101232814-101233412,101234213-101234339,	598,126,	800,	-	ASSEMBLED_GENE_320
comp43918_c0	comp43918_c0_seq1	812	3	chr13	37561749-37575862	37561749-37562430,37564888-37564947,37575795-37575861,	681,59,66,	2457,10847,	-	ASSEMBLED_GENE_321
comp439103_c0	comp439103_c0_seq1	544	2	chr15	27303371-27304238	27303371-27303782,27304107-27304237,	411,130,	324,	-	ASSEMBLED_GENE_322
comp43887_c0	comp43887_c0_seq1	1468	2	chr5	26681566-26683469	26681566-26682967,26683403-26683468,	1401,65,	435,	-	ASSEMBLED_GENE_323
comp436414_c0	comp436414_c0_seq1	653	2	chr10	23664291-23665920	23664291-23664917,23665894-23665919,	626,25,	976,	-	ASSEMBLED_GENE_324
comp43592_c0	comp43592_c0_seq1	1022	3	chr15	24377108-24382211	24377108-24377831,24381826-24381923,24382011-24382210,	723,97,199,	3994,87,	-	ASSEMBLED_GENE_325
comp43302_c0	comp43302_c0_seq1	1295	2	chr17	94174858-94176844	94174858-94176055,94176751-94176843,	1197,92,	695,	-	ASSEMBLED_GENE_326
comp432291_c0	comp432291_c0_seq1	727	4	chr1	89268872-89272127	89268872-89269061,89269722-89269867,89270530-89270623,89271830-89272126,	189,145,93,296,	660,662,1206,	-	ASSEMBLED_GENE_327
comp431303_c0	comp431303_c0_seq1	833	2	chr3	114364757-114366469	114364757-114365513,114366393-114366468,	756,75,	879,	-	ASSEMBLED_GENE_328
comp430641_c0	comp430641_c0_seq1	550	3	chr1	108275727-108278577	108275727-108275952,108276845-108277024,108278433-108278576,	225,179,143,	892,1408,	-	ASSEMBLED_GENE_329
comp428099_c0	comp428099_c0_seq1	743	4	chr1	185606495-185616389	185606495-185606833,185614211-185614406,185615324-185615400,185616259-185616388,	338,195,76,129,	7377,917,858,	-	ASSEMBLED_GENE_330
comp427668_c0	comp427668_c0_seq1	890	4	chr19	21162387-21170733	21162387-21162978,21165230-21165383,21170257-21170344,21170677-21170732,	591,153,87,55,	2251,4873,332,	-	ASSEMBLED_GENE_331
comp427611_c0	comp427611_c0_seq1	666	2	chr18	59548670-59551588	59548670-59549158,59551411-59551587,	488,176,	2252,	-	ASSEMBLED_GENE_332
comp426697_c0	comp426697_c0_seq1	662	2	chr15	29224785-29231652	29224785-29225305,29231511-29231651,	520,140,	6205,	-	ASSEMBLED_GENE_333
comp42645_c0	comp42645_c0_seq1	938	2	chr5	119179757-119182431	119179757-119180285,119182022-119182430,	528,408,	1736,	-	ASSEMBLED_GENE_334
comp42556_c0	comp42556_c0_seq1	1263	4	chr13	83306562-83318228	83306562-83307591,83315191-83315299,83315878-83315948,83318175-83318227,	1029,108,70,52,	7599,578,2226,	-	ASSEMBLED_GENE_335
comp42362_c0	comp42362_c0_seq2	688	3	chr10	98756185-98799993	98756185-98756729,98757002-98757081,98799930-98799992,	544,79,62,	272,42848,	-	ASSEMBLED_GENE_336
comp419142_c0	comp419142_c0_seq1	678	4	chr3	133815918-133834346	133815918-133816234,133817882-133818025,133818386-133818489,133834233-133834345,	316,143,103,112,	1647,360,15743,	-	ASSEMBLED_GENE_337
comp41811_c0	comp41811_c0_seq1	555	2	chr3	114419203-114429622	114419203-114419336,114429201-114429621,	133,420,	9864,	-	ASSEMBLED_GENE_338
comp41792_c0	comp41792_c0_seq1	533	2	chr1	94882623-94900953	94882623-94883079,94900877-94900952,	456,75,	17797,	-	ASSEMBLED_GENE_339
comp417026_c0	comp417026_c0_seq1	653	3	chr10	65441855-65504384	65441855-65442431,65483027-65483078,65504360-65504383,	576,51,23,	40595,21281,	-	ASSEMBLED_GENE_340
comp41631_c0	comp41631_c0_seq1	614	4	chr16	83575990-83587305	83575990-83576352,83577009-83577107,83583965-83584013,83587202-83587304,	362,98,48,102,	656,6857,3188,	-	ASSEMBLED_GENE_341
comp41351_c0	comp41351_c0_seq2	589	2	chr1	112709234-112720995	112709234-112709506,112720708-112720994,	272,286,	11201,	-	ASSEMBLED_GENE_342
comp41257_c0	comp41257_c0_seq1	583	4	chr17	60850328-60868604	60850328-60850458,60855909-60856046,60865174-60865366,60868483-60868603,	130,137,192,120,	5450,9127,3116,	-	ASSEMBLED_GENE_343
comp40650_c0	comp40650_c0_seq1	610	4	chr8	44779592-44782953	44779592-44779943,44781597-44781726,44782593-44782673,44782906-44782952,	351,129,80,46,	1653,866,232,	-	ASSEMBLED_GENE_344
comp405534_c0	comp405534_c0_seq1	949	2	chr18	55426049-55427516	55426049-55426871,55427389-55427515,	822,126,	517,	-	ASSEMBLED_GENE_345
comp39861_c0	comp39861_c0_seq1	1477	2	chr14	114077548-114079656	114077548-114078922,114079554-114079655,	1374,101,	631,	-	ASSEMBLED_GENE_346
comp396641_c0	comp396641_c0_seq1	524	2	chr13	7320618-7328363	7320618-7321035,7328258-7328362,	417,104,	7222,	-	ASSEMBLED_GENE_347
comp39495_c0	comp39495_c0_seq1	1002	3	chr1	47479245-47516057	47479245-47480015,47480938-47481081,47515970-47516056,	770,143,86,	922,34888,	-	ASSEMBLED_GENE_348
comp391900_c0	comp391900_c0_seq1	704	2	chr6	44892103-44893496	44892103-44892679,44893367-44893495,	576,128,	687,	-	ASSEMBLED_GENE_349
comp39107_c0	comp39107_c0_seq1	820	2	chr2	95168388-95174782	95168388-95169058,95174633-95174781,	670,148,	5574,	-	ASSEMBLED_GENE_350
comp39011_c0	comp39011_c0_seq1	1126	2	chr19	56092384-56121239	56092384-56092877,56120607-56121238,	493,631,	27729,	-	ASSEMBLED_GENE_351
comp389700_c0	comp389700_c0_seq1	615	2	chr10	19170365-19175233	19170365-19170841,19175096-19175232,	476,136,	4254,	-	ASSEMBLED_GENE_352
comp38929_c0	comp38929_c0_seq1	1051	3	chr11	7827863-7834079	7827863-7828652,7833266-7833365,7833942-7834078,	789,99,136,	4613,576,	-	ASSEMBLED_GENE_353
comp38613_c0	comp38613_c0_seq1	912	2	chr1	51582081-51588759	51582081-51582777,51588544-51588758,	696,214,	5766,	-	ASSEMBLED_GENE_354
comp38589_c0	comp38589_c0_seq1	634	4	chr14	112143541-112179981	112143541-112143810,112150501-112150682,112159980-112160125,112179945-112179980,	269,181,145,35,	6690,9297,19819,	-	ASSEMBLED_GENE_355
comp384392_c0	comp384392_c0_seq1	540	5	chr15	93697577-93712579	93697577-93697708,93700366-93700431,93701683-93701794,93705212-93705395,93712533-93712578,	131,65,111,183,45,	2657,1251,3417,7137,	-	ASSEMBLED_GENE_356
comp379250_c0	comp379250_c0_seq1	612	3	chr9	17493463-17556343	17493463-17493841,17534113-17534217,17556215-17556342,	378,104,127,	40271,21997,	-	ASSEMBLED_GENE_357
comp378251_c0	comp378251_c0_seq1	509	3	chr10	71674294-71678803	71674294-71674448,71677797-71678070,71678723-71678802,	154,273,79,	3348,652,	-	ASSEMBLED_GENE_358
comp37430_c0	comp37430_c0_seq1	929	2	chr4	5172172-5173298	5172172-5172722,5172920-5173297,	550,377,	197,	-	ASSEMBLED_GENE_359
comp37424_c0	comp37424_c0_seq1	952	3	chr15	27174689-27178039	27174689-27175473,27175892-27175978,27177959-27178038,	784,86,79,	418,1980,	-	ASSEMBLED_GENE_360
comp35685_c0	comp35685_c0_seq2	514	3	chr7	129855974-129895841	129855974-129856050,129858426-129858634,129895613-129895840,	76,208,227,	2375,36978,	-	ASSEMBLED_GENE_361
comp353818_c0	comp353818_c0_seq1	566	5	chr15	88391918-88426961	88391918-88392010,88393434-88393569,88394150-88394265,88426552-88426617,88426830-88426960,	92,135,115,65,130,	1423,580,32286,212,	-	ASSEMBLED_GENE_362
comp352797_c0	comp352797_c0_seq1	1041	3	chr4	31819949-31852524	31819949-31820767,31822049-31822246,31852500-31852523,	818,197,23,	1281,30253,	-	ASSEMBLED_GENE_363
comp35152_c0	comp35152_c0_seq2	766	3	chr13	39621027-39647502	39621027-39621140,39641591-39641657,39646917-39647501,	113,66,584,	20450,5259,	-	ASSEMBLED_GENE_364
comp35059_c0	comp35059_c0_seq1	888	2	chr19	54923344-54925540	54923344-54924127,54925449-54925539,	783,90,	1321,	-	ASSEMBLED_GENE_365
comp350426_c0	comp350426_c0_seq1	789	3	chr6	98691234-98697589	98691234-98691830,98693037-98693120,98697481-98697588,	596,83,107,	1206,4360,	-	ASSEMBLED_GENE_366
comp348279_c0	comp348279_c0_seq1	964	2	chr10	19485709-19489669	19485709-19486421,19489418-19489668,	712,250,	2996,	-	ASSEMBLED_GENE_367
comp347236_c0	comp347236_c0_seq1	533	4	chr5	60101658-60128773	60101658-60101835,60112236-60112306,60114771-60114954,60128673-60128772,	177,70,183,99,	10400,2464,13718,	-	ASSEMBLED_GENE_368
comp341942_c0	comp341942_c0_seq1	555	2	chr2	162500245-162536966	162500245-162500711,162536878-162536965,	466,87,	36166,	-	ASSEMBLED_GENE_369
comp33995_c0	comp33995_c0_seq1	1332	3	chr2	98982565-99050417	98982565-98983449,98988885-98989171,99050257-99050416,	884,286,159,	5435,61085,	-	ASSEMBLED_GENE_370
comp33851_c0	comp33851_c0_seq1	707	4	chr15	87898827-87900358	87898827-87899237,87899645-87899693,87899826-87900043,87900329-87900357,	410,48,217,28,	407,132,285,	-	ASSEMBLED_GENE_371
comp33427_c0	comp33427_c0_seq1	629	4	chr2	43270401-43340747	43270401-43270682,43271957-43272117,43340309-43340388,43340644-43340746,	281,160,79,102,	1274,68191,255,	-	ASSEMBLED_GENE_372
comp333357_c0	comp333357_c0_seq1	510	2	chr3	110752252-110754225	110752252-110752463,110753927-110754224,	211,297,	1463,	-	ASSEMBLED_GENE_373
comp33239_c0	comp33239_c0_seq1	552	3	chr1	6053651-6056711	6053651-6053929,6054682-6054917,6056674-6056710,	278,235,36,	752,1756,	-	ASSEMBLED_GENE_374
comp329343_c0	comp329343_c0_seq1	1024	2	chr8	80328763-80330526	80328763-80329703,80330443-80330525,	940,82,	739,	-	ASSEMBLED_GENE_375
comp325434_c0	comp325434_c0_seq1	528	3	chr1	186458422-186467409	186458422-186458755,186464022-186464142,186467335-186467408,	333,120,73,	5266,3192,	-	ASSEMBLED_GENE_376
comp324482_c0	comp324482_c0_seq1	1375	2	chr15	5822440-5823899	5822440-5823781,5823866-5823898,	1341,32,	84,	-	ASSEMBLED_GENE_377
comp324108_c0	comp324108_c0_seq1	683	4	chr18	14309110-14313755	14309110-14309520,14309781-14309839,14310667-14310754,14313630-14313754,	410,58,87,124,	260,827,2875,	-	ASSEMBLED_GENE_378
comp323938_c0	comp323938_c0_seq1	959	3	chr8	126704436-126707069	126704436-126704950,126706398-126706613,126706841-126707068,	514,215,227,	1447,227,	-	ASSEMBLED_GENE_379
comp31720_c0	comp31720_c0_seq1	768	3	chr3	144017722-144053860	144017722-144018145,144046951-144047112,144053678-144053859,	423,161,181,	28805,6565,	-	ASSEMBLED_GENE_380
comp31716_c0	comp31716_c0_seq1	529	5	chr9	47129528-47183630	47129528-47129616,47136578-47136646,47138678-47138767,47182100-47182268,47183537-47183629,	88,68,89,168,92,	6961,2031,43332,1268,	-	ASSEMBLED_GENE_381
comp314087_c0	comp314087_c0_seq1	821	3	chr5	106296111-106335983	106296111-106296702,106299555-106299700,106335904-106335982,	591,145,78,	2852,36203,	-	ASSEMBLED_GENE_382
comp313643_c0	comp313643_c0_seq1	868	3	chrX	15227569-15261337	15227569-15227970,15231436-15231526,15260962-15261336,	401,90,374,	3465,29435,	-	ASSEMBLED_GENE_383
comp30601_c0	comp30601_c0_seq2	517	4	chr15	92933333-93028790	92933333-92933590,92933674-92933797,93028468-93028538,93028726-93028789,	257,123,70,63,	83,94670,187,	-	ASSEMBLED_GENE_384
comp304596_c0	comp304596_c0_seq1	569	4	chr8	6507077-6511456	6507077-6507379,6507805-6507925,6510716-6510804,6511400-6511455,	302,120,88,55,	425,2790,595,	-	ASSEMBLED_GENE_385
comp303819_c0	comp303819_c0_seq1	576	2	chr12	54463017-54463970	54463017-54463557,54463935-54463969,	540,34,	377,	-	ASSEMBLED_GENE_386
comp302401_c0	comp302401_c0_seq1	612	2	chr13	110642491-110722035	110642491-110643052,110721985-110722034,	561,49,	78932,	-	ASSEMBLED_GENE_387
comp300945_c0	comp300945_c0_seq1	732	3	chr15	61537360-61539431	61537360-61537923,61538483-61538599,61539380-61539430,	563,116,50,	559,780,	-	ASSEMBLED_GENE_388
comp29698_c0	comp29698_c0_seq1	578	4	chr12	58751367-58759072	58751367-58751667,58752744-58752893,58756200-58756290,58759037-58759071,	300,149,90,34,	1076,3306,2746,	-	ASSEMBLED_GENE_389
comp29666_c0	comp29666_c0_seq1	1062	2	chr14	17173520-17178105	17173520-17174463,17177987-17178104,	943,117,	3523,	-	ASSEMBLED_GENE_390
comp294892_c0	comp294892_c0_seq1	681	2	chr8	26600839-26602115	26600839-26601315,26601911-26602114,	476,203,	595,	-	ASSEMBLED_GENE_391
comp293519_c0	comp293519_c0_seq1	700	2	chr8	7853015-7854947	7853015-7853692,7854925-7854946,	677,21,	1232,	-	ASSEMBLED_GENE_392
comp292241_c0	comp292241_c0_seq1	989	3	chr9	34784698-34787645	34784698-34784872,34785953-34786626,34787505-34787644,	174,673,139,	1080,878,	-	ASSEMBLED_GENE_393
comp290736_c0	comp290736_c0_seq1	1169	2	chr15	29482406-29506523	29482406-29483551,29506500-29506522,	1145,22,	22948,	-	ASSEMBLED_GENE_394
comp290197_c0	comp290197_c0_seq1	1561	4	chrX	80777658-80794952	80777658-80778750,80793481-80793777,80794329-80794394,80794847-80794951,	1092,296,65,104,	14730,551,452,	-	ASSEMBLED_GENE_395
comp289311_c0	comp289311_c0_seq1	1594	3	chr2	63734610-63738723	63734610-63735816,63737361-63737451,63738427-63738722,	1206,90,295,	1544,975,	-	ASSEMBLED_GENE_396
comp288204_c0	comp288204_c0_seq1	1414	3	chr8	12016108-12019529	12016108-12017034,12017979-12018165,12019219-12019528,	926,186,309,	944,1053,	-	ASSEMBLED_GENE_397
comp287627_c0	comp287627_c0_seq1	1113	2	chr5	101443533-101446498	101443533-101444590,101446444-101446497,	1057,53,	1853,	-	ASSEMBLED_GENE_398
comp283993_c0	comp283993_c0_seq1	897	2	chr14	100968946-100974556	100968946-100969741,100974473-100974555,	795,82,	4731,	-	ASSEMBLED_GENE_399
comp283929_c0	comp283929_c0_seq1	820	3	chr6	84370080-84420674	84370080-84370465,84376643-84376796,84420394-84420673,	385,153,279,	6177,43597,	-	ASSEMBLED_GENE_400
comp282872_c0	comp282872_c0_seq1	621	3	chr6	53255447-53259509	53255447-53255746,53256055-53256344,53259478-53259508,	299,289,30,	308,3133,	-	ASSEMBLED_GENE_401
comp282409_c0	comp282409_c0_seq1	1109	4	chr1	56478234-56485418	56478234-56479086,56479214-56479373,56481235-56481306,56485394-56485417,	852,159,71,23,	127,1861,4087,	-	ASSEMBLED_GENE_402
comp27790_c0	comp27790_c0_seq2	551	3	chr14	28668097-28698450	28668097-28668408,28697878-28697966,28698300-28698449,	311,88,149,	29469,333,	-	ASSEMBLED_GENE_403
comp274349_c0	comp274349_c0_seq1	651	3	chr9	87519918-87527741	87519918-87520373,87521453-87521510,87527605-87527740,	455,57,135,	1079,6094,	-	ASSEMBLED_GENE_404
comp27433_c0	comp27433_c0_seq1	665	2	chr16	75309612-75420247	75309612-75310252,75420223-75420246,	640,23,	109970,	-	ASSEMBLED_GENE_405
comp27156_c0	comp27156_c0_seq1	522	2	chr3	90878616-90888754	90878616-90878939,90888577-90888753,	323,176,	9637,	-	ASSEMBLED_GENE_406
comp27128_c0	comp27128_c0_seq1	888	2	chr14	101085791-101087751	101085791-101086604,101087719-101087750,	813,31,	1114,	-	ASSEMBLED_GENE_407
comp269522_c0	comp269522_c0_seq1	788	6	chr9	5541433-5658805	5541433-5541594,5619161-5619325,5655856-5655947,5657137-5657210,5657653-5657733,5658591-5658804,	161,164,91,73,80,213,	77566,36530,1189,442,857,	-	ASSEMBLED_GENE_408
comp269387_c0	comp269387_c0_seq1	986	4	chr1	185629675-185637890	185629675-185630331,185631178-185631329,185632613-185632693,185637794-185637889,	656,151,80,95,	846,1283,5100,	-	ASSEMBLED_GENE_409
comp269206_c0	comp269206_c0_seq1	1502	2	chr8	51937022-51940021	51937022-51938382,51939879-51940020,	1360,141,	1496,	-	ASSEMBLED_GENE_410
comp26884_c0	comp26884_c0_seq1	832	2	chr12	10031904-10035629	10031904-10032113,10035007-10035628,	209,621,	2893,	-	ASSEMBLED_GENE_411
comp265134_c0	comp265134_c0_seq1	753	2	chr1	42421498-42428291	42421498-42421522,42427563-42428290,	24,727,	6040,	-	ASSEMBLED_GENE_412
comp262916_c0	comp262916_c0_seq1	585	2	chr10	68996490-68997192	68996490-68996874,68997009-68997191,	384,182,	134,	-	ASSEMBLED_GENE_413
comp259918_c0	comp259918_c0_seq1	1090	2	chr14	80457505-80468379	80457505-80458572,80468356-80468378,	1067,22,	9783,	-	ASSEMBLED_GENE_414
comp259451_c0	comp259451_c0_seq1	656	2	chr18	87638054-87641195	87638054-87638666,87641152-87641194,	612,42,	2485,	-	ASSEMBLED_GENE_415
comp257226_c0	comp257226_c0_seq1	1319	2	chr3	44375139-44410321	44375139-44376361,44410225-44410320,	1222,95,	33863,	-	ASSEMBLED_GENE_416
comp256814_c0	comp256814_c0_seq1	584	2	chr18	54716249-54739419	54716249-54716701,54739288-54739418,	452,130,	22586,	-	ASSEMBLED_GENE_417
comp25574_c0	comp25574_c0_seq1	874	2	chr5	64499770-64501609	64499770-64500513,64501479-64501608,	743,129,	965,	-	ASSEMBLED_GENE_418
comp25292_c0	comp25292_c0_seq1	793	3	chr4	31761867-31800409	31761867-31762102,31762479-31762996,31800370-31800408,	235,517,38,	376,37373,	-	ASSEMBLED_GENE_419
comp249778_c0	comp249778_c0_seq1	785	2	chr15	29172249-29205445	29172249-29172976,29205390-29205444,	727,54,	32413,	-	ASSEMBLED_GENE_420
comp24699_c0	comp24699_c0_seq1	1129	2	chr5	18482630-18484953	18482630-18483669,18484866-18484952,	1039,86,	1196,	-	ASSEMBLED_GENE_421
comp243544_c0	comp243544_c0_seq1	855	3	chr18	14234357-14252864	14234357-14234437,14249972-14250176,14252295-14252863,	80,204,568,	15534,2118,	-	ASSEMBLED_GENE_422
comp243174_c0	comp243174_c0_seq1	506	2	chr3	56783913-56788693	56783913-56784279,56788556-56788692,	366,136,	4276,	-	ASSEMBLED_GENE_423
comp233385_c0	comp233385_c0_seq1	699	2	chr1	112719594-112720386	112719594-112720180,112720274-112720385,	586,111,	93,	-	ASSEMBLED_GENE_424
comp23290_c0	comp23290_c0_seq1	657	2	chr19	49539432-49541206	49539432-49539870,49540988-49541205,	438,217,	1117,	-	ASSEMBLED_GENE_425
comp23018_c0	comp23018_c0_seq1	2278	7	chrX_GL456233_random	10737-32517	10737-12543,14074-14166,21627-21694,24871-24961,28975-29112,30587-30644,32494-32516,	1806,92,67,90,137,57,22,	1530,7460,3176,4013,1474,1849,	-	ASSEMBLED_GENE_426
comp227800_c0	comp227800_c0_seq1	996	4	chr7	137651495-137654044	137651495-137652184,137653237-137653308,137653699-137653862,137653976-137654043,	689,71,163,67,	1052,390,113,	-	ASSEMBLED_GENE_427
comp227385_c0	comp227385_c0_seq1	1111	5	chr12	47211695-47248486	47211695-47212403,47217892-47217942,47220367-47220549,47226856-47226979,47248441-47248485,	708,50,182,123,44,	5488,2424,6306,21461,	-	ASSEMBLED_GENE_428
comp227228_c0	comp227228_c0_seq1	511	2	chr13	10109876-10114195	10109876-10110263,10114097-10114194,	387,97,	3833,	-	ASSEMBLED_GENE_429
comp22540_c0	comp22540_c0_seq1	581	2	chrY	4018370-4020321	4018370-4018913,4020282-4020320,	543,38,	1368,	-	ASSEMBLED_GENE_430
comp222878_c0	comp222878_c0_seq1	841	3	chr5	49658282-49706960	49658282-49658899,49662204-49662362,49706897-49706959,	617,158,62,	3304,44534,	-	ASSEMBLED_GENE_431
comp22198_c0	comp22198_c0_seq1	705	2	chr3	151161016-151163546	151161016-151161258,151163084-151163545,	242,461,	1825,	-	ASSEMBLED_GENE_432
comp215002_c0	comp215002_c0_seq1	618	2	chr3	49168735-49171134	49168735-49169139,49170922-49171133,	404,211,	1782,	-	ASSEMBLED_GENE_433
comp213587_c0	comp213587_c0_seq1	505	3	chr9	86035330-86147630	86035330-86035665,86141100-86141161,86147524-86147629,	335,61,105,	105434,6362,	-	ASSEMBLED_GENE_434
comp209919_c0	comp209919_c0_seq1	624	4	chr18	76658009-76661447	76658009-76658270,76659201-76659301,76660640-76660787,76661334-76661446,	261,100,147,112,	930,1338,546,	-	ASSEMBLED_GENE_435
comp20849_c0	comp20849_c0_seq1	641	3	chr10	25713860-25714901	25713860-25714156,25714360-25714541,25714739-25714900,	296,181,161,	203,197,	-	ASSEMBLED_GENE_436
comp20610_c0	comp20610_c0_seq1	1564	5	chr2	171694733-171813245	171694733-171695921,171713049-171713188,171727124-171727207,171739407-171739501,171813189-171813244,	1188,139,83,94,55,	17127,13935,12199,73687,	-	ASSEMBLED_GENE_437
comp204601_c0	comp204601_c0_seq1	1131	3	chr8	56860464-56865953	56860464-56861358,56864866-56864947,56865799-56865952,	894,81,153,	3507,851,	-	ASSEMBLED_GENE_438
comp20337_c0	comp20337_c0_seq1	673	2	chr18	14113960-14116415	14113960-14114409,14116192-14116414,	449,222,	1782,	-	ASSEMBLED_GENE_439
comp202769_c0	comp202769_c0_seq1	963	2	chr1	193961603-193971232	193961603-193962410,193971079-193971231,	807,152,	8668,	-	ASSEMBLED_GENE_440
comp19691_c0	comp19691_c0_seq1	527	2	chr18	18704360-18717891	18704360-18704721,18717726-18717890,	361,164,	13004,	-	ASSEMBLED_GENE_441
comp195234_c0	comp195234_c0_seq1	684	4	chr1	194300388-194338561	194300388-194300651,194319040-194319156,194322823-194322926,194338364-194338560,	263,116,103,196,	18388,3666,15437,	-	ASSEMBLED_GENE_442
comp19420_c0	comp19420_c0_seq1	2378	2	chr16	24122680-24146076	24122680-24125027,24146045-24146075,	2347,30,	21017,	-	ASSEMBLED_GENE_443
comp19377_c0	comp19377_c0_seq1	546	2	chr3	148556772-148560819	148556772-148557221,148560725-148560818,	449,93,	3503,	-	ASSEMBLED_GENE_444
comp18827_c0	comp18827_c0_seq1	795	2	chr7	37119967-37123659	37119967-37120593,37123497-37123658,	626,161,	2903,	-	ASSEMBLED_GENE_445
comp18784_c0	comp18784_c0_seq1	1188	2	chr19	54602621-54613090	54602621-54603558,54612840-54613089,	937,249,	9281,	-	ASSEMBLED_GENE_446
comp18333_c0	comp18333_c0_seq1	880	4	chr10	27827636-27834719	27827636-27828268,27829099-27829176,27830992-27831045,27834604-27834718,	632,77,53,114,	830,1815,3558,	-	ASSEMBLED_GENE_447
comp18306_c0	comp18306_c0_seq2	2075	3	chr1	3899973-3985181	3899973-3901541,3905650-3906133,3985159-3985180,	1568,483,21,	4108,79025,	-	ASSEMBLED_GENE_448
comp182961_c0	comp182961_c0_seq1	591	3	chr4	70714981-70719474	70714981-70715432,70715754-70715827,70719409-70719473,	451,73,64,	321,3581,	-	ASSEMBLED_GENE_449
comp182867_c0	comp182867_c0_seq1	690	2	chr3	73809671-73810954	73809671-73810320,73810914-73810953,	649,39,	593,	-	ASSEMBLED_GENE_450
comp181745_c0	comp181745_c0_seq1	595	3	chr12	39865675-39885173	39865675-39866041,39868268-39868390,39885068-39885172,	366,122,104,	2226,16677,	-	ASSEMBLED_GENE_451
comp177734_c0	comp177734_c0_seq1	909	2	chrX	22679535-22686521	22679535-22680408,22686488-22686520,	873,32,	6079,	-	ASSEMBLED_GENE_452
comp173004_c0	comp173004_c0_seq1	1027	3	chr17	55102134-55129922	55102134-55102883,55103658-55103792,55129784-55129921,	749,134,137,	774,25991,	-	ASSEMBLED_GENE_453
comp172130_c0	comp172130_c0_seq1	569	6	chr6	26888678-26913032	26888678-26888813,26892400-26892478,26895088-26895112,26898095-26898209,26906715-26906768,26912892-26913031,	135,78,24,114,53,139,	3586,2609,2982,8505,6123,	-	ASSEMBLED_GENE_454
comp168680_c0	comp168680_c0_seq1	627	2	chr8	89780716-89782044	89780716-89781237,89781939-89782043,	521,104,	701,	-	ASSEMBLED_GENE_455
comp168509_c0	comp168509_c0_seq1	504	2	chr3	66502345-66505912	66502345-66502601,66505690-66505911,	256,221,	3088,	-	ASSEMBLED_GENE_456
comp166173_c0	comp166173_c0_seq1	883	7	chr2	42924419-42966325	42924419-42924630,42927809-42928054,42931691-42931755,42932952-42933029,42937062-42937201,42939210-42939257,42966253-42966324,	211,245,64,77,139,47,71,	3178,3636,1196,4032,2008,26995,	-	ASSEMBLED_GENE_457
comp16146_c0	comp16146_c0_seq1	677	2	chr10	55618252-55619963	55618252-55618821,55619856-55619962,	569,106,	1034,	-	ASSEMBLED_GENE_458
comp16118_c0	comp16118_c0_seq2	582	3	chr14	80468355-80471302	80468355-80468522,80470671-80470720,80470962-80471301,	167,49,339,	2148,241,	-	ASSEMBLED_GENE_459
comp155313_c0	comp155313_c0_seq1	662	3	chr10	124642929-124652107	124642929-124643370,124651521-124651717,124652084-124652106,	441,196,22,	8150,366,	-	ASSEMBLED_GENE_460
comp15440_c0	comp15440_c0_seq1	926	5	chr1	145899568-145912003	145899568-145900015,145902507-145902662,145907648-145907710,145909824-145910038,145911959-145912002,	447,155,62,214,43,	2491,4985,2113,1920,	-	ASSEMBLED_GENE_461
comp14374_c0	comp14374_c0_seq2	1300	2	chr10	97107791-97112179	97107791-97108120,97111214-97112178,	329,964,	3093,	-	ASSEMBLED_GENE_462
comp13873_c0	comp13873_c0_seq1	1055	3	chr1	55964098-55975572	55964098-55964975,55965466-55965613,55975543-55975571,	877,147,28,	490,9929,	-	ASSEMBLED_GENE_463
comp13649_c0	comp13649_c0_seq1	848	2	chr16	76888527-76910351	76888527-76889294,76910270-76910350,	767,80,	20975,	-	ASSEMBLED_GENE_464
comp134109_c0	comp134109_c0_seq1	884	5	chr2	123735730-123744612	123735730-123736197,123740327-123740461,123740561-123740767,123742819-123742862,123744584-123744611,	467,134,206,43,27,	4129,99,2051,1721,	-	ASSEMBLED_GENE_465
comp132977_c0	comp132977_c0_seq1	553	2	chr8	26521774-26522357	26521774-26521804,26521835-26522356,	30,521,	30,	-	ASSEMBLED_GENE_466
comp131992_c0	comp131992_c0_seq1	850	2	chr16	12497434-12499390	12497434-12498163,12499299-12499389,	729,90,	1135,	-	ASSEMBLED_GENE_467
comp13058_c0	comp13058_c0_seq1	560	3	chr13	71217354-71218919	71217354-71217695,71218607-71218785,71218882-71218918,	341,178,36,	911,96,	-	ASSEMBLED_GENE_468
comp12651_c0	comp12651_c0_seq1	662	2	chr3	115261972-115263325	115261972-115262582,115263275-115263324,	610,49,	692,	-	ASSEMBLED_GENE_469
comp12592_c0	comp12592_c0_seq1	1249	2	chr9	23011309-23014194	23011309-23012402,23014039-23014193,	1093,154,	1636,	-	ASSEMBLED_GENE_470
comp12064_c0	comp12064_c0_seq1	1319	6	chr10	5215670-5227746	5215670-5215833,5218498-5218757,5220285-5220503,5221862-5222006,5222182-5222519,5227553-5227745,	163,259,218,144,337,192,	2664,1527,1358,175,5033,	-	ASSEMBLED_GENE_471
comp11752_c0	comp11752_c0_seq1	978	4	chr1	143008758-143292264	143008758-143009413,143287619-143287741,143291930-143292009,143292145-143292263,	655,122,79,118,	278205,4188,135,	-	ASSEMBLED_GENE_472
comp117174_c0	comp117174_c0_seq1	721	3	chr6	44681518-44686470	44681518-44681713,44684211-44684621,44686358-44686469,	195,410,111,	2497,1736,	-	ASSEMBLED_GENE_473
comp10231_c0	comp10231_c0_seq1	905	2	chr1	41357135-41359257	41357135-41357838,41359056-41359256,	703,200,	1217,	-	ASSEMBLED_GENE_474
comp97891_c0	comp97891_c0_seq1	718	4	chr12	47540062-47544588	47540062-47540101,47542074-47542169,47542545-47542644,47544106-47544587,	39,95,99,481,	1972,375,1461,	+	ASSEMBLED_GENE_475
comp9680_c0	comp9680_c0_seq1	707	3	chr16	79259232-79349339	79259232-79259264,79319434-79319533,79348765-79349338,	32,99,573,	60169,29231,	+	ASSEMBLED_GENE_476
comp94393_c0	comp94393_c0_seq1	2127	3	chr9	16803441-16811567	16803441-16803496,16806774-16806914,16809643-16811566,	55,140,1923,	3277,2728,	+	ASSEMBLED_GENE_477
comp92641_c0	comp92641_c0_seq1	623	2	chr19	36235972-36256391	36235972-36236109,36255908-36256390,	137,482,	19798,	+	ASSEMBLED_GENE_478
comp9243_c0	comp9243_c0_seq1	542	3	chr6	81241268-81246276	81241268-81241412,81242515-81242620,81245985-81246275,	144,105,290,	1102,3364,	+	ASSEMBLED_GENE_479
comp9168_c0	comp9168_c0_seq1	502	2	chr8	5537222-5537943	5537222-5537373,5537593-5537942,	151,349,	219,	+	ASSEMBLED_GENE_480
comp9109_c0	comp9109_c0_seq1	888	2	chr16	9244493-9258305	9244493-9244555,9257479-9258304,	62,825,	12923,	+	ASSEMBLED_GENE_481
comp89562_c0	comp89562_c0_seq1	535	2	chr13	82256585-82259204	82256585-82256657,82258742-82259203,	72,461,	2084,	+	ASSEMBLED_GENE_482
comp89043_c0	comp89043_c0_seq1	649	3	chr10	72940623-72957542	72940623-72941016,72951074-72951265,72957481-72957541,	393,191,60,	10057,6215,	+	ASSEMBLED_GENE_483
comp8763_c0	comp8763_c0_seq1	1348	4	chr3	41903219-41920838	41903219-41903296,41905822-41905933,41907245-41907370,41919808-41920837,	77,111,125,1029,	2525,1311,12437,	+	ASSEMBLED_GENE_484
comp86507_c0	comp86507_c0_seq1	718	3	chrX	70139711-70145356	70139711-70139882,70141193-70141262,70144881-70145355,	171,69,474,	1310,3618,	+	ASSEMBLED_GENE_485
comp85252_c0	comp85252_c0_seq1	535	2	chr14	91737358-91739653	91737358-91737452,91739214-91739652,	94,438,	1761,	+	ASSEMBLED_GENE_486
comp84902_c0	comp84902_c0_seq1	2030	2	chr11	10841014-10850054	10841014-10841216,10848232-10850053,	202,1821,	7015,	+	ASSEMBLED_GENE_487
comp83984_c0	comp83984_c0_seq1	522	2	chr8	25342109-25342767	25342109-25342196,25342333-25342766,	87,433,	136,	+	ASSEMBLED_GENE_488
comp79187_c0	comp79187_c0_seq1	1853	2	chr14	102438742-102466288	102438742-102438763,102464457-102466287,	21,1830,	25693,	+	ASSEMBLED_GENE_489
comp7726_c0	comp7726_c0_seq1	867	2	chr15	92979892-92981151	92979892-92979962,92980355-92981150,	70,795,	392,	+	ASSEMBLED_GENE_490
comp76000_c0	comp76000_c0_seq1	1015	3	chr15	90360035-90368113	90360035-90360246,90366221-90366496,90367586-90368112,	211,275,526,	5974,1089,	+	ASSEMBLED_GENE_491
comp75221_c0	comp75221_c0_seq44	662	2	chr13	96795739-96796731	96795739-96796298,96796650-96796730,	559,80,	351,	+	ASSEMBLED_GENE_492
comp75203_c2	comp75203_c2_seq1	1175	3	chr9	113525790-113527725	113525790-113525905,113526195-113527249,113527720-113527724,	115,1054,4,	289,470,	+	ASSEMBLED_GENE_493
comp75198_c1	comp75198_c1_seq11	1470	3	chr6	130727473-130868881	130727473-130728854,130728939-130728956,130868808-130868880,	1381,17,72,	84,139851,	+	ASSEMBLED_GENE_494
comp75175_c1	comp75175_c1_seq17	654	5	chr3	61740120-61763064	61740120-61740213,61751261-61751416,61759362-61759442,61761302-61761340,61762785-61763063,	93,155,80,38,278,	11047,7945,1859,1444,	+	ASSEMBLED_GENE_495
comp75147_c1	comp75147_c1_seq2	3289	2	chr3	34800173-34810846	34800173-34800528,34807913-34810845,	355,2932,	7384,	+	ASSEMBLED_GENE_496
comp75142_c2	comp75142_c2_seq11	597	3	chr12	14261519-14282604	14261519-14261632,14281206-14281315,14282231-14282603,	113,109,372,	19573,915,	+	ASSEMBLED_GENE_497
comp75120_c0	comp75120_c0_seq27	1531	2	chr1	183558320-183564386	183558320-183558623,183563182-183564385,	303,1203,	4558,	+	ASSEMBLED_GENE_498
comp75029_c1	comp75029_c1_seq10	564	4	chr11	3129019-3134952	3129019-3129164,3129381-3129519,3129764-3129910,3134818-3134951,	145,138,146,133,	216,244,4907,	+	ASSEMBLED_GENE_499
comp75023_c1	comp75023_c1_seq13	617	5	chr1	117699549-117987485	117699549-117699651,117726774-117726949,117767738-117767766,117812784-117812790,117987185-117987484,	102,175,28,6,299,	27122,40788,45017,174394,	+	ASSEMBLED_GENE_500
comp74930_c0	comp74930_c0_seq22	2338	3	chr16	96933842-96936504	96933842-96933941,96934169-96934222,96934321-96936503,	99,53,2182,	227,98,	+	ASSEMBLED_GENE_501
comp74922_c0	comp74922_c0_seq10	924	4	chr1	75764386-75979029	75764386-75764927,75939475-75939617,75955714-75955850,75978927-75979028,	541,142,136,101,	174547,16096,23076,	+	ASSEMBLED_GENE_502
comp74920_c0	comp74920_c0_seq11	1476	4	chr16	5429496-5451019	5429496-5430151,5443505-5443603,5449993-5450031,5450337-5451018,	655,98,38,681,	13353,6389,305,	+	ASSEMBLED_GENE_503
comp74918_c0	comp74918_c0_seq4	2331	2	chr10	124919729-124943171	124919729-124919870,124940985-124943170,	141,2185,	21114,	+	ASSEMBLED_GENE_504
comp74909_c0	comp74909_c0_seq11	733	3	chr3	78141511-78158991	78141511-78141654,78153429-78153548,78158522-78158990,	143,119,468,	11774,4973,	+	ASSEMBLED_GENE_505
comp74857_c0	comp74857_c0_seq1	2564	3	chr12	77630154-77639365	77630154-77631585,77637435-77637518,77638317-77639364,	1431,83,1047,	5849,798,	+	ASSEMBLED_GENE_506
comp74834_c0	comp74834_c0_seq2	1328	3	chr1	55949240-55958641	55949240-55949461,55956834-55956943,55957644-55958640,	221,109,996,	7372,700,	+	ASSEMBLED_GENE_507
comp74825_c0	comp74825_c0_seq1	1692	2	chr18	83119328-83124783	83119328-83119423,83123186-83124782,	95,1596,	3762,	+	ASSEMBLED_GENE_508
comp74815_c1	comp74815_c1_seq1	1026	3	chr1	157889370-157970840	157889370-157889907,157944723-157944779,157970409-157970839,	537,56,430,	54815,25629,	+	ASSEMBLED_GENE_509
comp74815_c0	comp74815_c0_seq1	504	2	chr1	157889885-157900758	157889885-157889907,157900277-157900757,	22,480,	10369,	+	ASSEMBLED_GENE_510
comp74771_c0	comp74771_c0_seq1	1416	2	chr8	9335763-9343638	9335763-9335890,9342350-9343637,	127,1287,	6459,	+	ASSEMBLED_GENE_511
comp74691_c0	comp74691_c0_seq2	1451	3	chr1	193707321-193785724	193707321-193707422,193771903-193772037,193784509-193785723,	101,134,1214,	64480,12471,	+	ASSEMBLED_GENE_512
comp74618_c0	comp74618_c0_seq1	752	5	chr16	9210510-9222758	9210510-9210623,9210817-9210894,9214569-9214680,9220472-9220699,9222538-9222757,	113,77,111,227,219,	193,3674,5791,1838,	+	ASSEMBLED_GENE_513
comp74589_c0	comp74589_c0_seq6	876	2	chrUn_JH584304	6043-7535	6043-6263,6915-7534,	220,619,	651,	+	ASSEMBLED_GENE_514
comp74574_c1	comp74574_c1_seq1	591	3	chr15	5693147-5707270	5693147-5693215,5703832-5704042,5706961-5707269,	68,210,308,	10616,2918,	+	ASSEMBLED_GENE_515
comp74495_c1	comp74495_c1_seq1	1426	4	chr13	57127504-57191774	57127504-57127749,57128550-57128644,57180406-57180472,57190757-57191773,	245,94,66,1016,	800,51761,10284,	+	ASSEMBLED_GENE_516
comp74441_c0	comp74441_c0_seq1	747	2	chr12	24504581-24509746	24504581-24505033,24509453-24509745,	452,292,	4419,	+	ASSEMBLED_GENE_517
comp74380_c0	comp74380_c0_seq10	3528	5	chr5	125967156-125983447	125967156-125967242,125968505-125968719,125970299-125970415,125980306-125982459,125982508-125983446,	86,214,116,2153,938,	1262,1579,9890,48,	+	ASSEMBLED_GENE_518
comp74284_c0	comp74284_c0_seq1	1038	4	chr8	115829116-115839819	115829116-115829589,115834195-115834310,115836681-115836754,115839445-115839818,	473,115,73,373,	4605,2370,2690,	+	ASSEMBLED_GENE_519
comp74268_c0	comp74268_c0_seq1	905	3	chr14	76704599-76753142	76704599-76704896,76750910-76751028,76752680-76753141,	297,118,461,	46013,1651,	+	ASSEMBLED_GENE_520
comp74204_c0	comp74204_c0_seq1	1501	2	chr7	69737445-69741491	69737445-69737620,69740165-69741490,	175,1325,	2544,	+	ASSEMBLED_GENE_521
comp74053_c0	comp74053_c0_seq2	625	3	chr5	58842293-58886300	58842293-58842473,58884631-58884832,58886058-58886299,	180,201,241,	42157,1225,	+	ASSEMBLED_GENE_522
comp74001_c0	comp74001_c0_seq1	1073	4	chr8	108000655-108336792	108000655-108000781,108133416-108133483,108325036-108325296,108336175-108336791,	126,67,260,616,	132634,191552,10878,	+	ASSEMBLED_GENE_523
comp73896_c0	comp73896_c0_seq2	1467	3	chrUn_JH584304	26940-32810	26940-28144,31432-31498,32615-32809,	1204,66,194,	3287,1116,	+	ASSEMBLED_GENE_524
comp73887_c0	comp73887_c0_seq1	2070	5	chr16	9079394-9138048	9079394-9079842,9080222-9080369,9080470-9080749,9135681-9135779,9136954-9138047,	448,147,279,98,1093,	379,100,54931,1174,	+	ASSEMBLED_GENE_525
comp73832_c0	comp73832_c0_seq1	555	2	chr13	10989962-10999147	10989962-10990052,10998685-10999146,	90,461,	8632,	+	ASSEMBLED_GENE_526
comp73827_c0	comp73827_c0_seq1	888	4	chr12	43262470-43326441	43262470-43262653,43306274-43306328,43309459-43309541,43325875-43326440,	183,54,82,565,	43620,3130,16333,	+	ASSEMBLED_GENE_527
comp73658_c2	comp73658_c2_seq10	2371	4	chr18	13354882-13361214	13354882-13355014,13355353-13355462,13358717-13358802,13359172-13361213,	132,109,85,2041,	338,3254,369,	+	ASSEMBLED_GENE_528
comp73488_c0	comp73488_c0_seq1	954	2	chr10	11838957-11840017	11838957-11839469,11839575-11840016,	512,441,	105,	+	ASSEMBLED_GENE_529
comp73401_c0	comp73401_c0_seq2	2057	3	chr13	16397412-16402634	16397412-16398141,16400073-16400458,16401693-16402633,	729,385,940,	1931,1234,	+	ASSEMBLED_GENE_530
comp73248_c0	comp73248_c0_seq1	1169	2	chr16	88246126-88281858	88246126-88246193,88280758-88281857,	67,1099,	34564,	+	ASSEMBLED_GENE_531
comp73179_c0	comp73179_c0_seq1	1677	3	chr18	29864273-29900153	29864273-29864313,29883883-29883966,29898601-29900152,	40,83,1551,	19569,14634,	+	ASSEMBLED_GENE_532
comp73144_c0	comp73144_c0_seq1	2006	6	chr5	4434683-4580903	4434683-4434832,4442120-4442219,4473513-4473562,4527580-4527716,4577476-4577627,4579486-4580902,	149,99,49,136,151,1416,	7287,31293,54017,49759,1858,	+	ASSEMBLED_GENE_533
comp73128_c0	comp73128_c0_seq1	1295	3	chr18	54265201-54282666	54265201-54265278,54270315-54270482,54281617-54282665,	77,167,1048,	5036,11134,	+	ASSEMBLED_GENE_534
comp72886_c0	comp72886_c0_seq1	1896	3	chr7	115177635-115186491	115177635-115177768,115183366-115183475,115184839-115186490,	133,109,1651,	5597,1363,	+	ASSEMBLED_GENE_535
comp72865_c0	comp72865_c0_seq2	969	7	chr16	5738607-6495769	5738607-5738841,5763878-5763910,6173604-6173666,6487818-6487865,6492526-6492738,6495186-6495222,6495428-6495768,	234,32,62,47,212,36,340,	25036,409693,314151,4660,2447,205,	+	ASSEMBLED_GENE_536
comp72745_c0	comp72745_c0_seq1	1085	4	chr15	13389364-13679981	13389364-13389462,13635599-13635758,13678650-13678688,13679194-13679980,	98,159,38,786,	246136,42891,505,	+	ASSEMBLED_GENE_537
comp72728_c0	comp72728_c0_seq2	627	5	chr4	29617911-29627516	29617911-29618036,29618705-29618857,29625036-29625203,29625672-29625768,29627434-29627515,	125,152,167,96,81,	668,6178,468,1665,	+	ASSEMBLED_GENE_538
comp72673_c0	comp72673_c0_seq13	893	4	chr15	28673657-28721112	28673657-28673822,28718851-28718953,28719914-28720139,28720719-28721111,	165,102,225,392,	45028,960,579,	+	ASSEMBLED_GENE_539
comp72358_c0	comp72358_c0_seq2	570	2	chrUn_JH584304	48317-48997	48317-48655,48768-48996,	338,228,	112,	+	ASSEMBLED_GENE_540
comp72309_c0	comp72309_c0_seq1	1875	5	chr14	123169299-123176076	123169299-123169377,123169632-123169764,123172041-123172199,123174526-123174664,123174747-123176075,	78,132,158,138,1328,	254,2276,2326,82,	+	ASSEMBLED_GENE_541
comp72276_c0	comp72276_c0_seq1	561	3	chr2	123379686-123435273	123379686-123379873,123389396-123389510,123435016-123435272,	187,114,256,	9522,45505,	+	ASSEMBLED_GENE_542
comp72271_c0	comp72271_c0_seq1	1409	8	chr14	58212660-58262332	58212660-58212740,58215945-58216069,58217256-58217427,58217970-58218006,58219867-58219907,58240130-58240825,58261151-58261243,58262168-58262331,	80,124,171,36,40,695,92,163,	3204,1186,542,1860,20222,20325,924,	+	ASSEMBLED_GENE_543
comp72257_c0	comp72257_c0_seq1	818	4	chr8	8994049-9021992	8994049-8994307,9020184-9020327,9021356-9021459,9021681-9021991,	258,143,103,310,	25876,1028,221,	+	ASSEMBLED_GENE_544
comp72121_c0	comp72121_c0_seq1	620	4	chr18	14135790-14146550	14135790-14135973,14144375-14144590,14145894-14146106,14146543-14146549,	183,215,212,6,	8401,1303,436,	+	ASSEMBLED_GENE_545
comp72115_c1	comp72115_c1_seq1	870	3	chr3	133710338-133714472	133710338-133710523,133712918-133713067,133713960-133714471,	185,149,511,	2394,892,	+	ASSEMBLED_GENE_546
comp72115_c0	comp72115_c0_seq1	1664	3	chr3	133714626-133784742	133714626-133714715,133741986-133742118,133783301-133784741,	89,132,1440,	27270,41182,	+	ASSEMBLED_GENE_547
comp72034_c0	comp72034_c0_seq1	957	4	chr15	93960549-93965669	93960549-93961093,93964661-93964813,93964937-93965061,93965535-93965668,	544,152,124,133,	3567,123,473,	+	ASSEMBLED_GENE_548
comp72021_c0	comp72021_c0_seq11	693	4	chr1	185747630-185829819	185747630-185747690,185797569-185797674,185818080-185818292,185829529-185829818,	60,105,212,289,	49878,20405,11236,	+	ASSEMBLED_GENE_549
comp71550_c0	comp71550_c0_seq1	2721	3	chr9	31637100-31656695	31637100-31637256,31653342-31653599,31654391-31656694,	156,257,2303,	16085,791,	+	ASSEMBLED_GENE_550
comp71548_c0	comp71548_c0_seq4	510	2	chr8	19980096-20001301	19980096-19980232,20000928-20001300,	136,372,	20695,	+	ASSEMBLED_GENE_551
comp71438_c0	comp71438_c0_seq2	536	2	chr7	6995860-6996613	6995860-6996300,6996518-6996612,	440,94,	217,	+	ASSEMBLED_GENE_552
comp71385_c0	comp71385_c0_seq2	600	2	chr10	6529164-6598338	6529164-6529295,6597870-6598337,	131,467,	68574,	+	ASSEMBLED_GENE_553
comp71355_c0	comp71355_c0_seq1	1072	5	chr15	15357414-15411438	15357414-15357454,15359150-15359259,15367637-15367774,15377674-15377781,15410763-15411437,	40,109,137,107,674,	1695,8377,9899,32981,	+	ASSEMBLED_GENE_554
comp71337_c0	comp71337_c0_seq1	821	3	chr1	100648069-100650257	100648069-100648555,100649384-100649480,100650034-100650256,	486,96,222,	828,553,	+	ASSEMBLED_GENE_555
comp71227_c0	comp71227_c0_seq2	2323	5	chr1	76489102-76502125	76489102-76489213,76494425-76494523,76495429-76495488,76497533-76497782,76500331-76502124,	111,98,59,249,1793,	5211,905,2044,2548,	+	ASSEMBLED_GENE_556
comp71140_c1	comp71140_c1_seq1	1134	4	chr13	47361336-47460580	47361336-47361585,47363555-47363677,47439174-47439346,47460030-47460579,	249,122,172,549,	1969,75496,20683,	+	ASSEMBLED_GENE_557
comp71089_c0	comp71089_c0_seq1	1885	4	chr18	83475424-83481906	83475424-83475486,83475899-83476092,83477021-83477984,83481242-83481905,	62,193,963,663,	412,928,3257,	+	ASSEMBLED_GENE_558
comp70843_c0	comp70843_c0_seq1	1097	2	chr9	5664038-5666450	5664038-5665077,5666393-5666449,	1039,56,	1315,	+	ASSEMBLED_GENE_559
comp70656_c0	comp70656_c0_seq1	723	2	chrX	29688612-30038753	29688612-29689194,30038613-30038752,	582,139,	349418,	+	ASSEMBLED_GENE_560
comp70608_c0	comp70608_c0_seq1	675	3	chr12	26018233-26027757	26018233-26018659,26021442-26021560,26027629-26027756,	426,118,127,	2782,6068,	+	ASSEMBLED_GENE_561
comp70606_c0	comp70606_c0_seq1	901	3	chr12	20120958-20651493	20120958-20121225,20340727-20340754,20650891-20651492,	267,27,601,	219501,310136,	+	ASSEMBLED_GENE_562
comp70569_c0	comp70569_c0_seq1	2297	2	chr5	125970393-125973691	125970393-125970415,125971415-125973690,	22,2275,	999,	+	ASSEMBLED_GENE_563
comp70506_c0	comp70506_c0_seq1	791	2	chr17	4111793-4115340	4111793-4112155,4114912-4115339,	362,427,	2756,	+	ASSEMBLED_GENE_564
comp70444_c0	comp70444_c0_seq2	2382	4	chr8	112999421-113093566	112999421-112999727,113021511-113021609,113054060-113054240,113091771-113093565,	306,98,180,1794,	21783,32450,37530,	+	ASSEMBLED_GENE_565
comp70322_c0	comp70322_c0_seq1	1408	2	chr12	25304361-25386404	25304361-25304576,25385211-25386403,	215,1192,	80634,	+	ASSEMBLED_GENE_566
comp70155_c0	comp70155_c0_seq1	731	3	chr10	111865546-111871588	111865546-111865794,111870206-111870363,111871264-111871587,	248,157,323,	4411,900,	+	ASSEMBLED_GENE_567
comp70049_c0	comp70049_c0_seq1	645	5	chr13	47538247-47563974	47538247-47538308,47539319-47539495,47539587-47539723,47541187-47541284,47563814-47563973,	61,176,136,97,159,	1010,91,1463,22529,	+	ASSEMBLED_GENE_568
comp69858_c0	comp69858_c0_seq2	1742	2	chr1_GL456211_random	1357-113499	1357-2716,113120-113498,	1359,378,	110403,	+	ASSEMBLED_GENE_569
comp69836_c0	comp69836_c0_seq1	886	6	chr18	28451879-28467413	28451879-28451904,28452344-28452515,28453225-28453310,28461449-28461560,28463220-28463345,28467049-28467412,	25,171,85,111,125,363,	439,709,8138,1659,3703,	+	ASSEMBLED_GENE_570
comp69475_c0	comp69475_c0_seq1	1430	3	chr8	116183169-116193097	116183169-116183286,116191427-116191605,116191964-116193096,	117,178,1132,	8140,358,	+	ASSEMBLED_GENE_571
comp69423_c0	comp69423_c0_seq2	2007	3	chr15	31878361-31977249	31878361-31878716,31970981-31971138,31975756-31977248,	355,157,1492,	92264,4617,	+	ASSEMBLED_GENE_572
comp69409_c0	comp69409_c0_seq1	600	2	chr2	117525313-117609279	117525313-117525493,117608862-117609278,	180,416,	83368,	+	ASSEMBLED_GENE_573
comp69392_c0	comp69392_c0_seq1	1894	3	chr8	128225983-128252184	128225983-128226039,128236498-128236610,128250460-128252183,	56,112,1723,	10458,13849,	+	ASSEMBLED_GENE_574
comp69364_c0	comp69364_c0_seq3	1119	4	chr8	78066361-78094726	78066361-78066425,78072447-78072506,78073485-78073996,78094244-78094725,	64,59,511,481,	6021,978,20247,	+	ASSEMBLED_GENE_575
comp69319_c0	comp69319_c0_seq4	506	3	chr3	56317588-56319483	56317588-56317703,56318987-56319066,56319173-56319482,	115,79,309,	1283,106,	+	ASSEMBLED_GENE_576
comp69243_c0	comp69243_c0_seq1	2085	4	chr3	10761227-10801036	10761227-10761279,10771806-10771953,10773702-10773866,10799317-10801035,	52,147,164,1718,	10526,1748,25450,	+	ASSEMBLED_GENE_577
comp69143_c0	comp69143_c0_seq1	1048	4	chr6	9476786-9623141	9476786-9476860,9576998-9577080,9618781-9618926,9622422-9623140,	74,82,145,718,	100137,41700,3495,	+	ASSEMBLED_GENE_578
comp69007_c0	comp69007_c0_seq1	530	2	chr18	8238054-8252975	8238054-8238284,8252679-8252974,	230,295,	14394,	+	ASSEMBLED_GENE_579
comp68850_c0	comp68850_c0_seq1	632	3	chr10	101320386-101366907	101320386-101320528,101362639-101362877,101366657-101366906,	142,238,249,	42110,3779,	+	ASSEMBLED_GENE_580
comp688108_c0	comp688108_c0_seq1	584	3	chr17	16311472-16312777	16311472-16311495,16311730-16311805,16312293-16312776,	23,75,483,	234,487,	+	ASSEMBLED_GENE_581
comp68808_c0	comp68808_c0_seq1	859	4	chr15	5496197-5579221	5496197-5496354,5496509-5496719,5539624-5539724,5578832-5579220,	157,210,100,388,	154,42904,39107,	+	ASSEMBLED_GENE_582
comp68724_c0	comp68724_c0_seq1	1150	3	chr10	91435954-91439967	91435954-91436228,91436439-91436584,91439238-91439966,	274,145,728,	210,2653,	+	ASSEMBLED_GENE_583
comp68717_c0	comp68717_c0_seq1	1022	3	chr5	50743546-50745706	50743546-50743612,50743783-50743832,50744803-50745705,	66,49,902,	170,970,	+	ASSEMBLED_GENE_584
comp68696_c0	comp68696_c0_seq2	1178	4	chr14	112307418-112314090	112307418-112307546,112310328-112310490,112311269-112311332,112313270-112314089,	128,162,63,819,	2781,778,1937,	+	ASSEMBLED_GENE_585
comp68604_c0	comp68604_c0_seq1	721	2	chr9	94117286-94118921	94117286-94117355,94118275-94118920,	69,645,	919,	+	ASSEMBLED_GENE_586
comp67965_c0	comp67965_c0_seq1	558	2	chr6	3173365-3197467	3173365-3173388,3196933-3197466,	23,533,	23544,	+	ASSEMBLED_GENE_587
comp67748_c0	comp67748_c0_seq1	1306	6	chrX_GL456233_random	216734-333644	216734-216916,258246-258422,285395-285514,326113-326349,332449-332587,333194-333643,	182,176,119,236,138,449,	41329,26972,40598,6099,606,	+	ASSEMBLED_GENE_588
comp67720_c0	comp67720_c0_seq1	843	5	chr6	22503378-22524014	22503378-22503576,22508575-22508672,22521529-22521637,22523033-22523134,22523679-22524013,	198,97,108,101,334,	4998,12856,1395,544,	+	ASSEMBLED_GENE_589
comp67672_c0	comp67672_c0_seq1	1391	4	chr4_GL456216_random	31367-36101	31367-31470,34137-34344,34623-34830,35232-36100,	103,207,207,868,	2666,278,401,	+	ASSEMBLED_GENE_590
comp67658_c0	comp67658_c0_seq1	2498	2	chr1	55970513-55973415	55970513-55970651,55971079-55973414,	138,2335,	427,	+	ASSEMBLED_GENE_591
comp67622_c1	comp67622_c1_seq2	979	2	chr5	106223062-106225015	106223062-106223512,106224488-106225014,	450,526,	975,	+	ASSEMBLED_GENE_592
comp67199_c0	comp67199_c0_seq2	873	3	chr14	28798203-28802980	28798203-28798297,28801852-28802151,28802502-28802979,	94,299,477,	3554,350,	+	ASSEMBLED_GENE_593
comp67156_c0	comp67156_c0_seq2	591	2	chr12	34133199-34134844	34133199-34133632,34134687-34134843,	433,156,	1054,	+	ASSEMBLED_GENE_594
comp67015_c0	comp67015_c0_seq1	902	4	chr18	14116932-14134980	14116932-14117375,14132784-14132958,14134329-14134607,14134975-14134979,	443,174,278,4,	15408,1370,367,	+	ASSEMBLED_GENE_595
comp66879_c0	comp66879_c0_seq1	859	2	chr3	34894791-34902004	34894791-34895032,34901387-34902003,	241,616,	6354,	+	ASSEMBLED_GENE_596
comp66826_c0	comp66826_c0_seq3	604	3	chr16	6337641-6340423	6337641-6337819,6339674-6340093,6340418-6340422,	178,419,4,	1854,324,	+	ASSEMBLED_GENE_597
comp66619_c0	comp66619_c0_seq1	1703	2	chr18	83485100-83487259	83485100-83485135,83485592-83487258,	35,1666,	456,	+	ASSEMBLED_GENE_598
comp66543_c0	comp66543_c0_seq1	1357	2	chr3	12256796-12258345	12256796-12256912,12257129-12258344,	116,1215,	216,	+	ASSEMBLED_GENE_599
comp66478_c0	comp66478_c0_seq2	647	3	chr5	41028690-41039632	41028690-41028824,41031044-41031237,41039314-41039631,	134,193,317,	2219,8076,	+	ASSEMBLED_GENE_600
comp66471_c0	comp66471_c0_seq1	1787	5	chr3	118123675-118171080	118123675-118123715,118129092-118129287,118151461-118151589,118157015-118157142,118169787-118171079,	40,195,128,127,1292,	5376,22173,5425,12644,	+	ASSEMBLED_GENE_601
comp66096_c0	comp66096_c0_seq1	744	2	chr13	47589256-47606142	47589256-47589579,47605722-47606141,	323,419,	16142,	+	ASSEMBLED_GENE_602
comp65891_c0	comp65891_c0_seq1	848	3	chr16	88266149-88267295	88266149-88266202,88266363-88266560,88266721-88267294,	53,197,573,	160,160,	+	ASSEMBLED_GENE_603
comp65886_c0	comp65886_c0_seq3	609	4	chr9	5708648-5728226	5708648-5708711,5710655-5710785,5719161-5719338,5727990-5728225,	63,130,177,235,	1943,8375,8651,	+	ASSEMBLED_GENE_604
comp6584_c0	comp6584_c0_seq1	721	3	chr16	9146673-9162381	9146673-9146727,9147018-9147085,9161783-9162380,	54,67,597,	290,14697,	+	ASSEMBLED_GENE_605
comp65832_c0	comp65832_c0_seq2	753	2	chrY	4369983-4372554	4369983-4370038,4371887-4372553,	55,666,	1848,	+	ASSEMBLED_GENE_606
comp65816_c0	comp65816_c0_seq1	1025	2	chr11	7596047-7598135	7596047-7596074,7597138-7598134,	27,996,	1063,	+	ASSEMBLED_GENE_607
comp65423_c0	comp65423_c0_seq1	929	4	chr9	61052397-61059156	61052397-61052425,61052748-61052859,61053067-61053168,61058470-61059155,	28,111,101,685,	322,207,5301,	+	ASSEMBLED_GENE_608
comp653494_c0	comp653494_c0_seq1	598	2	chr8	8863014-8868526	8863014-8863057,8867972-8868525,	43,553,	4914,	+	ASSEMBLED_GENE_609
comp65345_c0	comp65345_c0_seq1	733	2	chr13	39437571-39461834	39437571-39437690,39461221-39461833,	119,612,	23530,	+	ASSEMBLED_GENE_610
comp65295_c0	comp65295_c0_seq1	1886	4	chr8	15582101-15593767	15582101-15582359,15583434-15583624,15584613-15584815,15592533-15593766,	258,190,202,1233,	1074,988,7717,	+	ASSEMBLED_GENE_611
comp65289_c0	comp65289_c0_seq1	1241	4	chr16	24175136-24181390	24175136-24175280,24175380-24175624,24177172-24177257,24180625-24181389,	144,244,85,764,	99,1547,3367,	+	ASSEMBLED_GENE_612
comp65245_c0	comp65245_c0_seq1	1467	2	chr10	110615153-110616715	110615153-110615195,110615290-110616714,	42,1424,	94,	+	ASSEMBLED_GENE_613
comp65119_c0	comp65119_c0_seq1	530	3	chr10	113424289-113446199	113424289-113424427,113436134-113436214,113445900-113446198,	138,80,298,	11706,9685,	+	ASSEMBLED_GENE_614
comp65075_c0	comp65075_c0_seq2	1534	3	chr1	107996808-108028136	107996808-107997068,108002341-108002500,108027022-108028135,	260,159,1113,	5272,24521,	+	ASSEMBLED_GENE_615
comp65015_c0	comp65015_c0_seq1	608	2	chr7	117107900-117115521	117107900-117108007,117115021-117115520,	107,499,	7013,	+	ASSEMBLED_GENE_616
comp64990_c0	comp64990_c0_seq2	736	6	chr15	87900343-87918797	87900343-87900543,87901225-87901248,87907315-87907444,87913000-87913081,87914521-87914627,87918605-87918796,	200,23,129,81,106,191,	681,6066,5555,1439,3977,	+	ASSEMBLED_GENE_617
comp64941_c0	comp64941_c0_seq1	1235	2	chr3	149666800-149669886	149666800-149666917,149668770-149669885,	117,1115,	1852,	+	ASSEMBLED_GENE_618
comp64803_c0	comp64803_c0_seq1	548	2	chr1	142277474-142288566	142277474-142277729,142288278-142288565,	255,287,	10548,	+	ASSEMBLED_GENE_619
comp64791_c0	comp64791_c0_seq1	961	2	chr15	26656534-26658792	26656534-26656696,26657994-26658791,	162,797,	1297,	+	ASSEMBLED_GENE_620
comp64718_c0	comp64718_c0_seq1	1020	4	chr15	94006272-94012466	94006272-94006449,94007715-94007795,94007890-94008063,94011881-94012465,	177,80,173,584,	1265,94,3817,	+	ASSEMBLED_GENE_621
comp64545_c0	comp64545_c0_seq2	676	4	chr1	190328010-190346280	190328010-190328092,190337764-190337947,190339449-190339547,190345974-190346279,	82,183,98,305,	9671,1501,6426,	+	ASSEMBLED_GENE_622
comp64524_c0	comp64524_c0_seq1	791	2	chr13	40545524-40548009	40545524-40545627,40547322-40548008,	103,686,	1694,	+	ASSEMBLED_GENE_623
comp64371_c0	comp64371_c0_seq1	2448	4	chr8	8984752-9071638	8984752-8985526,8988591-8988975,9068696-9068853,9070509-9071637,	774,384,157,1128,	3064,79720,1655,	+	ASSEMBLED_GENE_624
comp64362_c0	comp64362_c0_seq1	1000	2	chr13	101301863-101324112	101301863-101302216,101323467-101324111,	353,644,	21250,	+	ASSEMBLED_GENE_625
comp64330_c0	comp64330_c0_seq4	651	5	chr14	74330781-74349542	74330781-74330976,74332921-74333135,74333589-74333652,74349341-74349500,74349526-74349541,	195,214,63,159,15,	1944,453,15688,25,	+	ASSEMBLED_GENE_626
comp64288_c0	comp64288_c0_seq1	1219	4	chr18	39623666-39648516	39623666-39623877,39624443-39624601,39632089-39632184,39647763-39648515,	211,158,95,752,	565,7487,15578,	+	ASSEMBLED_GENE_627
comp64146_c0	comp64146_c0_seq1	547	2	chr1	50301386-50303622	50301386-50301477,50303168-50303621,	91,453,	1690,	+	ASSEMBLED_GENE_628
comp64131_c0	comp64131_c0_seq1	602	3	chr12	48300046-48329593	48300046-48300392,48323650-48323723,48329417-48329592,	346,73,175,	23257,5693,	+	ASSEMBLED_GENE_629
comp63827_c0	comp63827_c0_seq1	963	5	chr3	105185126-105197729	105185126-105185244,105185611-105185737,105186297-105186338,105196765-105196904,105197196-105197728,	118,126,41,139,532,	366,559,10426,291,	+	ASSEMBLED_GENE_630
comp63762_c0	comp63762_c0_seq1	1810	3	chr10	5187879-5192259	5187879-5187951,5188297-5188458,5190684-5192258,	72,161,1574,	345,2225,	+	ASSEMBLED_GENE_631
comp63604_c0	comp63604_c0_seq1	928	4	chr15	40345832-40367752	40345832-40345984,40347967-40348140,40350639-40350818,40367335-40367751,	152,173,179,416,	1982,2498,16516,	+	ASSEMBLED_GENE_632
comp6352_c0	comp6352_c0_seq1	719	2	chr7	129834499-129840902	129834499-129834600,129840287-129840901,	101,614,	5686,	+	ASSEMBLED_GENE_633
comp63325_c0	comp63325_c0_seq1	2021	3	chrX	18014996-18017847	18014996-18016044,18016442-18017407,18017841-18017846,	1048,965,5,	397,433,	+	ASSEMBLED_GENE_634
comp63297_c0	comp63297_c0_seq1	553	4	chr8	26520675-26563350	26520675-26520726,26526044-26526113,26528294-26528389,26563017-26563349,	51,69,95,332,	5317,2180,34627,	+	ASSEMBLED_GENE_635
comp63278_c0	comp63278_c0_seq1	702	3	chr15	56410236-56435805	56410236-56410274,56410808-56410873,56435208-56435804,	38,65,596,	533,24334,	+	ASSEMBLED_GENE_636
comp63247_c0	comp63247_c0_seq1	803	2	chr14	110933602-110935613	110933602-110933687,110934896-110935612,	85,716,	1208,	+	ASSEMBLED_GENE_637
comp63165_c0	comp63165_c0_seq1	1926	5	chr10	98801665-98810023	98801665-98801753,98804493-98804559,98807128-98807232,98807521-98807929,98808767-98810022,	88,66,104,408,1255,	2739,2568,288,837,	+	ASSEMBLED_GENE_638
comp63100_c0	comp63100_c0_seq1	517	2	chr13	118892163-118897561	118892163-118892340,118897245-118897560,	177,315,	4904,	+	ASSEMBLED_GENE_639
comp63089_c0	comp63089_c0_seq1	904	2	chr14	81072921-81076774	81072921-81072958,81075908-81076773,	37,865,	2949,	+	ASSEMBLED_GENE_640
comp62913_c0	comp62913_c0_seq2	1441	3	chr12	79661277-79666427	79661277-79661512,79663837-79663974,79665361-79666426,	235,137,1065,	2324,1386,	+	ASSEMBLED_GENE_641
comp62799_c0	comp62799_c0_seq1	975	2	chr16	73205063-73207725	73205063-73205962,73207650-73207724,	899,74,	1687,	+	ASSEMBLED_GENE_642
comp62758_c0	comp62758_c0_seq2	612	2	chr3	31785138-31795533	31785138-31785543,31795327-31795532,	405,205,	9783,	+	ASSEMBLED_GENE_643
comp6246_c0	comp6246_c0_seq1	599	2	chr3	143477928-143478555	143477928-143478503,143478534-143478554,	575,20,	30,	+	ASSEMBLED_GENE_644
comp62171_c0	comp62171_c0_seq1	771	4	chr8	26347382-26352569	26347382-26347527,26349411-26349559,26350204-26350264,26352159-26352568,	145,148,60,409,	1883,644,1894,	+	ASSEMBLED_GENE_645
comp62032_c0	comp62032_c0_seq1	565	4	chr12	71427594-71478719	71427594-71427658,71431206-71431346,71436652-71436738,71478452-71478718,	64,140,86,266,	3547,5305,41713,	+	ASSEMBLED_GENE_646
comp61871_c0	comp61871_c0_seq2	514	2	chr5	49745321-49747448	49745321-49745640,49747257-49747447,	319,190,	1616,	+	ASSEMBLED_GENE_647
comp61747_c0	comp61747_c0_seq3	889	2	chr18	76725833-76743282	76725833-76726034,76742615-76743281,	201,666,	16580,	+	ASSEMBLED_GENE_648
comp61576_c0	comp61576_c0_seq2	657	6	chr1	5276284-5421043	5276284-5276339,5276476-5276589,5318249-5318414,5368679-5368715,5370026-5370096,5420831-5421042,	55,113,165,36,70,211,	136,41659,50264,1310,50734,	+	ASSEMBLED_GENE_649
comp61065_c0	comp61065_c0_seq1	1061	2	chr12	90567550-90589183	90567550-90567651,90588224-90589182,	101,958,	20572,	+	ASSEMBLED_GENE_650
comp60831_c0	comp60831_c0_seq1	1299	3	chr3	52848522-52856567	52848522-52848660,52852498-52852595,52855511-52856566,	138,97,1055,	3837,2915,	+	ASSEMBLED_GENE_651
comp60370_c0	comp60370_c0_seq4	686	3	chr10	91508478-91513792	91508478-91508669,91509253-91509410,91513477-91513791,	191,157,314,	583,4066,	+	ASSEMBLED_GENE_652
comp60115_c0	comp60115_c0_seq1	802	3	chr1	183861895-183866863	183861895-183862004,183865769-183865940,183866343-183866862,	109,171,519,	3764,402,	+	ASSEMBLED_GENE_653
comp5984_c0	comp5984_c0_seq1	603	3	chr4	4388198-4417751	4388198-4388311,4408794-4408898,4417367-4417750,	113,104,383,	20482,8468,	+	ASSEMBLED_GENE_654
comp59717_c0	comp59717_c0_seq2	994	3	chr10	124562259-124571044	124562259-124562568,124565748-124566270,124570882-124571043,	309,522,161,	3179,4611,	+	ASSEMBLED_GENE_655
comp59545_c0	comp59545_c0_seq1	634	3	chr1	90431933-90451739	90431933-90431979,90437786-90437856,90451223-90451738,	46,70,515,	5806,13366,	+	ASSEMBLED_GENE_656
comp59537_c0	comp59537_c0_seq1	772	4	chr15	32037852-32070716	32037852-32037934,32048028-32048166,32051411-32051560,32070316-32070715,	82,138,149,399,	10093,3244,18755,	+	ASSEMBLED_GENE_657
comp59315_c0	comp59315_c0_seq1	1781	3	chr5	68711708-68746947	68711708-68711888,68744825-68744898,68745423-68746946,	180,73,1523,	32936,524,	+	ASSEMBLED_GENE_658
comp59273_c0	comp59273_c0_seq1	1861	5	chr18	8183473-8193168	8183473-8183519,8185655-8185763,8186901-8187064,8190371-8190447,8191703-8193167,	46,108,163,76,1464,	2135,1137,3306,1255,	+	ASSEMBLED_GENE_659
comp59159_c0	comp59159_c0_seq2	2359	2	chr3	140013238-140046953	140013238-140013363,140044723-140046952,	125,2229,	31359,	+	ASSEMBLED_GENE_660
comp58457_c0	comp58457_c0_seq1	903	3	chr6	9725266-9749876	9725266-9725302,9725421-9725587,9749177-9749875,	36,166,698,	118,23589,	+	ASSEMBLED_GENE_661
comp58450_c0	comp58450_c0_seq1	520	3	chr1	56310961-56316550	56310961-56311087,56314276-56314417,56316300-56316549,	126,141,249,	3188,1882,	+	ASSEMBLED_GENE_662
comp58410_c0	comp58410_c0_seq1	737	3	chr13	44613991-44625217	44613991-44614318,44615620-44615668,44624860-44625216,	327,48,356,	1301,9191,	+	ASSEMBLED_GENE_663
comp58362_c0	comp58362_c0_seq1	696	3	chr6	37680930-37685607	37680930-37681106,37684261-37684456,37685285-37685606,	176,195,321,	3154,828,	+	ASSEMBLED_GENE_664
comp58275_c0	comp58275_c0_seq1	1433	3	chr15	24317251-24320613	24317251-24318221,24319418-24319590,24320324-24320612,	970,172,288,	1196,733,	+	ASSEMBLED_GENE_665
comp58143_c0	comp58143_c0_seq2	939	2	chr6	44116140-44117726	44116140-44116811,44117461-44117725,	671,264,	649,	+	ASSEMBLED_GENE_666
comp58126_c0	comp58126_c0_seq1	945	8	chr18	47530512-47744710	47530512-47530577,47534476-47534606,47593019-47593081,47595173-47595285,47595704-47595866,47702935-47703035,47733797-47733963,47744569-47744709,	65,130,62,112,162,100,166,140,	3898,58412,2091,418,107068,30761,10605,	+	ASSEMBLED_GENE_667
comp580244_c0	comp580244_c0_seq1	737	2	chrX	15228974-15233782	15228974-15229187,15233259-15233781,	213,522,	4071,	+	ASSEMBLED_GENE_668
comp57994_c0	comp57994_c0_seq1	626	5	chr10	65333537-65504463	65333537-65333668,65415075-65415113,65421479-65421597,65422049-65422260,65504360-65504462,	131,38,118,211,102,	81406,6365,451,82099,	+	ASSEMBLED_GENE_669
comp57917_c0	comp57917_c0_seq2	996	5	chr7	137700021-137791148	137700021-137700045,137702002-137702096,137754221-137754359,137756416-137756558,137790554-137791147,	24,94,138,142,593,	1956,52124,2056,33995,	+	ASSEMBLED_GENE_670
comp57643_c0	comp57643_c0_seq1	1365	3	chr13	71785502-71801479	71785502-71786078,71790488-71790617,71800819-71801478,	576,129,659,	4409,10201,	+	ASSEMBLED_GENE_671
comp57628_c0	comp57628_c0_seq1	599	3	chr14	83884884-83892852	83884884-83884947,83885356-83885512,83892473-83892851,	63,156,378,	408,6960,	+	ASSEMBLED_GENE_672
comp57380_c0	comp57380_c0_seq1	1658	4	chr12	54442510-54464959	54442510-54442899,54453145-54453291,54454984-54455096,54463951-54464958,	389,146,112,1007,	10245,1692,8854,	+	ASSEMBLED_GENE_673
comp572640_c0	comp572640_c0_seq1	501	2	chr1	122080523-122081383	122080523-122080770,122081130-122081382,	247,252,	359,	+	ASSEMBLED_GENE_674
comp57258_c0	comp57258_c0_seq1	1106	2	chr14	76861535-76875641	76861535-76861691,76874694-76875640,	156,946,	13002,	+	ASSEMBLED_GENE_675
comp57083_c0	comp57083_c0_seq1	1027	3	chr1	76161710-76219815	76161710-76161894,76216654-76216769,76219089-76219814,	184,115,725,	54759,2319,	+	ASSEMBLED_GENE_676
comp57054_c0	comp57054_c0_seq1	2152	5	chr19	25934452-26011135	25934452-25934550,25942042-25942135,25944254-25944349,25945805-25946078,26009546-26011134,	98,93,95,273,1588,	7491,2118,1455,63467,	+	ASSEMBLED_GENE_677
comp56903_c0	comp56903_c0_seq2	690	2	chr10	11830505-11838937	11830505-11830614,11838357-11838936,	109,579,	7742,	+	ASSEMBLED_GENE_678
comp56578_c0	comp56578_c0_seq1	1153	3	chr15	19756544-19806819	19756544-19756834,19765823-19765992,19806129-19806818,	290,169,689,	8988,40136,	+	ASSEMBLED_GENE_679
comp56091_c0	comp56091_c0_seq1	813	3	chr1	41445697-41461792	41445697-41445751,41450099-41450253,41461189-41461791,	54,154,602,	4347,10935,	+	ASSEMBLED_GENE_680
comp55853_c0	comp55853_c0_seq2	583	4	chr10	72906878-72931126	72906878-72907013,72909673-72909879,72923144-72923227,72930993-72931125,	135,206,83,132,	2659,13264,7765,	+	ASSEMBLED_GENE_681
comp553977_c0	comp553977_c0_seq1	1013	5	chr10	67418533-67425174	67418533-67418588,67418719-67418938,67422678-67422798,67423961-67424076,67424674-67425173,	55,219,120,115,499,	130,3739,1162,597,	+	ASSEMBLED_GENE_682
comp553804_c0	comp553804_c0_seq1	783	2	chr10	101401907-101403685	101401907-101401950,101402946-101403684,	43,738,	995,	+	ASSEMBLED_GENE_683
comp55365_c0	comp55365_c0_seq2	876	4	chr2	178909627-178914904	178909627-178909670,178910792-178911028,178912201-178912255,178914364-178914903,	43,236,54,539,	1121,1172,2108,	+	ASSEMBLED_GENE_684
comp55185_c0	comp55185_c0_seq1	2238	2	chr6	107711495-107716568	107711495-107711827,107714664-107716567,	332,1903,	2836,	+	ASSEMBLED_GENE_685
comp55012_c0	comp55012_c0_seq1	2057	2	chr18	18903280-18907289	18903280-18903411,18905380-18907288,	131,1908,	1968,	+	ASSEMBLED_GENE_686
comp54933_c0	comp54933_c0_seq1	1001	2	chr8	108232125-108314961	108232125-108232356,108314213-108314960,	231,747,	81856,	+	ASSEMBLED_GENE_687
comp54909_c0	comp54909_c0_seq1	1094	3	chr17	60316527-60320429	60316527-60316687,60319363-60320269,60320424-60320428,	160,906,4,	2675,154,	+	ASSEMBLED_GENE_688
comp54837_c0	comp54837_c0_seq3	527	3	chr14	9222774-9229344	9222774-9222867,9225340-9225526,9229098-9229343,	93,186,245,	2472,3571,	+	ASSEMBLED_GENE_689
comp54345_c0	comp54345_c0_seq1	1161	2	chr5	26619148-26684598	26619148-26619309,26683624-26684597,	161,973,	64314,	+	ASSEMBLED_GENE_690
comp542316_c0	comp542316_c0_seq1	564	6	chr12	54350195-54353628	54350195-54350230,54350804-54350905,54352061-54352185,54352804-54352885,54353143-54353267,54353556-54353627,	35,101,124,81,124,71,	573,1155,618,257,288,	+	ASSEMBLED_GENE_691
comp54216_c0	comp54216_c0_seq1	1620	6	chr1	126980409-127000036	126980409-126980543,126984035-126984253,126985943-126986115,126987873-126988789,126988999-126989132,126999994-127000035,	134,218,172,916,133,41,	3491,1689,1757,209,10861,	+	ASSEMBLED_GENE_692
comp53613_c0	comp53613_c0_seq1	914	3	chr13	71264751-71267857	71264751-71265117,71266299-71266671,71267683-71267856,	366,372,173,	1181,1011,	+	ASSEMBLED_GENE_693
comp53195_c0	comp53195_c0_seq1	1000	2	chr18	83193766-83196586	83193766-83193822,83195664-83196585,	56,921,	1841,	+	ASSEMBLED_GENE_694
comp52815_c0	comp52815_c0_seq1	846	2	chr4	153758189-153759217	153758189-153758416,153758599-153759216,	227,617,	182,	+	ASSEMBLED_GENE_695
comp52534_c0	comp52534_c0_seq1	926	4	chr3	62758344-62798123	62758344-62758428,62763717-62763939,62771981-62772041,62797565-62798122,	84,222,60,557,	5288,8041,25523,	+	ASSEMBLED_GENE_696
comp52324_c0	comp52324_c0_seq1	923	2	chr10	97086053-97090816	97086053-97086076,97089917-97090815,	23,898,	3840,	+	ASSEMBLED_GENE_697
comp52087_c0	comp52087_c0_seq1	1154	3	chr12	93446457-93468811	93446457-93446558,93464225-93464423,93467958-93468810,	101,198,852,	17666,3534,	+	ASSEMBLED_GENE_698
comp52056_c0	comp52056_c0_seq1	2069	3	chr4	4325675-4339428	4325675-4325804,4328669-4329037,4337859-4339427,	129,368,1568,	2864,8821,	+	ASSEMBLED_GENE_699
comp52016_c0	comp52016_c0_seq1	1434	3	chr4	153661720-153664632	153661720-153662000,153662238-153663346,153664588-153664631,	280,1108,43,	237,1241,	+	ASSEMBLED_GENE_700
comp519507_c0	comp519507_c0_seq1	525	2	chr2	97786663-97790766	97786663-97786713,97790292-97790765,	50,473,	3578,	+	ASSEMBLED_GENE_701
comp51454_c0	comp51454_c0_seq1	931	2	chr14	107188794-107223712	107188794-107188925,107222915-107223711,	131,796,	33989,	+	ASSEMBLED_GENE_702
comp50757_c0	comp50757_c0_seq1	792	2	chr16	6382118-6383330	6382118-6382259,6382680-6383329,	141,649,	420,	+	ASSEMBLED_GENE_703
comp50640_c0	comp50640_c0_seq1	1360	4	chr10	111802195-111833133	111802195-111802221,111805893-111806109,111831875-111832985,111833128-111833132,	26,216,1110,4,	3671,25765,142,	+	ASSEMBLED_GENE_704
comp50464_c0	comp50464_c0_seq2	701	2	chr14	99572721-99576743	99572721-99572828,99576150-99576742,	107,592,	3321,	+	ASSEMBLED_GENE_705
comp50156_c0	comp50156_c0_seq2	902	2	chr15	60391448-60392836	60391448-60391560,60392047-60392835,	112,788,	486,	+	ASSEMBLED_GENE_706
comp49802_c0	comp49802_c0_seq1	1057	2	chr8	7074463-7093243	7074463-7074513,7092237-7093242,	50,1005,	17723,	+	ASSEMBLED_GENE_707
comp49757_c0	comp49757_c0_seq1	570	5	chr14	95488140-95524215	95488140-95488201,95501136-95501250,95503661-95503808,95504261-95504325,95524035-95524214,	61,114,147,64,179,	12934,2410,452,19709,	+	ASSEMBLED_GENE_708
comp497429_c0	comp497429_c0_seq1	839	2	chr5	111951376-111953249	111951376-111951398,111952431-111953248,	22,817,	1032,	+	ASSEMBLED_GENE_709
comp49608_c0	comp49608_c0_seq3	797	2	chr8	87215939-87254735	87215939-87216003,87254004-87254734,	64,730,	38000,	+	ASSEMBLED_GENE_710
comp49606_c0	comp49606_c0_seq1	1067	3	chr1	124358388-124363660	124358388-124358536,124359054-124359176,124362865-124363659,	148,122,794,	517,3688,	+	ASSEMBLED_GENE_711
comp492879_c0	comp492879_c0_seq1	641	2	chrUn_JH584304	24121-24835	24121-24722,24796-24834,	601,38,	73,	+	ASSEMBLED_GENE_712
comp49221_c0	comp49221_c0_seq1	827	2	chr3	118299137-118300256	118299137-118299450,118299743-118300255,	313,512,	292,	+	ASSEMBLED_GENE_713
comp49153_c0	comp49153_c0_seq2	554	4	chr7	90731912-90880958	90731912-90732039,90852667-90852762,90880569-90880893,90880953-90880957,	127,95,324,4,	120627,27806,59,	+	ASSEMBLED_GENE_714
comp48915_c0	comp48915_c0_seq1	609	2	chr1	41053596-41057096	41053596-41053673,41056565-41057095,	77,530,	2891,	+	ASSEMBLED_GENE_715
comp48858_c0	comp48858_c0_seq1	1369	3	chr4	7263351-7306421	7263351-7263408,7263795-7263878,7305194-7306420,	57,83,1226,	386,41315,	+	ASSEMBLED_GENE_716
comp48640_c0	comp48640_c0_seq1	857	4	chr18	73129880-73151534	73129880-73130103,73131668-73131984,73150900-73151028,73151354-73151533,	223,316,128,179,	1564,18915,325,	+	ASSEMBLED_GENE_717
comp48491_c0	comp48491_c0_seq1	653	3	chr1	97301455-97310882	97301455-97301565,97302134-97302296,97310503-97310881,	110,162,378,	568,8206,	+	ASSEMBLED_GENE_718
comp48443_c0	comp48443_c0_seq1	592	3	chr18	85342198-85361247	85342198-85342377,85343238-85343357,85360955-85361246,	179,119,291,	860,17597,	+	ASSEMBLED_GENE_719
comp48097_c0	comp48097_c0_seq1	2345	3	chr2	123857431-123861057	123857431-123857586,123857975-123858054,123858949-123861056,	155,79,2107,	388,894,	+	ASSEMBLED_GENE_720
comp479108_c0	comp479108_c0_seq1	515	2	chr3	77398692-77400914	77398692-77398761,77400469-77400913,	69,444,	1707,	+	ASSEMBLED_GENE_721
comp47811_c1	comp47811_c1_seq1	886	2	chr7	70903025-70903999	70903025-70903126,70903240-70903998,	101,758,	113,	+	ASSEMBLED_GENE_722
comp474856_c0	comp474856_c0_seq1	983	2	chr9	60983612-60986015	60983612-60983735,60985156-60986014,	123,858,	1420,	+	ASSEMBLED_GENE_723
comp47383_c0	comp47383_c0_seq1	886	2	chr13	5463009-5509461	5463009-5463176,5508743-5509460,	167,717,	45566,	+	ASSEMBLED_GENE_724
comp473758_c0	comp473758_c0_seq1	795	4	chr3	77848268-77862506	77848268-77848406,77854086-77854199,77856207-77856362,77862120-77862505,	138,113,155,385,	5679,2007,5757,	+	ASSEMBLED_GENE_725
comp473213_c0	comp473213_c0_seq1	803	3	chr16	51051533-51053492	51051533-51051603,51052098-51052232,51052895-51053491,	70,134,596,	494,662,	+	ASSEMBLED_GENE_726
comp470886_c0	comp470886_c0_seq1	552	4	chr13	82215286-82228234	82215286-82215605,82226221-82226266,82227248-82227354,82228155-82228233,	319,45,106,78,	10615,981,800,	+	ASSEMBLED_GENE_727
comp46858_c0	comp46858_c0_seq1	574	2	chr10	29931200-29932543	29931200-29931563,29932333-29932542,	363,209,	769,	+	ASSEMBLED_GENE_728
comp46773_c0	comp46773_c0_seq1	800	5	chr18	40054845-40076366	40054845-40054899,40057117-40057271,40058779-40059036,40072729-40072826,40076132-40076365,	54,154,257,97,233,	2217,1507,13692,3305,	+	ASSEMBLED_GENE_729
comp46762_c0	comp46762_c0_seq2	790	4	chr16	63214491-63228184	63214491-63214716,63220280-63220497,63226677-63226725,63227887-63228183,	225,217,48,296,	5563,6179,1161,	+	ASSEMBLED_GENE_730
comp46611_c0	comp46611_c0_seq1	629	2	chr8	9086120-9095296	9086120-9086152,9094700-9095295,	32,595,	8547,	+	ASSEMBLED_GENE_731
comp46309_c0	comp46309_c0_seq2	574	3	chr3	52462733-52469753	52462733-52462914,52468479-52468611,52469494-52469752,	181,132,258,	5564,882,	+	ASSEMBLED_GENE_732
comp46118_c0	comp46118_c0_seq1	1929	2	chr12	10528619-10532627	10528619-10528862,10530971-10532626,	243,1655,	2108,	+	ASSEMBLED_GENE_733
comp45641_c0	comp45641_c0_seq1	572	2	chr10	111842924-111844834	111842924-111843054,111844413-111844833,	130,420,	1358,	+	ASSEMBLED_GENE_734
comp45488_c0	comp45488_c0_seq1	1974	3	chr6	20770125-20774951	20770125-20770211,20772447-20772508,20773126-20774950,	86,61,1824,	2235,617,	+	ASSEMBLED_GENE_735
comp45476_c0	comp45476_c0_seq2	1360	4	chr12	6045148-6047931	6045148-6045372,6045997-6046122,6046612-6046743,6047066-6047930,	224,125,131,864,	624,489,322,	+	ASSEMBLED_GENE_736
comp45359_c0	comp45359_c0_seq1	631	2	chr6	10375497-10380515	10375497-10375663,10380052-10380514,	166,462,	4388,	+	ASSEMBLED_GENE_737
comp45293_c0	comp45293_c0_seq1	665	3	chr10	25678927-25703333	25678927-25679108,25687992-25688155,25703014-25703332,	181,163,318,	8883,14858,	+	ASSEMBLED_GENE_738
comp451762_c0	comp451762_c0_seq1	532	4	chr1	41480360-41494783	41480360-41480634,41483150-41483244,41489240-41489316,41494700-41494782,	274,94,76,82,	2515,5995,5383,	+	ASSEMBLED_GENE_739
comp450615_c0	comp450615_c0_seq1	1062	2	chr2	101154307-101194953	101154307-101154353,101193938-101194952,	46,1014,	39584,	+	ASSEMBLED_GENE_740
comp44996_c0	comp44996_c0_seq1	1203	2	chr15	40369815-40371111	40369815-40370957,40371051-40371110,	1142,59,	93,	+	ASSEMBLED_GENE_741
comp44149_c0	comp44149_c0_seq1	695	2	chr7	52585944-52592890	52585944-52586031,52592283-52592889,	87,606,	6251,	+	ASSEMBLED_GENE_742
comp441473_c0	comp441473_c0_seq1	564	3	chr18	17740842-17789478	17740842-17740936,17766469-17766558,17789104-17789477,	94,89,373,	25532,22545,	+	ASSEMBLED_GENE_743
comp44143_c0	comp44143_c0_seq1	762	2	chr1	98836745-98863566	98836745-98836913,98862974-98863565,	168,591,	26060,	+	ASSEMBLED_GENE_744
comp440131_c0	comp440131_c0_seq1	618	2	chr8	97852953-97861169	97852953-97853104,97860703-97861168,	151,465,	7598,	+	ASSEMBLED_GENE_745
comp436043_c0	comp436043_c0_seq1	622	2	chr9	100113562-100116537	100113562-100113590,100115944-100116536,	28,592,	2353,	+	ASSEMBLED_GENE_746
comp43354_c0	comp43354_c0_seq1	632	4	chr1	73269072-73309215	73269072-73269168,73269764-73269865,73306052-73306269,73309024-73309214,	96,101,217,190,	595,36186,2754,	+	ASSEMBLED_GENE_747
comp43296_c0	comp43296_c0_seq1	632	2	chr7	70911969-70914664	70911969-70912022,70914086-70914663,	53,577,	2063,	+	ASSEMBLED_GENE_748
comp43129_c0	comp43129_c0_seq1	1124	4	chr13	107280306-107284774	107280306-107280360,107280704-107280806,107282615-107282825,107284019-107284773,	54,102,210,754,	343,1808,1193,	+	ASSEMBLED_GENE_749
comp43036_c0	comp43036_c0_seq1	791	5	chr5	61253492-61263480	61253492-61253559,61254052-61254100,61256406-61256608,61261131-61261240,61263119-61263479,	67,48,202,109,360,	492,2305,4522,1878,	+	ASSEMBLED_GENE_750
comp42757_c0	comp42757_c0_seq3	1019	6	chr7	133362428-133379230	133362428-133362737,133368581-133368776,133369716-133369755,133371476-133371760,133378816-133378895,133379122-133379229,	309,195,39,284,79,107,	5843,939,1720,7055,226,	+	ASSEMBLED_GENE_751
comp426451_c0	comp426451_c0_seq1	944	4	chr9	43523892-43560258	43523892-43524473,43524793-43524838,43531593-43531713,43560063-43560257,	581,45,120,194,	319,6754,28349,	+	ASSEMBLED_GENE_752
comp42134_c0	comp42134_c0_seq1	2707	2	chr13	7789572-7795086	7789572-7790956,7793803-7795085,	1384,1282,	2846,	+	ASSEMBLED_GENE_753
comp419414_c0	comp419414_c0_seq1	658	4	chr5	82091067-82187559	82091067-82091158,82178366-82178533,82178904-82178987,82187245-82187558,	91,167,83,313,	87207,370,8257,	+	ASSEMBLED_GENE_754
comp41656_c0	comp41656_c0_seq1	529	2	chrX	63768435-63798194	63768435-63768753,63797984-63798193,	318,209,	29230,	+	ASSEMBLED_GENE_755
comp416121_c0	comp416121_c0_seq1	595	4	chr1	186400021-186420341	186400021-186400123,186413414-186413585,186419726-186419864,186420160-186420340,	102,171,138,180,	13290,6140,295,	+	ASSEMBLED_GENE_756
comp415786_c0	comp415786_c0_seq1	740	3	chr6	11077287-11145501	11077287-11077340,11129746-11129913,11144983-11145500,	53,167,517,	52405,15069,	+	ASSEMBLED_GENE_757
comp41508_c0	comp41508_c0_seq1	2147	3	chr14	58262299-58274101	58262299-58262713,58271265-58271379,58272484-58274100,	414,114,1616,	8551,1104,	+	ASSEMBLED_GENE_758
comp41486_c0	comp41486_c0_seq1	997	3	chr5	149902686-149911423	149902686-149902731,149910266-149910388,149910595-149911422,	45,122,827,	7534,206,	+	ASSEMBLED_GENE_759
comp41461_c0	comp41461_c0_seq1	939	2	chr10	91429612-91430623	91429612-91429633,91429706-91430622,	21,916,	72,	+	ASSEMBLED_GENE_760
comp41429_c0	comp41429_c0_seq1	646	2	chr12	26765520-26766277	26765520-26765630,26765742-26766276,	110,534,	111,	+	ASSEMBLED_GENE_761
comp41364_c0	comp41364_c0_seq1	523	2	chr8	48815899-48817427	48815899-48816014,48817042-48817426,	115,384,	1027,	+	ASSEMBLED_GENE_762
comp40581_c0	comp40581_c0_seq1	1015	2	chr16	9877406-9879602	9877406-9877763,9878986-9879601,	357,615,	1222,	+	ASSEMBLED_GENE_763
comp396422_c0	comp396422_c0_seq1	947	2	chr9	33165579-33212769	33165579-33165632,33211876-33212768,	53,892,	46243,	+	ASSEMBLED_GENE_764
comp39426_c0	comp39426_c0_seq1	575	2	chr3	52468589-52469516	52468589-52468611,52468965-52469515,	22,550,	353,	+	ASSEMBLED_GENE_765
comp39390_c0	comp39390_c0_seq1	558	2	chr14	115684060-115685647	115684060-115684230,115685260-115685646,	170,386,	1029,	+	ASSEMBLED_GENE_766
comp393828_c0	comp393828_c0_seq1	681	4	chr8	113117238-113183442	113117238-113117495,113129957-113130028,113130530-113130569,113183131-113183441,	257,71,39,310,	12461,501,52561,	+	ASSEMBLED_GENE_767
comp390708_c0	comp390708_c0_seq1	515	2	chr12	47882903-47901393	47882903-47883042,47901018-47901392,	139,374,	17975,	+	ASSEMBLED_GENE_768
comp390158_c0	comp390158_c0_seq1	501	3	chr1	137470274-137474131	137470274-137470325,137471757-137471930,137473874-137474130,	51,173,256,	1431,1943,	+	ASSEMBLED_GENE_769
comp389791_c0	comp389791_c0_seq1	531	2	chr12	90589812-90595981	90589812-90590123,90595762-90595980,	311,218,	5638,	+	ASSEMBLED_GENE_770
comp389729_c0	comp389729_c0_seq1	621	5	chr1	193970105-194049596	193970105-193970231,193970680-193970828,193989513-193989619,194023815-194023916,194049460-194049595,	126,148,106,101,135,	448,18684,34195,25543,	+	ASSEMBLED_GENE_771
comp389089_c0	comp389089_c0_seq1	1031	3	chr15	67227040-67235811	67227040-67227079,67228972-67229890,67235739-67235810,	39,918,71,	1892,5848,	+	ASSEMBLED_GENE_772
comp388524_c0	comp388524_c0_seq1	686	2	chr8	15670193-15671202	15670193-15670320,15670644-15671201,	127,557,	323,	+	ASSEMBLED_GENE_773
comp38697_c0	comp38697_c0_seq1	608	3	chr18	16482540-16483869	16482540-16482672,16483271-16483421,16483545-16483868,	132,150,323,	598,123,	+	ASSEMBLED_GENE_774
comp386846_c0	comp386846_c0_seq1	791	2	chr5	111951309-111957846	111951309-111951398,111957145-111957845,	89,700,	5746,	+	ASSEMBLED_GENE_775
comp385911_c0	comp385911_c0_seq1	778	2	chr9	48105693-48121301	48105693-48106186,48121016-48121300,	493,284,	14829,	+	ASSEMBLED_GENE_776
comp382350_c0	comp382350_c0_seq1	1003	2	chr14	58316691-58321178	58316691-58316786,58320271-58321177,	95,906,	3484,	+	ASSEMBLED_GENE_777
comp381936_c0	comp381936_c0_seq1	1040	4	chr14	71201473-71216300	71201473-71201503,71202313-71202449,71203334-71203438,71215533-71216299,	30,136,104,766,	809,884,12094,	+	ASSEMBLED_GENE_778
comp38107_c0	comp38107_c0_seq1	1014	3	chr13	71219491-71228188	71219491-71220151,71227556-71227626,71227906-71228187,	660,70,281,	7404,279,	+	ASSEMBLED_GENE_779
comp379401_c0	comp379401_c0_seq1	644	3	chr18	81624448-81643575	81624448-81624509,81627859-81627932,81643067-81643574,	61,73,507,	3349,15134,	+	ASSEMBLED_GENE_780
comp370183_c0	comp370183_c0_seq1	935	2	chr10	124810203-124824872	124810203-124810307,124824042-124824871,	104,829,	13734,	+	ASSEMBLED_GENE_781
comp36250_c0	comp36250_c0_seq2	595	2	chr14	81506295-81507407	81506295-81506590,81507108-81507406,	295,298,	517,	+	ASSEMBLED_GENE_782
comp36196_c0	comp36196_c0_seq1	578	5	chr17	76817037-76968819	76817037-76817061,76823501-76823603,76889284-76889370,76959281-76959380,76968557-76968818,	24,102,86,99,261,	6439,65680,69910,9176,	+	ASSEMBLED_GENE_783
comp35509_c0	comp35509_c0_seq1	597	2	chr18	55378954-55383437	55378954-55378998,55382885-55383436,	44,551,	3886,	+	ASSEMBLED_GENE_784
comp35496_c0	comp35496_c0_seq2	531	2	chr15	67372874-67438655	67372874-67372966,67438217-67438654,	92,437,	65250,	+	ASSEMBLED_GENE_785
comp35438_c0	comp35438_c0_seq1	585	2	chr12	29346590-29368688	29346590-29346663,29368177-29368687,	73,510,	21513,	+	ASSEMBLED_GENE_786
comp35382_c0	comp35382_c0_seq1	1583	2	chr3	105298869-105302013	105298869-105298946,105300508-105302012,	77,1504,	1561,	+	ASSEMBLED_GENE_787
comp353467_c0	comp353467_c0_seq1	1068	2	chr15	61509714-61511530	61509714-61510105,61510855-61511529,	391,674,	749,	+	ASSEMBLED_GENE_788
comp35331_c0	comp35331_c0_seq1	1025	4	chr1	76877994-76946389	76877994-76878063,76880466-76880579,76884948-76885114,76945715-76946388,	69,113,166,673,	2402,4368,60600,	+	ASSEMBLED_GENE_789
comp35197_c0	comp35197_c0_seq1	1374	2	chr8	8939269-8942449	8939269-8939425,8941232-8942448,	156,1216,	1806,	+	ASSEMBLED_GENE_790
comp351842_c0	comp351842_c0_seq1	1434	2	chr15	7013076-7015723	7013076-7013144,7014359-7015722,	68,1363,	1214,	+	ASSEMBLED_GENE_791
comp35069_c0	comp35069_c0_seq1	936	2	chr13	47461059-47462405	47461059-47461716,47462127-47462404,	657,277,	410,	+	ASSEMBLED_GENE_792
comp350163_c0	comp350163_c0_seq1	691	2	chr5	126116056-126120571	126116056-126116189,126120017-126120570,	133,553,	3827,	+	ASSEMBLED_GENE_793
comp349918_c0	comp349918_c0_seq1	804	2	chr12	9138958-9299854	9138958-9139124,9299241-9299853,	166,612,	160116,	+	ASSEMBLED_GENE_794
comp347352_c0	comp347352_c0_seq1	732	3	chr13	11146213-11149560	11146213-11146283,11146662-11146771,11149010-11149559,	70,109,549,	378,2238,	+	ASSEMBLED_GENE_795
comp34526_c0	comp34526_c0_seq1	518	3	chr3	21619858-21625794	21619858-21620088,21621352-21621469,21625624-21625793,	230,117,169,	1263,4154,	+	ASSEMBLED_GENE_796
comp343817_c0	comp343817_c0_seq1	871	4	chr3	23059224-23074404	23059224-23059276,23072418-23072706,23073059-23073182,23073999-23074403,	52,288,123,404,	13141,352,816,	+	ASSEMBLED_GENE_797
comp342885_c0	comp342885_c0_seq1	537	2	chr13	44578448-44588224	44578448-44578521,44587761-44588223,	73,462,	9239,	+	ASSEMBLED_GENE_798
comp335849_c0	comp335849_c0_seq1	662	3	chr9	11278863-11280323	11278863-11278990,11279552-11279629,11279867-11280322,	127,77,455,	561,237,	+	ASSEMBLED_GENE_799
comp33430_c0	comp33430_c0_seq1	963	2	chr3	6138565-6141222	6138565-6138634,6140329-6141221,	69,892,	1694,	+	ASSEMBLED_GENE_800
comp33207_c0	comp33207_c0_seq1	577	2	chr14	80749005-80898616	80749005-80749112,80898147-80898615,	107,468,	149034,	+	ASSEMBLED_GENE_801
comp33035_c0	comp33035_c0_seq1	598	4	chr5	46666701-46688196	46666701-46666781,46667684-46667883,46687402-46687477,46687955-46688195,	80,199,75,240,	902,19518,477,	+	ASSEMBLED_GENE_802
comp32947_c0	comp32947_c0_seq1	564	2	chr8	26407403-26409024	26407403-26407600,26408682-26409023,	197,341,	1081,	+	ASSEMBLED_GENE_803
comp32922_c0	comp32922_c0_seq1	1115	5	chr5	41078652-41091318	41078652-41078824,41079627-41079845,41082087-41082141,41083083-41083135,41090724-41091317,	172,218,54,52,593,	802,2241,941,7588,	+	ASSEMBLED_GENE_804
comp322387_c0	comp322387_c0_seq1	529	2	chr9	33361301-33374394	33361301-33361548,33374113-33374393,	247,280,	12564,	+	ASSEMBLED_GENE_805
comp321435_c0	comp321435_c0_seq1	545	2	chr4	142946759-142947685	142946759-142947138,142947520-142947684,	379,164,	381,	+	ASSEMBLED_GENE_806
comp32116_c0	comp32116_c0_seq1	653	2	chr1	73201577-73209200	73201577-73201715,73208686-73209199,	138,513,	6970,	+	ASSEMBLED_GENE_807
comp31828_c0	comp31828_c0_seq1	1203	2	chr18	85664523-85666845	85664523-85664653,85665773-85666844,	130,1071,	1119,	+	ASSEMBLED_GENE_808
comp315647_c0	comp315647_c0_seq1	1123	5	chr3	77458905-77505846	77458905-77458945,77489285-77489415,77490067-77490172,77490650-77490751,77505103-77505845,	40,130,105,101,742,	30339,651,477,14351,	+	ASSEMBLED_GENE_809
comp314075_c0	comp314075_c0_seq1	514	3	chr18	29663389-29664709	29663389-29663550,29663957-29664052,29664454-29664708,	161,95,254,	406,401,	+	ASSEMBLED_GENE_810
comp313686_c0	comp313686_c0_seq1	686	2	chr15	28692557-28693341	28692557-28692684,28692783-28693340,	127,557,	98,	+	ASSEMBLED_GENE_811
comp31248_c0	comp31248_c0_seq2	840	4	chr3	140118873-140317209	140118873-140118969,140130554-140130556,140255795-140255970,140316645-140317208,	96,2,175,563,	11584,125238,60674,	+	ASSEMBLED_GENE_812
comp312122_c0	comp312122_c0_seq1	510	2	chr3	112051509-112053402	112051509-112051672,112053056-112053401,	163,345,	1383,	+	ASSEMBLED_GENE_813
comp30999_c0	comp30999_c0_seq1	1650	2	chr9	26318815-26333557	26318815-26318917,26332011-26333556,	102,1545,	13093,	+	ASSEMBLED_GENE_814
comp304151_c0	comp304151_c0_seq1	507	5	chr4	12561350-12578566	12561350-12561420,12566710-12566754,12569247-12569284,12573615-12573787,12578386-12578565,	70,44,37,172,179,	5289,2492,4330,4598,	+	ASSEMBLED_GENE_815
comp30259_c0	comp30259_c0_seq1	677	2	chr14	72288188-72295299	72288188-72288387,72294821-72295298,	199,477,	6433,	+	ASSEMBLED_GENE_816
comp299070_c0	comp299070_c0_seq1	502	3	chrX	66146748-66152444	66146748-66146773,66147331-66147659,66152297-66152443,	25,328,146,	557,4637,	+	ASSEMBLED_GENE_817
comp297400_c0	comp297400_c0_seq1	659	2	chr6	53259839-53263047	53259839-53259981,53262533-53263046,	142,513,	2551,	+	ASSEMBLED_GENE_818
comp297233_c0	comp297233_c0_seq1	608	2	chr8	9050598-9052242	9050598-9050670,9051707-9052241,	72,534,	1036,	+	ASSEMBLED_GENE_819
comp29461_c0	comp29461_c0_seq1	1422	2	chr11	10850865-10864803	10850865-10850955,10863476-10864802,	90,1326,	12520,	+	ASSEMBLED_GENE_820
comp28976_c0	comp28976_c0_seq1	818	5	chr10	46025098-46091975	46025098-46025278,46076197-46076296,46080420-46080628,46090124-46090189,46091713-46091974,	180,99,208,65,261,	50918,4123,9495,1523,	+	ASSEMBLED_GENE_821
comp288591_c0	comp288591_c0_seq1	1352	4	chr17	48793440-48809368	48793440-48793540,48803553-48803685,48805068-48805241,48808426-48809367,	100,132,173,941,	10012,1382,3184,	+	ASSEMBLED_GENE_822
comp28634_c0	comp28634_c0_seq2	1520	2	chr18	55399758-55402470	55399758-55399934,55401159-55402469,	176,1310,	1224,	+	ASSEMBLED_GENE_823
comp285998_c0	comp285998_c0_seq1	785	4	chr12	12581488-12586168	12581488-12581594,12584194-12584387,12584621-12584728,12585791-12586167,	106,193,107,376,	2599,233,1062,	+	ASSEMBLED_GENE_824
comp284534_c0	comp284534_c0_seq1	720	4	chr15	24423155-24427906	24423155-24423237,24423652-24423703,24426299-24426331,24427354-24427905,	82,51,32,551,	414,2595,1022,	+	ASSEMBLED_GENE_825
comp2843_c0	comp2843_c0_seq1	813	2	chr12	54524921-54528212	54524921-54525666,54528145-54528211,	745,66,	2478,	+	ASSEMBLED_GENE_826
comp27973_c0	comp27973_c0_seq1	741	2	chr18	76627573-76628587	76627573-76627599,76627873-76628586,	26,713,	273,	+	ASSEMBLED_GENE_827
comp277212_c0	comp277212_c0_seq1	1009	2	chr7	71602107-71604034	71602107-71602282,71603201-71604033,	175,832,	918,	+	ASSEMBLED_GENE_828
comp27648_c0	comp27648_c0_seq1	508	2	chr15	28747721-28752968	28747721-28747769,28752529-28752967,	48,438,	4759,	+	ASSEMBLED_GENE_829
comp275251_c0	comp275251_c0_seq1	921	2	chr12	74513753-74536704	74513753-74513862,74535893-74536703,	109,810,	22030,	+	ASSEMBLED_GENE_830
comp273689_c0	comp273689_c0_seq1	551	5	chr7	133329528-133362369	133329528-133329609,133357411-133357480,133360068-133360185,133361137-133361250,133362207-133362368,	81,69,117,113,161,	27801,2587,951,956,	+	ASSEMBLED_GENE_831
comp273657_c0	comp273657_c0_seq1	565	3	chr19	52820534-52834009	52820534-52820591,52830819-52830916,52833600-52834008,	57,97,408,	10227,2683,	+	ASSEMBLED_GENE_832
comp273647_c0	comp273647_c0_seq1	514	4	chr15	62523879-62533823	62523879-62524037,62529634-62529748,62532910-62532999,62533681-62533822,	158,114,89,141,	5596,3161,681,	+	ASSEMBLED_GENE_833
comp27264_c0	comp27264_c0_seq1	627	3	chr16	7877642-7879861	7877642-7877677,7877781-7877922,7879415-7879860,	35,141,445,	103,1492,	+	ASSEMBLED_GENE_834
comp270649_c0	comp270649_c0_seq1	920	5	chr14	17165602-17177273	17165602-17165652,17169618-17169870,17170632-17170694,17172271-17172337,17176787-17177272,	50,252,62,66,485,	3965,761,1576,4449,	+	ASSEMBLED_GENE_835
comp270524_c0	comp270524_c0_seq1	626	4	chr6	16080673-16093267	16080673-16080758,16082101-16082207,16088490-16088618,16092963-16093266,	85,106,128,303,	1342,6282,4344,	+	ASSEMBLED_GENE_836
comp26146_c0	comp26146_c0_seq1	672	4	chr15	67226993-67290704	67226993-67227079,67251716-67251761,67285065-67285129,67290230-67290703,	86,45,64,473,	24636,33303,5100,	+	ASSEMBLED_GENE_837
comp258822_c0	comp258822_c0_seq1	600	2	chr3	143495970-143497431	143495970-143496438,143497321-143497430,	468,109,	882,	+	ASSEMBLED_GENE_838
comp257311_c0	comp257311_c0_seq1	530	2	chr8	78050853-78055463	78050853-78050974,78055055-78055462,	121,407,	4080,	+	ASSEMBLED_GENE_839
comp256767_c0	comp256767_c0_seq1	673	3	chr8	26386843-26405937	26386843-26387101,26387378-26387459,26405605-26405936,	258,81,331,	276,18145,	+	ASSEMBLED_GENE_840
comp25437_c0	comp25437_c0_seq1	835	3	chr5	106184187-106273398	106184187-106184213,106221033-106221101,106272659-106273397,	26,68,738,	36819,51557,	+	ASSEMBLED_GENE_841
comp24854_c0	comp24854_c0_seq1	684	2	chr14	76681444-76687053	76681444-76681908,76686833-76687052,	464,219,	4924,	+	ASSEMBLED_GENE_842
comp244861_c0	comp244861_c0_seq1	579	2	chr7	89038978-89040753	89038978-89039090,89040287-89040752,	112,465,	1196,	+	ASSEMBLED_GENE_843
comp24157_c0	comp24157_c0_seq1	562	4	chr12	47219392-47262937	47219392-47219508,47220221-47220324,47261495-47261566,47262673-47262936,	116,103,71,263,	712,41170,1106,	+	ASSEMBLED_GENE_844
comp240611_c0	comp240611_c0_seq1	622	3	chr1	14042265-14058648	14042265-14042382,14055385-14055518,14058278-14058647,	117,133,369,	13002,2759,	+	ASSEMBLED_GENE_845
comp240099_c0	comp240099_c0_seq1	918	2	chr17	4008644-4025278	4008644-4008708,4024430-4025277,	64,847,	15721,	+	ASSEMBLED_GENE_846
comp236875_c0	comp236875_c0_seq1	944	4	chr17	60722471-60733175	60722471-60722511,60724123-60724261,60731061-60731120,60732471-60733174,	40,138,59,703,	1611,6799,1350,	+	ASSEMBLED_GENE_847
comp233922_c0	comp233922_c0_seq1	704	2	chr3	21598397-21617023	21598397-21598494,21616417-21617022,	97,605,	17922,	+	ASSEMBLED_GENE_848
comp233428_c0	comp233428_c0_seq1	936	2	chr14	107188894-107330205	107188894-107188913,107329289-107330204,	19,915,	140375,	+	ASSEMBLED_GENE_849
comp23184_c0	comp23184_c0_seq1	2613	5	chr19	49732461-49811910	49732461-49732558,49787928-49788028,49808106-49810182,49811409-49811502,49811666-49811909,	97,100,2076,93,243,	55369,20077,1226,163,	+	ASSEMBLED_GENE_850
comp227865_c0	comp227865_c0_seq1	713	3	chr1	149209648-149294372	149209648-149209718,149274288-149274409,149293874-149294371,	70,121,497,	64569,19464,	+	ASSEMBLED_GENE_851
comp22699_c0	comp22699_c0_seq1	708	3	chr15	41323693-41324874	41323693-41324185,41324549-41324758,41324869-41324873,	492,209,4,	363,110,	+	ASSEMBLED_GENE_852
comp22416_c0	comp22416_c0_seq1	577	3	chr9	73339769-73342149	73339769-73339811,73341384-73341446,73341678-73342148,	42,62,470,	1572,231,	+	ASSEMBLED_GENE_853
comp22316_c0	comp22316_c0_seq1	1112	2	chr9	31653576-31661222	31653576-31653599,31660134-31661221,	23,1087,	6534,	+	ASSEMBLED_GENE_854
comp22260_c0	comp22260_c0_seq1	615	3	chr16	46811122-46825548	46811122-46811174,46815344-46815829,46825472-46825547,	52,485,75,	4169,9642,	+	ASSEMBLED_GENE_855
comp22003_c0	comp22003_c0_seq1	845	2	chr13	48383275-48384444	48383275-48384114,48384439-48384443,	839,4,	324,	+	ASSEMBLED_GENE_856
comp218727_c0	comp218727_c0_seq1	1238	3	chr12	60510417-60541679	60510417-60510496,60530501-60530655,60540677-60541678,	79,154,1001,	20004,10021,	+	ASSEMBLED_GENE_857
comp217949_c0	comp217949_c0_seq1	767	2	chr1	90329051-90334331	90329051-90329154,90333674-90334330,	103,656,	4519,	+	ASSEMBLED_GENE_858
comp21594_c0	comp21594_c0_seq1	2308	4	chr8	50382755-50405267	50382755-50382902,50392809-50392991,50397533-50397718,50403506-50405266,	147,182,185,1760,	9906,4541,5787,	+	ASSEMBLED_GENE_859
comp21565_c0	comp21565_c0_seq1	532	3	chr13	10030013-10031459	10030013-10030122,10030795-10030941,10031187-10031458,	109,146,271,	672,245,	+	ASSEMBLED_GENE_860
comp21553_c0	comp21553_c0_seq2	673	2	chr17	4046996-4048097	4046996-4047121,4047549-4048096,	125,547,	427,	+	ASSEMBLED_GENE_861
comp209513_c0	comp209513_c0_seq1	504	2	chr4	142727137-142727763	142727137-142727193,142727316-142727762,	56,446,	122,	+	ASSEMBLED_GENE_862
comp20884_c0	comp20884_c0_seq1	933	2	chrX	70197415-70198999	70197415-70197840,70198496-70198998,	425,502,	655,	+	ASSEMBLED_GENE_863
comp207310_c0	comp207310_c0_seq1	800	2	chr12	59461043-59461976	59461043-59461063,59461197-59461975,	20,778,	133,	+	ASSEMBLED_GENE_864
comp20601_c0	comp20601_c0_seq1	659	2	chr14	10273681-10291602	10273681-10273767,10291030-10291601,	86,571,	17262,	+	ASSEMBLED_GENE_865
comp20599_c0	comp20599_c0_seq1	514	4	chr19	56125957-56133276	56125957-56126134,56129373-56129444,56130221-56130357,56133144-56133275,	177,71,136,131,	3238,776,2786,	+	ASSEMBLED_GENE_866
comp205530_c0	comp205530_c0_seq1	590	2	chr8	8475940-8477851	8475940-8476278,8477600-8477850,	338,250,	1321,	+	ASSEMBLED_GENE_867
comp204837_c0	comp204837_c0_seq1	676	2	chr9	86096660-86098085	86096660-86096733,86097483-86098084,	73,601,	749,	+	ASSEMBLED_GENE_868
comp204391_c0	comp204391_c0_seq1	522	3	chr9	92990966-93048335	92990966-92991140,92991631-92991710,93048068-93048334,	174,79,266,	490,56357,	+	ASSEMBLED_GENE_869
comp198281_c0	comp198281_c0_seq1	833	2	chr3	16425834-16428154	16425834-16425944,16427432-16428153,	110,721,	1487,	+	ASSEMBLED_GENE_870
comp190270_c0	comp190270_c0_seq1	989	2	chr7	70903105-70935180	70903105-70903126,70934213-70935179,	21,966,	31086,	+	ASSEMBLED_GENE_871
comp187469_c0	comp187469_c0_seq1	627	4	chr5	47502794-47513926	47502794-47502885,47511640-47511759,47511848-47511895,47513563-47513925,	91,119,47,362,	8754,88,1667,	+	ASSEMBLED_GENE_872
comp18393_c0	comp18393_c0_seq1	708	3	chr9	101598759-101621214	101598759-101598817,101618942-101619129,101620754-101621213,	58,187,459,	20124,1624,	+	ASSEMBLED_GENE_873
comp18119_c0	comp18119_c0_seq1	878	2	chr6	3197128-3198382	3197128-3197162,3197542-3198381,	34,839,	379,	+	ASSEMBLED_GENE_874
comp178899_c0	comp178899_c0_seq1	743	3	chr3	10604607-10685388	10604607-10604704,10684488-10684625,10684882-10685387,	97,137,505,	79783,256,	+	ASSEMBLED_GENE_875
comp173420_c0	comp173420_c0_seq1	713	2	chr11	19199036-19200009	19199036-19199076,19199337-19200008,	40,671,	260,	+	ASSEMBLED_GENE_876
comp172725_c0	comp172725_c0_seq1	516	2	chrX	81971994-81976579	81971994-81972052,81976123-81976578,	58,455,	4070,	+	ASSEMBLED_GENE_877
comp172249_c0	comp172249_c0_seq1	607	3	chr3	149485071-149498005	149485071-149485383,149486863-149486989,149497839-149498004,	312,126,165,	1479,10849,	+	ASSEMBLED_GENE_878
comp170102_c0	comp170102_c0_seq1	593	2	chr10	98801730-98802637	98801730-98801753,98802089-98802636,	23,547,	335,	+	ASSEMBLED_GENE_879
comp168932_c0	comp168932_c0_seq1	610	2	chr1	5406180-5407294	5406180-5406230,5406735-5407293,	50,558,	504,	+	ASSEMBLED_GENE_880
comp168267_c0	comp168267_c0_seq1	961	4	chr15	67543322-67548169	67543322-67543473,67545404-67545609,67545860-67545963,67547673-67548168,	151,205,103,495,	1930,250,1709,	+	ASSEMBLED_GENE_881
comp16638_c0	comp16638_c0_seq2	873	2	chr11	7605736-7607312	7605736-7605795,7606501-7607311,	59,810,	705,	+	ASSEMBLED_GENE_882
comp165707_c0	comp165707_c0_seq1	646	4	chr1	181620677-181626676	181620677-181620763,181621807-181621979,181622692-181623036,181626640-181626675,	86,172,344,35,	1043,712,3603,	+	ASSEMBLED_GENE_883
comp161880_c0	comp161880_c0_seq1	675	3	chr18	47628553-47646760	47628553-47628700,47628854-47628898,47646284-47646759,	147,44,475,	153,17385,	+	ASSEMBLED_GENE_884
comp161425_c0	comp161425_c0_seq1	537	2	chr13	37542855-37547980	37542855-37543191,37547780-37547979,	336,199,	4588,	+	ASSEMBLED_GENE_885
comp160732_c0	comp160732_c0_seq1	1243	6	chr15	23825468-23870023	23825468-23825524,23852777-23852856,23853604-23853716,23863384-23863607,23865711-23865912,23869457-23870022,	56,79,112,223,201,565,	27252,747,9667,2103,3544,	+	ASSEMBLED_GENE_886
comp159887_c0	comp159887_c0_seq1	1397	3	chr9	30725393-30776162	30725393-30725593,30773349-30773424,30775043-30776161,	200,75,1118,	47755,1618,	+	ASSEMBLED_GENE_887
comp159548_c0	comp159548_c0_seq1	871	3	chr8	44806020-44809028	44806020-44806139,44808186-44808379,44808472-44809027,	119,193,555,	2046,92,	+	ASSEMBLED_GENE_888
comp159534_c0	comp159534_c0_seq1	671	6	chr15	70141946-70171146	70141946-70142055,70152903-70152996,70153749-70153792,70165018-70165137,70165436-70165500,70170911-70171145,	109,93,43,119,64,234,	10847,752,11225,298,5410,	+	ASSEMBLED_GENE_889
comp15950_c0	comp15950_c0_seq1	1039	7	chr8	48783586-48833412	48783586-48783647,48784225-48784345,48819847-48819965,48821106-48821171,48827431-48827565,48829682-48829746,48832942-48833411,	61,120,118,65,134,64,469,	577,35501,1140,6259,2116,3195,	+	ASSEMBLED_GENE_890
comp15020_c0	comp15020_c0_seq1	1475	2	chr8	8970122-8973448	8970122-8970445,8972297-8973447,	323,1150,	1851,	+	ASSEMBLED_GENE_891
comp14946_c0	comp14946_c0_seq1	1042	2	chr1	26242497-26244137	26242497-26242553,26243153-26244136,	56,983,	599,	+	ASSEMBLED_GENE_892
comp149201_c0	comp149201_c0_seq1	649	2	chr15	28678593-28687569	28678593-28678707,28687035-28687568,	114,533,	8327,	+	ASSEMBLED_GENE_893
comp146656_c0	comp146656_c0_seq1	781	2	chr3	21601776-21606056	21601776-21601840,21605343-21606055,	64,712,	3502,	+	ASSEMBLED_GENE_894
comp14504_c0	comp14504_c0_seq1	517	2	chr12	18408069-18536149	18408069-18408153,18535717-18536148,	84,431,	127563,	+	ASSEMBLED_GENE_895
comp14368_c0	comp14368_c0_seq1	613	2	chr3	148130428-148141572	148130428-148130454,148140987-148141571,	26,584,	10532,	+	ASSEMBLED_GENE_896
comp137688_c0	comp137688_c0_seq1	642	2	chr12	10535846-10575259	10535846-10536102,10574897-10575258,	256,361,	38794,	+	ASSEMBLED_GENE_897
comp13700_c0	comp13700_c0_seq1	1710	3	chr4	153654631-153657278	153654631-153654749,153655071-153655251,153655868-153657277,	118,180,1409,	321,616,	+	ASSEMBLED_GENE_898
comp136101_c0	comp136101_c0_seq1	1054	2	chr12	27824938-27834546	27824938-27825190,27833747-27834545,	252,798,	8556,	+	ASSEMBLED_GENE_899
comp130303_c0	comp130303_c0_seq1	590	4	chr10	111725158-111730631	111725158-111725368,111727369-111727527,111729847-111730011,111730595-111730630,	210,158,164,35,	2000,2319,583,	+	ASSEMBLED_GENE_900
comp12918_c0	comp12918_c0_seq1	654	2	chr1	185570149-185574870	185570149-185570318,185574386-185574869,	169,483,	4067,	+	ASSEMBLED_GENE_901
comp126534_c0	comp126534_c0_seq1	1334	4	chr6	82273412-82284393	82273412-82273461,82277099-82277143,82278862-82278948,82283292-82284392,	49,44,86,1100,	3637,1718,4343,	+	ASSEMBLED_GENE_902
comp121874_c0	comp121874_c0_seq1	633	2	chr1	8165252-8167227	8165252-8165729,8167072-8167226,	477,154,	1342,	+	ASSEMBLED_GENE_903
comp12075_c0	comp12075_c0_seq1	657	3	chr15	45873561-45878559	45873561-45873599,45874638-45874852,45878156-45878558,	38,214,402,	1038,3303,	+	ASSEMBLED_GENE_904
comp11567_c0	comp11567_c0_seq1	690	3	chr4	7204425-7215665	7204425-7204660,7214006-7214152,7215359-7215664,	235,146,305,	9345,1206,	+	ASSEMBLED_GENE_905
comp11563_c0	comp11563_c0_seq1	624	5	chr5	111915456-111918990	111915456-111915563,111916376-111916537,111916697-111916811,111918583-111918655,111918824-111918989,	107,161,114,72,165,	812,159,1771,168,	+	ASSEMBLED_GENE_906
comp11060_c0	comp11060_c0_seq1	699	4	chr7	52262395-52265726	52262395-52262478,52262709-52262782,52263184-52263225,52265229-52265725,	83,73,41,496,	230,401,2003,	+	ASSEMBLED_GENE_907
comp10884_c0	comp10884_c0_seq1	573	2	chr14	62075648-62080160	62075648-62075742,62079682-62080159,	94,477,	3939,	+	ASSEMBLED_GENE_908
comp10624_c0	comp10624_c0_seq1	776	2	chr13	116522365-116525775	116522365-116522470,116525106-116525774,	105,668,	2635,	+	ASSEMBLED_GENE_909
comp105977_c0	comp105977_c0_seq1	553	2	chr14	10268828-10270088	10268828-10268886,10269594-10270087,	58,493,	707,	+	ASSEMBLED_GENE_910
comp10499_c0	comp10499_c0_seq1	913	2	chr13	70462538-70464094	70462538-70463127,70463771-70464093,	589,322,	643,	+	ASSEMBLED_GENE_911
comp10431_c0	comp10431_c0_seq1	686	4	chr1	140839442-140852088	140839442-140839522,140850916-140850958,140851081-140851233,140851704-140852087,	80,42,152,383,	11393,122,470,	+	ASSEMBLED_GENE_912
comp10296_c0	comp10296_c0_seq1	745	4	chr3	8254805-8284342	8254805-8254926,8267002-8267177,8269617-8269715,8283998-8284341,	121,175,98,343,	12075,2439,14282,	+	ASSEMBLED_GENE_913
					8254805-8284342
